# Supplementary material for: Genome-wide characterization, evolution, and expression analysis of the leucine-rich repeat receptor-like protein kinase (LRR-RLK) gene family in Rosaceae genomes
Source: BMC Genomics. 2017 Oct 10;18:763. doi: 10.1186/s12864-017-4155-y (PMC5635495; doi:10.1186/s12864-017-4155-y)
Supplement: Supplementary file 1 — Typical protein kinase in Arabidopsis and Rosaceae. Table S2. Atypical protein kinase in Arabidopsis and Rosaceae. Table S3. Subfamily classification of protein kinases and their related information. Table S4. Conserved domains of LRR-RLK subfamily members in Arabidopsis and Rosaceae. Table S5. Statistics of domain numbers and list of conserved domains for LRR-RLK genes in Arabidopsis and Rosaceae. Table S6. Statistics of intron number and intron length for LRR-RLK genes in Arabidopsis and Rosaceae. Table S7. Collinearity events and Ka/Ks values LRR-RLK genes in Arabidopsis and Rosaceae. Table S8. Number of WGD events and number of genes involved in WGD events in 23 LRR-RLK subfamilies in Arabidopsis and Rosaceae. Table S9. List of tandem duplicated LRR-RLK genes in Arabidopsis and Rosaceae. Table S10. Number tandem arrays and tandem duplicated genes in 23 LRR-RLK subfamilies in Arabidopsis and Rosaceae. Table S11. Expression (FPKM) of 201 strawberry LRR-RLK genes. Table S12. Expression (FPKM) of 244 apple LRR-RLK genes. Table S13. Expression (FPKM) of 427 Chinese white pear LRR-RLK genes. Table S14. Expression (FPKM) of 267 mei LRR-RLK genes. Table S15. Expression (FPKM) of 258 peach LRR-RLK genes. Table S16. Co-expression network attributes of LRR-RLK genes in five Rosaceae species. Table S17. Sequences of primers used in qRT-PCR. (XLSX 1945 kb) [file 12864_2017_4155_MOESM1_ESM.xlsx]

## Sheet: Supplementary Table 1
Supplementary Table 1. Typical protein kinase in Arabidopsis and Rosaceae.
Spp	Gene ID	Typical kinase	Domain	Alignment start	Alignment end	Envelope start	Envelope end	HMM name	HMM accession	HMM start	HMM end	HMM length	Bit score	E-value	%Cover
Arabidopsis thaliana	AT1G01140.3	yes	1	19	274	19	274	Pkinase	PF00069.21	1	262	262	241.2	1.7e-71	100
Arabidopsis thaliana	AT1G01450.1	yes	1	64	299	59	300	Pkinase_Tyr	PF07714.13	48	259	260	132.4	2.7e-38	81.54
Arabidopsis thaliana	AT1G01540.2	yes	1	157	425	154	425	Pkinase_Tyr	PF07714.13	4	260	260	156.8	9.5e-46	98.85
Arabidopsis thaliana	AT1G01560.2	yes	1	44	326	41	326	Pkinase	PF00069.21	5	262	262	228	1.9e-67	98.47
Arabidopsis thaliana	AT1G01740.1	yes	1	64	307	57	307	Pkinase_Tyr	PF07714.13	9	260	260	92.2	4.8e-26	96.92
Arabidopsis thaliana	AT1G02970.1	yes	1	249	495	249	495	Pkinase	PF00069.21	1	262	262	187.1	5.8e-55	100
Arabidopsis thaliana	AT1G03740.1	yes	1	213	497	213	497	Pkinase	PF00069.21	1	262	262	224.6	2e-66	100
Arabidopsis thaliana	AT1G03920.1	yes	1	138	435	137	435	Pkinase	PF00069.21	2	262	262	213.1	6.4e-63	99.62
Arabidopsis thaliana	AT1G03930.1	yes	1	10	269	9	273	Pkinase_Tyr	PF07714.13	2	256	260	49.2	6.3e-13	98.08
Arabidopsis thaliana	AT1G04210.1	yes	1	808	1101	789	1105	Pkinase	PF00069.21	26	256	262	117.9	7.1e-34	88.17
Arabidopsis thaliana	AT1G04440.1	yes	1	10	237	9	271	Pkinase_Tyr	PF07714.13	2	228	260	50.2	3.1e-13	87.31
Arabidopsis thaliana	AT1G04700.1	yes	1	769	1029	766	1029	Pkinase_Tyr	PF07714.13	4	260	260	212.2	1.2e-62	98.85
Arabidopsis thaliana	AT1G05100.1	yes	1	4	263	3	263	Pkinase	PF00069.21	2	262	262	185.4	1.9e-54	99.62
Arabidopsis thaliana	AT1G05700.1	yes	1	572	837	570	839	Pkinase_Tyr	PF07714.13	3	258	260	154.3	5.6e-45	98.46
Arabidopsis thaliana	AT1G06390.1	yes	1	70	354	70	354	Pkinase	PF00069.21	1	262	262	213.4	5.5e-63	100
Arabidopsis thaliana	AT1G06700.1	yes	1	73	346	69	346	Pkinase_Tyr	PF07714.13	6	260	260	165.8	1.7e-48	98.08
Arabidopsis thaliana	AT1G06840.1	yes	1	628	894	625	894	Pkinase_Tyr	PF07714.13	4	260	260	162.9	1.3e-47	98.85
Arabidopsis thaliana	AT1G07150.1	yes	1	27	279	23	279	Pkinase	PF00069.21	5	262	262	200.3	5.4e-59	98.47
Arabidopsis thaliana	AT1G07550.1	yes	1	563	827	561	827	Pkinase_Tyr	PF07714.13	4	260	260	147.6	5.9e-43	98.85
Arabidopsis thaliana	AT1G07560.1	yes	1	571	836	570	836	Pkinase_Tyr	PF07714.13	2	260	260	146.4	1.4e-42	99.62
Arabidopsis thaliana	AT1G07570.3	yes	1	86	364	82	364	Pkinase_Tyr	PF07714.13	5	260	260	154.6	4.4e-45	98.46
Arabidopsis thaliana	AT1G07650.2	yes	1	686	954	684	956	Pkinase_Tyr	PF07714.13	3	258	260	169.1	1.6e-49	98.46
Arabidopsis thaliana	AT1G07870.2	yes	1	108	314	103	377	Pkinase_Tyr	PF07714.13	6	214	260	146.2	1.6e-42	80.38
Arabidopsis thaliana	AT1G07880.2	yes	1	37	319	34	319	Pkinase	PF00069.21	5	262	262	239.2	7.4e-71	98.47
Arabidopsis thaliana	AT1G08590.1	yes	1	716	999	714	1000	Pkinase_Tyr	PF07714.13	3	259	260	140.1	1.1e-40	98.85
Arabidopsis thaliana	AT1G08650.1	yes	1	15	273	15	273	Pkinase	PF00069.21	1	262	262	230.1	4.2e-68	100
Arabidopsis thaliana	AT1G08720.1	yes	1	670	921	669	921	Pkinase_Tyr	PF07714.13	2	260	260	211.6	1.7e-62	99.62
Arabidopsis thaliana	AT1G09000.1	yes	1	70	331	69	331	Pkinase	PF00069.21	2	262	262	246.6	4e-73	99.62
Arabidopsis thaliana	AT1G09440.1	yes	1	159	428	157	428	Pkinase_Tyr	PF07714.13	3	260	260	157.8	4.8e-46	99.23
Arabidopsis thaliana	AT1G09600.1	yes	1	163	447	163	447	Pkinase	PF00069.21	1	262	262	231.5	1.6e-68	100
Arabidopsis thaliana	AT1G09840.1	yes	1	85	367	83	367	Pkinase	PF00069.21	3	262	262	206	9.8e-61	99.24
Arabidopsis thaliana	AT1G09970.2	yes	1	669	951	666	952	Pkinase_Tyr	PF07714.13	4	259	260	128.1	5.4e-37	98.46
Arabidopsis thaliana	AT1G10210.1	yes	1	33	319	32	319	Pkinase	PF00069.21	2	262	262	236.3	5.3e-70	99.62
Arabidopsis thaliana	AT1G10620.1	yes	1	376	643	371	643	Pkinase_Tyr	PF07714.13	7	260	260	154.8	3.8e-45	97.69
Arabidopsis thaliana	AT1G10850.1	yes	1	361	625	358	627	Pkinase_Tyr	PF07714.13	5	258	260	109.5	2.6e-31	97.69
Arabidopsis thaliana	AT1G10940.2	yes	1	4	268	4	268	Pkinase	PF00069.21	1	262	262	224	3.2e-66	100
Arabidopsis thaliana	AT1G11050.1	yes	1	298	523	295	579	Pkinase_Tyr	PF07714.13	4	207	260	131.4	5.3e-38	78.46
Arabidopsis thaliana	AT1G11130.1	yes	1	500	764	497	764	Pkinase_Tyr	PF07714.13	4	260	260	107.7	9.2e-31	98.85
Arabidopsis thaliana	AT1G11280.1	yes	1	517	714	515	788	Pkinase_Tyr	PF07714.13	3	204	260	160.5	7.1e-47	77.69
Arabidopsis thaliana	AT1G11300.1	yes	2	510	771	509	773	Pkinase_Tyr	PF07714.13	2	258	260	320.1	1.4e-95	98.85
Arabidopsis thaliana	AT1G11330.2	yes	1	525	738	524	795	Pkinase_Tyr	PF07714.13	2	219	260	166.2	1.3e-48	83.85
Arabidopsis thaliana	AT1G11340.1	yes	1	585	850	583	853	Pkinase_Tyr	PF07714.13	3	257	260	174.2	4.5e-51	98.08
Arabidopsis thaliana	AT1G11350.1	yes	1	514	713	512	783	Pkinase_Tyr	PF07714.13	3	206	260	164.6	3.9e-48	78.46
Arabidopsis thaliana	AT1G11410.1	yes	1	525	790	523	793	Pkinase_Tyr	PF07714.13	3	257	260	168.1	3.3e-49	98.08
Arabidopsis thaliana	AT1G12460.1	yes	1	595	873	593	873	Pkinase_Tyr	PF07714.13	3	260	260	117.4	9.8e-34	99.23
Arabidopsis thaliana	AT1G12580.1	yes	1	44	302	44	302	Pkinase	PF00069.21	1	262	262	238	1.6e-70	100
Arabidopsis thaliana	AT1G12680.1	yes	1	107	355	107	355	Pkinase	PF00069.21	1	262	262	236.1	6.1e-70	100
Arabidopsis thaliana	AT1G13350.2	yes	1	469	785	469	785	Pkinase	PF00069.21	1	262	262	161.3	4.1e-47	100
Arabidopsis thaliana	AT1G14000.1	yes	1	166	420	162	420	Pkinase_Tyr	PF07714.13	5	260	260	223.8	3.4e-66	98.46
Arabidopsis thaliana	AT1G14370.1	yes	1	89	364	86	366	Pkinase_Tyr	PF07714.13	4	258	260	158.1	3.9e-46	98.08
Arabidopsis thaliana	AT1G14390.1	yes	1	463	721	456	724	Pkinase	PF00069.21	22	257	262	57.8	1.5e-15	90.08
Arabidopsis thaliana	AT1G15530.1	yes	1	364	630	361	630	Pkinase_Tyr	PF07714.13	4	260	260	165.1	2.7e-48	98.85
Arabidopsis thaliana	AT1G16110.1	yes	1	433	636	432	640	Pkinase_Tyr	PF07714.13	2	208	260	153.8	7.6e-45	79.62
Arabidopsis thaliana	AT1G16120.1	yes	1	430	699	429	699	Pkinase_Tyr	PF07714.13	2	260	260	173.3	8.8e-51	99.62
Arabidopsis thaliana	AT1G16130.1	yes	1	418	683	416	686	Pkinase_Tyr	PF07714.13	3	257	260	177.4	4.9e-52	98.08
Arabidopsis thaliana	AT1G16150.1	yes	1	444	711	442	712	Pkinase_Tyr	PF07714.13	3	259	260	177	6.6e-52	98.85
Arabidopsis thaliana	AT1G16160.1	yes	1	414	678	412	682	Pkinase_Tyr	PF07714.13	3	256	260	162.6	1.6e-47	97.69
Arabidopsis thaliana	AT1G16260.1	yes	1	393	657	390	660	Pkinase_Tyr	PF07714.13	4	257	260	173.2	9.2e-51	97.69
Arabidopsis thaliana	AT1G16270.1	yes	1	864	1125	863	1126	Pkinase_Tyr	PF07714.13	2	259	260	206.8	5.1e-61	99.23
Arabidopsis thaliana	AT1G16440.1	yes	2	115	265	113	278	Pkinase_Tyr	PF07714.13	3	154	260	112	4.3e-32	58.46
Arabidopsis thaliana	AT1G16670.1	yes	1	43	314	41	314	Pkinase_Tyr	PF07714.13	3	260	260	157.7	5e-46	99.23
Arabidopsis thaliana	AT1G16760.1	yes	1	453	704	450	712	Pkinase_Tyr	PF07714.13	4	253	260	137.4	7.6e-40	96.15
Arabidopsis thaliana	AT1G17230.1	yes	1	801	1070	799	1072	Pkinase	PF00069.21	3	258	262	167	7.4e-49	97.71
Arabidopsis thaliana	AT1G17540.1	yes	1	414	667	410	670	Pkinase_Tyr	PF07714.13	6	256	260	140.4	9.6e-41	96.54
Arabidopsis thaliana	AT1G17750.1	yes	1	799	1073	794	1073	Pkinase_Tyr	PF07714.13	6	260	260	127.7	7.1e-37	98.08
Arabidopsis thaliana	AT1G17910.1	yes	1	457	724	454	725	Pkinase_Tyr	PF07714.13	4	259	260	157.1	7.9e-46	98.46
Arabidopsis thaliana	AT1G18040.1	yes	1	13	292	12	292	Pkinase	PF00069.21	2	262	262	249.6	4.9e-74	99.62
Arabidopsis thaliana	AT1G18150.2	yes	1	104	395	104	395	Pkinase	PF00069.21	1	262	262	220.9	2.7e-65	100
Arabidopsis thaliana	AT1G18160.1	yes	1	716	967	715	967	Pkinase_Tyr	PF07714.13	2	260	260	227.6	2.3e-67	99.62
Arabidopsis thaliana	AT1G18350.1	yes	1	46	303	45	303	Pkinase	PF00069.21	2	262	262	210	6e-62	99.62
Arabidopsis thaliana	AT1G18390.2	yes	1	347	616	344	616	Pkinase_Tyr	PF07714.13	4	260	260	157.5	5.8e-46	98.85
Arabidopsis thaliana	AT1G18670.1	yes	1	131	418	131	418	Pkinase	PF00069.21	1	262	262	226.1	6.9e-67	100
Arabidopsis thaliana	AT1G18890.1	yes	1	65	321	63	321	Pkinase	PF00069.21	3	262	262	251.1	1.6e-74	99.24
Arabidopsis thaliana	AT1G19090.1	yes	1	329	567	321	570	Pkinase	PF00069.21	28	256	262	130	1.5e-37	87.4
Arabidopsis thaliana	AT1G19390.1	yes	1	454	721	451	722	Pkinase_Tyr	PF07714.13	4	259	260	162.8	1.4e-47	98.46
Arabidopsis thaliana	AT1G20650.1	yes	1	82	349	78	351	Pkinase_Tyr	PF07714.13	5	258	260	155.1	3.2e-45	97.69
Arabidopsis thaliana	AT1G20930.1	yes	1	16	306	16	306	Pkinase	PF00069.21	1	262	262	239	8.1e-71	100
Arabidopsis thaliana	AT1G21210.1	yes	1	413	680	411	680	Pkinase_Tyr	PF07714.13	4	260	260	161.5	3.4e-47	98.85
Arabidopsis thaliana	AT1G21230.1	yes	1	411	678	408	678	Pkinase_Tyr	PF07714.13	4	260	260	163	1.2e-47	98.85
Arabidopsis thaliana	AT1G21240.1	yes	1	419	685	416	685	Pkinase_Tyr	PF07714.13	5	260	260	157.6	5.4e-46	98.46
Arabidopsis thaliana	AT1G21250.1	yes	1	413	679	410	679	Pkinase_Tyr	PF07714.13	5	260	260	157.9	4.3e-46	98.46
Arabidopsis thaliana	AT1G21270.1	yes	1	407	674	404	674	Pkinase_Tyr	PF07714.13	4	260	260	161.6	3.2e-47	98.85
Arabidopsis thaliana	AT1G21590.1	yes	1	413	679	409	680	Pkinase_Tyr	PF07714.13	5	259	260	144.6	5.1e-42	98.08
Arabidopsis thaliana	AT1G22870.1	yes	1	111	343	93	343	Pkinase	PF00069.21	52	262	262	87.8	1.1e-24	80.53
Arabidopsis thaliana	AT1G23540.1	yes	1	374	643	371	644	Pkinase_Tyr	PF07714.13	4	259	260	158.5	2.8e-46	98.46
Arabidopsis thaliana	AT1G23700.1	yes	1	16	269	16	269	Pkinase	PF00069.21	1	262	262	140.9	6.9e-41	100
Arabidopsis thaliana	AT1G24030.1	yes	1	80	353	76	353	Pkinase_Tyr	PF07714.13	5	260	260	158.7	2.4e-46	98.46
Arabidopsis thaliana	AT1G24650.1	yes	1	550	823	547	823	Pkinase_Tyr	PF07714.13	4	260	260	152.2	2.4e-44	98.85
Arabidopsis thaliana	AT1G25320.1	yes	1	410	695	407	696	Pkinase_Tyr	PF07714.13	6	259	260	109.4	2.8e-31	97.69
Arabidopsis thaliana	AT1G25390.1	yes	1	293	564	291	564	Pkinase_Tyr	PF07714.13	3	260	260	169.8	1e-49	99.23
Arabidopsis thaliana	AT1G26150.1	yes	1	434	702	430	703	Pkinase_Tyr	PF07714.13	5	259	260	147.7	5.5e-43	98.08
Arabidopsis thaliana	AT1G26970.1	yes	1	87	362	83	362	Pkinase_Tyr	PF07714.13	5	260	260	161.7	3e-47	98.46
Arabidopsis thaliana	AT1G27190.1	yes	1	320	574	311	576	Pkinase	PF00069.21	21	258	262	83.4	2.4e-23	90.84
Arabidopsis thaliana	AT1G28390.2	yes	1	55	330	52	330	Pkinase_Tyr	PF07714.13	4	260	260	123.5	1.4e-35	98.85
Arabidopsis thaliana	AT1G28440.1	yes	1	679	958	676	959	Pkinase_Tyr	PF07714.13	4	259	260	128.2	4.8e-37	98.46
Arabidopsis thaliana	AT1G29230.1	yes	1	74	328	74	328	Pkinase	PF00069.21	1	262	262	245.4	9e-73	100
Arabidopsis thaliana	AT1G29720.1	yes	1	676	941	673	942	Pkinase_Tyr	PF07714.13	4	259	260	172.3	1.8e-50	98.46
Arabidopsis thaliana	AT1G29730.1	yes	1	644	910	641	911	Pkinase_Tyr	PF07714.13	5	259	260	164.3	4.8e-48	98.08
Arabidopsis thaliana	AT1G29740.1	yes	1	679	945	677	947	Pkinase	PF00069.21	3	258	262	166.7	9.5e-49	97.71
Arabidopsis thaliana	AT1G29750.2	yes	1	684	952	681	952	Pkinase_Tyr	PF07714.13	4	260	260	164.1	5.6e-48	98.85
Arabidopsis thaliana	AT1G30270.1	yes	1	31	286	31	286	Pkinase	PF00069.21	1	262	262	251.8	1e-74	100
Arabidopsis thaliana	AT1G30570.1	yes	1	525	787	521	790	Pkinase_Tyr	PF07714.13	6	257	260	158.2	3.6e-46	96.92
Arabidopsis thaliana	AT1G30640.1	yes	1	121	423	120	423	Pkinase	PF00069.21	2	262	262	224.6	2e-66	99.62
Arabidopsis thaliana	AT1G31420.1	yes	1	308	574	306	574	Pkinase_Tyr	PF07714.13	3	260	260	140.4	9.4e-41	99.23
Arabidopsis thaliana	AT1G32320.1	yes	1	49	302	48	302	Pkinase	PF00069.21	2	262	262	189.6	9.4e-56	99.62
Arabidopsis thaliana	AT1G33260.1	yes	1	46	331	43	333	Pkinase	PF00069.21	4	258	262	138.6	3.6e-40	97.33
Arabidopsis thaliana	AT1G33770.1	yes	1	141	425	141	425	Pkinase	PF00069.21	1	262	262	232.8	6.5e-69	100
Arabidopsis thaliana	AT1G34110.1	yes	1	775	1048	772	1049	Pkinase_Tyr	PF07714.13	4	259	260	143.3	1.2e-41	98.46
Arabidopsis thaliana	AT1G34210.1	yes	1	308	579	305	579	Pkinase_Tyr	PF07714.13	4	260	260	151.9	3e-44	98.85
Arabidopsis thaliana	AT1G34300.1	yes	1	486	756	485	756	Pkinase_Tyr	PF07714.13	3	260	260	164.7	3.6e-48	99.23
Arabidopsis thaliana	AT1G34420.1	yes	1	709	961	701	963	Pkinase	PF00069.21	23	258	262	64.1	1.9e-17	90.08
Arabidopsis thaliana	AT1G35670.1	yes	1	28	284	26	284	Pkinase	PF00069.21	3	262	262	253.2	3.8e-75	99.24
Arabidopsis thaliana	AT1G35710.1	yes	1	856	1117	852	1119	Pkinase_Tyr	PF07714.13	6	258	260	156.6	1.1e-45	97.31
Arabidopsis thaliana	AT1G45160.2	yes	1	671	955	670	955	Pkinase	PF00069.21	2	262	262	220.8	3e-65	99.62
Arabidopsis thaliana	AT1G48210.1	yes	1	72	344	69	344	Pkinase_Tyr	PF07714.13	5	260	260	153	1.4e-44	98.46
Arabidopsis thaliana	AT1G48220.1	yes	1	74	345	68	345	Pkinase_Tyr	PF07714.13	7	260	260	149	2.2e-43	97.69
Arabidopsis thaliana	AT1G48260.1	yes	1	11	266	11	266	Pkinase	PF00069.21	1	262	262	238.5	1.2e-70	100
Arabidopsis thaliana	AT1G48480.1	yes	1	375	638	372	639	Pkinase_Tyr	PF07714.13	5	259	260	132.4	2.6e-38	98.08
Arabidopsis thaliana	AT1G48490.1	yes	1	828	1111	828	1111	Pkinase	PF00069.21	1	262	262	226.6	5.2e-67	100
Arabidopsis thaliana	AT1G49100.1	yes	1	583	850	582	850	Pkinase_Tyr	PF07714.13	3	260	260	174.7	3.2e-51	99.23
Arabidopsis thaliana	AT1G49160.2	yes	1	30	284	28	285	Pkinase	PF00069.21	3	261	262	175.2	2.4e-51	98.85
Arabidopsis thaliana	AT1G49180.1	yes	1	18	256	7	259	Pkinase	PF00069.21	12	253	262	214	3.5e-63	92.37
Arabidopsis thaliana	AT1G49270.1	yes	1	338	538	336	609	Pkinase_Tyr	PF07714.13	3	208	260	152.9	1.4e-44	79.23
Arabidopsis thaliana	AT1G49580.1	yes	1	152	412	150	412	Pkinase	PF00069.21	3	262	262	229.6	5.9e-68	99.24
Arabidopsis thaliana	AT1G49730.1	yes	1	359	627	358	628	Pkinase_Tyr	PF07714.13	3	259	260	153.2	1.1e-44	98.85
Arabidopsis thaliana	AT1G50240.2	yes	1	6	256	6	256	Pkinase	PF00069.21	1	262	262	257.8	1.5e-76	100
Arabidopsis thaliana	AT1G50610.1	yes	1	379	644	376	645	Pkinase_Tyr	PF07714.13	5	259	260	99.9	2.2e-28	98.08
Arabidopsis thaliana	AT1G50700.1	yes	1	73	331	73	331	Pkinase	PF00069.21	1	262	262	254	2.1e-75	100
Arabidopsis thaliana	AT1G50990.1	yes	1	89	327	86	329	Pkinase_Tyr	PF07714.13	15	258	260	94.2	1.2e-26	93.85
Arabidopsis thaliana	AT1G51170.1	yes	2	23	178	22	188	Pkinase_Tyr	PF07714.13	2	154	260	80	2.5e-22	58.85
Arabidopsis thaliana	AT1G51620.2	yes	1	49	305	47	308	Pkinase_Tyr	PF07714.13	3	257	260	122.1	3.5e-35	98.08
Arabidopsis thaliana	AT1G51660.1	yes	1	82	334	79	334	Pkinase	PF00069.21	4	262	262	225.5	1.1e-66	98.85
Arabidopsis thaliana	AT1G51790.1	yes	1	587	843	579	844	Pkinase_Tyr	PF07714.13	11	259	260	132	3.5e-38	95.77
Arabidopsis thaliana	AT1G51800.1	yes	1	588	854	586	854	Pkinase_Tyr	PF07714.13	3	260	260	155	3.4e-45	99.23
Arabidopsis thaliana	AT1G51805.1	yes	1	579	843	577	846	Pkinase_Tyr	PF07714.13	3	257	260	157.8	4.7e-46	98.08
Arabidopsis thaliana	AT1G51810.1	yes	1	452	718	450	719	Pkinase_Tyr	PF07714.13	3	259	260	154.1	6.3e-45	98.85
Arabidopsis thaliana	AT1G51820.1	yes	1	580	846	579	847	Pkinase_Tyr	PF07714.13	3	259	260	155.8	2e-45	98.85
Arabidopsis thaliana	AT1G51830.1	yes	1	388	653	386	655	Pkinase_Tyr	PF07714.13	3	258	260	156.2	1.4e-45	98.46
Arabidopsis thaliana	AT1G51850.1	yes	1	560	826	559	827	Pkinase_Tyr	PF07714.13	3	259	260	159.2	1.8e-46	98.85
Arabidopsis thaliana	AT1G51860.1	yes	1	586	852	584	852	Pkinase_Tyr	PF07714.13	3	260	260	159.4	1.5e-46	99.23
Arabidopsis thaliana	AT1G51870.1	yes	1	533	796	531	799	Pkinase_Tyr	PF07714.13	3	257	260	155.5	2.3e-45	98.08
Arabidopsis thaliana	AT1G51880.1	yes	1	576	842	574	842	Pkinase_Tyr	PF07714.13	3	260	260	165.1	2.8e-48	99.23
Arabidopsis thaliana	AT1G51890.1	yes	1	572	838	571	838	Pkinase_Tyr	PF07714.13	3	260	260	162.5	1.7e-47	99.23
Arabidopsis thaliana	AT1G51910.1	yes	1	575	838	573	839	Pkinase_Tyr	PF07714.13	3	259	260	150.7	6.6e-44	98.85
Arabidopsis thaliana	AT1G51940.1	yes	1	345	621	341	623	Pkinase_Tyr	PF07714.13	5	258	260	167.1	6.6e-49	97.69
Arabidopsis thaliana	AT1G52290.1	yes	1	146	355	143	417	Pkinase_Tyr	PF07714.13	4	207	260	152.9	1.5e-44	78.46
Arabidopsis thaliana	AT1G52310.1	yes	1	278	540	269	542	Pkinase	PF00069.21	11	258	262	121.7	4.9e-35	94.66
Arabidopsis thaliana	AT1G52540.1	yes	1	42	310	40	310	Pkinase_Tyr	PF07714.13	3	260	260	146.5	1.3e-42	99.23
Arabidopsis thaliana	AT1G53050.1	yes	1	134	418	134	418	Pkinase	PF00069.21	1	262	262	231.8	1.3e-68	100
Arabidopsis thaliana	AT1G53165.3	yes	1	16	267	15	267	Pkinase	PF00069.21	2	262	262	231.2	2e-68	99.62
Arabidopsis thaliana	AT1G53420.1	yes	1	628	895	624	895	Pkinase_Tyr	PF07714.13	5	260	260	165.5	2.1e-48	98.46
Arabidopsis thaliana	AT1G53430.1	yes	1	664	931	661	932	Pkinase_Tyr	PF07714.13	4	259	260	169.9	9.3e-50	98.46
Arabidopsis thaliana	AT1G53440.1	yes	1	670	937	667	938	Pkinase_Tyr	PF07714.13	4	259	260	168.7	2.3e-49	98.46
Arabidopsis thaliana	AT1G53510.1	yes	1	25	316	25	316	Pkinase	PF00069.21	1	262	262	218.9	1.2e-64	100
Arabidopsis thaliana	AT1G53570.1	yes	1	215	470	214	470	Pkinase	PF00069.21	2	262	262	249.8	4.3e-74	99.62
Arabidopsis thaliana	AT1G53700.1	yes	2	94	243	93	256	Pkinase_Tyr	PF07714.13	2	153	260	108.1	6.7e-31	58.46
Arabidopsis thaliana	AT1G53730.2	yes	1	418	688	416	688	Pkinase_Tyr	PF07714.13	3	260	260	135	4.1e-39	99.23
Arabidopsis thaliana	AT1G54510.1	yes	1	4	257	4	258	Pkinase	PF00069.21	1	261	262	226.5	5.5e-67	99.62
Arabidopsis thaliana	AT1G54610.2	yes	1	118	402	118	402	Pkinase	PF00069.21	1	262	262	222.5	8.7e-66	100
Arabidopsis thaliana	AT1G54820.1	yes	1	155	428	147	428	Pkinase_Tyr	PF07714.13	9	260	260	137	1.1e-39	96.92
Arabidopsis thaliana	AT1G54960.1	yes	1	24	285	23	285	Pkinase	PF00069.21	2	262	262	248.9	8e-74	99.62
Arabidopsis thaliana	AT1G55200.1	yes	1	384	648	379	649	Pkinase_Tyr	PF07714.13	6	259	260	141.2	5.3e-41	97.69
Arabidopsis thaliana	AT1G55610.1	yes	1	862	1132	859	1134	Pkinase_Tyr	PF07714.13	4	258	260	143.1	1.4e-41	98.08
Arabidopsis thaliana	AT1G56120.1	yes	1	712	976	710	978	Pkinase_Tyr	PF07714.13	3	258	260	156.1	1.5e-45	98.46
Arabidopsis thaliana	AT1G56130.1	yes	1	698	960	694	962	Pkinase_Tyr	PF07714.13	5	258	260	152	2.7e-44	97.69
Arabidopsis thaliana	AT1G56140.1	yes	1	697	958	693	961	Pkinase_Tyr	PF07714.13	5	257	260	157.2	7.2e-46	97.31
Arabidopsis thaliana	AT1G56145.2	yes	1	691	980	687	982	Pkinase_Tyr	PF07714.13	5	258	260	151.1	5.3e-44	97.69
Arabidopsis thaliana	AT1G56720.1	yes	1	181	450	179	450	Pkinase_Tyr	PF07714.13	3	260	260	156.6	1.1e-45	99.23
Arabidopsis thaliana	AT1G57700.1	yes	1	146	430	146	430	Pkinase	PF00069.21	1	262	262	226.8	4.4e-67	100
Arabidopsis thaliana	AT1G57870.3	yes	1	84	366	82	366	Pkinase	PF00069.21	3	262	262	212.2	1.2e-62	99.24
Arabidopsis thaliana	AT1G59580.1	yes	1	33	319	32	319	Pkinase	PF00069.21	2	262	262	236.7	4.3e-70	99.62
Arabidopsis thaliana	AT1G60630.1	yes	1	354	613	351	615	Pkinase_Tyr	PF07714.13	5	258	260	110.5	1.3e-31	97.69
Arabidopsis thaliana	AT1G60800.1	yes	1	304	574	301	574	Pkinase_Tyr	PF07714.13	4	260	260	146.7	1.2e-42	98.85
Arabidopsis thaliana	AT1G60940.1	yes	1	4	260	4	260	Pkinase	PF00069.21	1	262	262	232.3	9.1e-69	100
Arabidopsis thaliana	AT1G61360.1	yes	1	500	698	498	771	Pkinase_Tyr	PF07714.13	3	205	260	165.9	1.5e-48	78.08
Arabidopsis thaliana	AT1G61370.1	yes	1	502	769	501	772	Pkinase_Tyr	PF07714.13	2	257	260	162.4	1.8e-47	98.46
Arabidopsis thaliana	AT1G61380.1	yes	1	491	686	488	708	Pkinase_Tyr	PF07714.13	4	203	260	150.3	8.9e-44	76.92
Arabidopsis thaliana	AT1G61390.1	yes	1	523	787	520	789	Pkinase_Tyr	PF07714.13	4	258	260	166.4	1.1e-48	98.08
Arabidopsis thaliana	AT1G61400.1	yes	1	502	705	500	776	Pkinase_Tyr	PF07714.13	3	205	260	146.7	1.2e-42	78.08
Arabidopsis thaliana	AT1G61420.1	yes	1	496	762	494	765	Pkinase_Tyr	PF07714.13	3	257	260	174.6	3.4e-51	98.08
Arabidopsis thaliana	AT1G61430.1	yes	1	490	761	489	763	Pkinase_Tyr	PF07714.13	2	258	260	161	4.8e-47	98.85
Arabidopsis thaliana	AT1G61440.1	yes	1	479	745	478	749	Pkinase_Tyr	PF07714.13	2	256	260	166.4	1.1e-48	98.08
Arabidopsis thaliana	AT1G61460.1	yes	1	304	555	303	556	Pkinase_Tyr	PF07714.13	2	259	260	141.3	4.9e-41	99.23
Arabidopsis thaliana	AT1G61480.1	yes	1	497	765	496	767	Pkinase_Tyr	PF07714.13	2	258	260	172.1	2.1e-50	98.85
Arabidopsis thaliana	AT1G61490.1	yes	1	491	757	490	761	Pkinase_Tyr	PF07714.13	2	256	260	163.8	6.6e-48	98.08
Arabidopsis thaliana	AT1G61500.1	yes	1	492	759	491	762	Pkinase_Tyr	PF07714.13	2	257	260	170.6	5.6e-50	98.46
Arabidopsis thaliana	AT1G61550.1	yes	1	491	756	489	760	Pkinase_Tyr	PF07714.13	3	256	260	161.1	4.7e-47	97.69
Arabidopsis thaliana	AT1G61590.1	yes	1	104	376	100	376	Pkinase_Tyr	PF07714.13	6	260	260	161	5.1e-47	98.08
Arabidopsis thaliana	AT1G61610.1	yes	1	528	726	525	794	Pkinase_Tyr	PF07714.13	4	206	260	164.2	5.1e-48	78.08
Arabidopsis thaliana	AT1G61860.1	yes	1	87	358	85	359	Pkinase_Tyr	PF07714.13	3	259	260	151.1	5.2e-44	98.85
Arabidopsis thaliana	AT1G61950.1	yes	1	98	357	98	357	Pkinase	PF00069.21	1	262	262	254.8	1.2e-75	100
Arabidopsis thaliana	AT1G62400.1	yes	1	43	294	41	295	Pkinase_Tyr	PF07714.13	3	259	260	230.4	3.3e-68	98.85
Arabidopsis thaliana	AT1G62950.1	yes	1	602	880	600	881	Pkinase_Tyr	PF07714.13	3	259	260	116	2.6e-33	98.85
Arabidopsis thaliana	AT1G63430.2	yes	1	366	643	361	656	Pkinase	PF00069.21	7	247	262	52	9.3e-14	91.98
Arabidopsis thaliana	AT1G63500.1	yes	1	72	308	61	310	Pkinase_Tyr	PF07714.13	14	258	260	94.3	1.1e-26	94.23
Arabidopsis thaliana	AT1G63700.1	yes	1	401	655	400	656	Pkinase	PF00069.21	2	261	262	243.7	3.1e-72	99.24
Arabidopsis thaliana	AT1G64210.1	yes	1	311	576	308	578	Pkinase_Tyr	PF07714.13	5	258	260	108.1	6.8e-31	97.69
Arabidopsis thaliana	AT1G64300.1	yes	1	274	508	269	509	Pkinase_Tyr	PF07714.13	48	259	260	142.1	2.9e-41	81.54
Arabidopsis thaliana	AT1G64630.1	yes	1	19	271	16	273	Pkinase	PF00069.21	4	260	262	173.6	7.2e-51	98.09
Arabidopsis thaliana	AT1G65190.1	yes	1	91	261	77	311	Pkinase	PF00069.21	44	209	262	47.5	2.1e-12	63.36
Arabidopsis thaliana	AT1G65250.1	yes	1	93	315	78	318	Pkinase	PF00069.21	43	258	262	59.7	4e-16	82.44
Arabidopsis thaliana	AT1G65790.1	yes	1	521	792	519	794	Pkinase_Tyr	PF07714.13	3	258	260	173.2	9.5e-51	98.46
Arabidopsis thaliana	AT1G65800.1	yes	1	525	796	523	798	Pkinase_Tyr	PF07714.13	3	258	260	173.1	1e-50	98.46
Arabidopsis thaliana	AT1G66150.1	yes	1	590	863	588	865	Pkinase	PF00069.21	3	258	262	157	8.7e-46	97.71
Arabidopsis thaliana	AT1G66460.1	yes	1	131	410	129	411	Pkinase_Tyr	PF07714.13	3	259	260	142.1	3e-41	98.85
Arabidopsis thaliana	AT1G66750.1	yes	1	15	293	13	293	Pkinase	PF00069.21	3	262	262	249.2	6.3e-74	99.24
Arabidopsis thaliana	AT1G66830.1	yes	1	403	677	399	678	Pkinase_Tyr	PF07714.13	7	259	260	101	1e-28	97.31
Arabidopsis thaliana	AT1G66880.1	yes	1	969	1239	968	1239	Pkinase_Tyr	PF07714.13	3	260	260	167.9	3.8e-49	99.23
Arabidopsis thaliana	AT1G66910.1	yes	1	350	620	349	621	Pkinase_Tyr	PF07714.13	3	259	260	160.9	5.1e-47	98.85
Arabidopsis thaliana	AT1G66920.2	yes	1	309	578	308	579	Pkinase_Tyr	PF07714.13	3	259	260	157.3	6.4e-46	98.85
Arabidopsis thaliana	AT1G66930.1	yes	1	348	621	347	622	Pkinase_Tyr	PF07714.13	3	259	260	164.4	4.5e-48	98.85
Arabidopsis thaliana	AT1G66980.1	yes	1	807	1078	806	1079	Pkinase_Tyr	PF07714.13	3	259	260	157.5	5.7e-46	98.85
Arabidopsis thaliana	AT1G67000.1	yes	1	558	838	557	839	Pkinase_Tyr	PF07714.13	3	259	260	159.7	1.2e-46	98.85
Arabidopsis thaliana	AT1G67470.1	yes	1	70	266	68	328	Pkinase	PF00069.21	16	212	262	73.6	2.5e-20	75.19
Arabidopsis thaliana	AT1G67510.1	yes	1	415	709	411	715	Pkinase	PF00069.21	6	253	262	108	7.7e-31	94.66
Arabidopsis thaliana	AT1G67520.1	yes	1	424	576	421	585	Pkinase_Tyr	PF07714.13	4	159	260	110.8	1e-31	60
Arabidopsis thaliana	AT1G67580.1	yes	1	406	697	406	697	Pkinase	PF00069.21	1	262	262	250.4	2.7e-74	100
Arabidopsis thaliana	AT1G67720.1	yes	1	608	873	607	876	Pkinase_Tyr	PF07714.13	3	257	260	173.9	5.5e-51	98.08
Arabidopsis thaliana	AT1G67890.1	yes	1	487	738	487	738	Pkinase_Tyr	PF07714.13	1	260	260	234.1	2.4e-69	100
Arabidopsis thaliana	AT1G68400.1	yes	1	366	631	363	633	Pkinase_Tyr	PF07714.13	5	258	260	127.3	9.1e-37	97.69
Arabidopsis thaliana	AT1G68690.1	yes	1	379	579	377	649	Pkinase_Tyr	PF07714.13	3	210	260	147.9	4.9e-43	80
Arabidopsis thaliana	AT1G68830.1	yes	1	135	452	134	452	Pkinase	PF00069.21	2	262	262	87.3	1.5e-24	99.62
Arabidopsis thaliana	AT1G69220.1	yes	1	249	503	249	503	Pkinase	PF00069.21	1	262	262	235.8	7.6e-70	100
Arabidopsis thaliana	AT1G69270.1	yes	1	264	531	261	532	Pkinase_Tyr	PF07714.13	4	259	260	137.9	5.5e-40	98.46
Arabidopsis thaliana	AT1G69730.1	yes	1	450	717	447	718	Pkinase_Tyr	PF07714.13	4	259	260	163.1	1.1e-47	98.46
Arabidopsis thaliana	AT1G69790.1	yes	1	87	362	84	362	Pkinase_Tyr	PF07714.13	4	260	260	167.9	3.8e-49	98.85
Arabidopsis thaliana	AT1G69910.1	yes	1	326	617	324	619	Pkinase	PF00069.21	3	258	262	145	3.8e-42	97.71
Arabidopsis thaliana	AT1G69990.1	yes	1	320	562	304	563	Pkinase_Tyr	PF07714.13	31	259	260	96.2	2.8e-27	88.08
Arabidopsis thaliana	AT1G70110.1	yes	1	347	613	344	614	Pkinase_Tyr	PF07714.13	4	259	260	163.7	7.3e-48	98.46
Arabidopsis thaliana	AT1G70130.1	yes	1	336	603	334	604	Pkinase_Tyr	PF07714.13	3	259	260	155.8	1.9e-45	98.85
Arabidopsis thaliana	AT1G70250.1	yes	1	461	734	460	734	Pkinase_Tyr	PF07714.13	3	260	260	177.5	4.4e-52	99.23
Arabidopsis thaliana	AT1G70430.1	yes	1	16	266	16	266	Pkinase	PF00069.21	1	262	262	176	1.4e-51	100
Arabidopsis thaliana	AT1G70450.1	yes	1	51	322	49	323	Pkinase_Tyr	PF07714.13	3	259	260	140.8	7e-41	98.85
Arabidopsis thaliana	AT1G70460.1	yes	1	356	626	353	626	Pkinase_Tyr	PF07714.13	4	260	260	156.5	1.1e-45	98.85
Arabidopsis thaliana	AT1G70520.1	yes	1	328	599	325	601	Pkinase_Tyr	PF07714.13	4	258	260	161.2	4.2e-47	98.08
Arabidopsis thaliana	AT1G70530.1	yes	1	326	589	323	591	Pkinase_Tyr	PF07714.13	4	258	260	158.6	2.7e-46	98.08
Arabidopsis thaliana	AT1G70740.1	yes	1	65	329	62	332	Pkinase_Tyr	PF07714.13	4	257	260	173.3	8.8e-51	97.69
Arabidopsis thaliana	AT1G71410.1	yes	1	110	343	88	343	Pkinase	PF00069.21	51	262	262	87	2e-24	80.92
Arabidopsis thaliana	AT1G71530.1	yes	1	147	431	147	431	Pkinase	PF00069.21	1	262	262	230.7	2.8e-68	100
Arabidopsis thaliana	AT1G71830.1	yes	1	305	576	302	576	Pkinase_Tyr	PF07714.13	4	260	260	150	1.1e-43	98.85
Arabidopsis thaliana	AT1G72180.1	yes	1	686	958	683	958	Pkinase_Tyr	PF07714.13	4	260	260	139.4	1.9e-40	98.85
Arabidopsis thaliana	AT1G72300.1	yes	1	804	1072	803	1074	Pkinase	PF00069.21	2	258	262	140	1.3e-40	98.09
Arabidopsis thaliana	AT1G72460.1	yes	1	366	630	362	630	Pkinase_Tyr	PF07714.13	10	260	260	104	1.2e-29	96.54
Arabidopsis thaliana	AT1G72540.1	yes	1	88	361	84	361	Pkinase_Tyr	PF07714.13	5	260	260	161.1	4.6e-47	98.46
Arabidopsis thaliana	AT1G72710.1	yes	1	10	266	9	272	Pkinase_Tyr	PF07714.13	2	254	260	56.7	3.4e-15	97.31
Arabidopsis thaliana	AT1G72760.1	yes	1	387	638	383	642	Pkinase_Tyr	PF07714.13	6	254	260	149.2	1.9e-43	95.77
Arabidopsis thaliana	AT1G73080.1	yes	1	830	1106	827	1107	Pkinase_Tyr	PF07714.13	4	259	260	126.9	1.3e-36	98.46
Arabidopsis thaliana	AT1G73450.1	yes	1	841	1143	841	1143	Pkinase	PF00069.21	1	262	262	169.5	1.3e-49	100
Arabidopsis thaliana	AT1G73460.1	yes	1	858	1160	858	1160	Pkinase	PF00069.21	1	262	262	169.4	1.4e-49	100
Arabidopsis thaliana	AT1G73500.1	yes	1	48	306	47	306	Pkinase	PF00069.21	2	262	262	206.2	8.5e-61	99.62
Arabidopsis thaliana	AT1G73660.1	yes	1	749	1000	748	1000	Pkinase_Tyr	PF07714.13	2	260	260	231.9	1.1e-68	99.62
Arabidopsis thaliana	AT1G73670.1	yes	1	90	381	90	381	Pkinase	PF00069.21	1	262	262	218.6	1.4e-64	100
Arabidopsis thaliana	AT1G73690.1	yes	1	13	291	11	291	Pkinase	PF00069.21	3	262	262	252.5	6.1e-75	99.24
Arabidopsis thaliana	AT1G74330.1	yes	1	121	407	121	407	Pkinase	PF00069.21	1	262	262	230.3	3.8e-68	100
Arabidopsis thaliana	AT1G74360.1	yes	1	817	1084	814	1085	Pkinase_Tyr	PF07714.13	4	259	260	146.8	1e-42	98.46
Arabidopsis thaliana	AT1G74490.1	yes	1	96	299	92	364	Pkinase_Tyr	PF07714.13	6	211	260	146.2	1.7e-42	79.23
Arabidopsis thaliana	AT1G74740.1	yes	1	61	317	59	317	Pkinase	PF00069.21	3	262	262	252.5	6.3e-75	99.24
Arabidopsis thaliana	AT1G75640.1	yes	1	842	1059	839	1068	Pkinase_Tyr	PF07714.13	4	223	260	110.2	1.5e-31	84.62
Arabidopsis thaliana	AT1G75820.1	yes	1	693	967	692	967	Pkinase_Tyr	PF07714.13	2	260	260	148.4	3.5e-43	99.62
Arabidopsis thaliana	AT1G76040.2	yes	1	112	370	112	370	Pkinase	PF00069.21	1	262	262	259.6	4.1e-77	100
Arabidopsis thaliana	AT1G76360.1	yes	1	167	443	163	443	Pkinase_Tyr	PF07714.13	5	260	260	161.7	2.9e-47	98.46
Arabidopsis thaliana	AT1G76370.1	yes	1	78	345	75	348	Pkinase_Tyr	PF07714.13	4	257	260	154.5	4.7e-45	97.69
Arabidopsis thaliana	AT1G76540.1	yes	1	14	304	14	304	Pkinase	PF00069.21	1	262	262	243.2	4.3e-72	100
Arabidopsis thaliana	AT1G77280.1	yes	1	448	716	445	718	Pkinase_Tyr	PF07714.13	4	258	260	140.6	8.5e-41	98.08
Arabidopsis thaliana	AT1G77720.1	yes	1	400	693	400	693	Pkinase	PF00069.21	1	262	262	189.5	1e-55	100
Arabidopsis thaliana	AT1G78290.2	yes	1	4	260	4	260	Pkinase	PF00069.21	1	262	262	236.1	6.3e-70	100
Arabidopsis thaliana	AT1G78530.1	yes	1	77	344	75	344	Pkinase_Tyr	PF07714.13	3	260	260	162.8	1.3e-47	99.23
Arabidopsis thaliana	AT1G78940.2	yes	1	451	702	448	710	Pkinase_Tyr	PF07714.13	4	253	260	133.5	1.2e-38	96.15
Arabidopsis thaliana	AT1G78980.1	yes	1	408	672	404	672	Pkinase_Tyr	PF07714.13	5	260	260	133.2	1.5e-38	98.46
Arabidopsis thaliana	AT1G79250.1	yes	2	148	297	146	310	Pkinase_Tyr	PF07714.13	3	155	260	107.9	8.1e-31	58.85
Arabidopsis thaliana	AT1G79570.1	yes	1	966	1226	964	1227	Pkinase_Tyr	PF07714.13	3	259	260	206.1	8.5e-61	98.85
Arabidopsis thaliana	AT1G79620.1	yes	1	640	907	638	908	Pkinase_Tyr	PF07714.13	3	259	260	169	1.8e-49	98.85
Arabidopsis thaliana	AT1G79640.1	yes	1	16	277	16	277	Pkinase	PF00069.21	1	262	262	191.4	2.7e-56	100
Arabidopsis thaliana	AT1G79670.1	yes	1	422	690	421	691	Pkinase_Tyr	PF07714.13	2	259	260	168	3.6e-49	99.23
Arabidopsis thaliana	AT1G79680.1	yes	1	435	703	433	704	Pkinase_Tyr	PF07714.13	3	259	260	167	7.5e-49	98.85
Arabidopsis thaliana	AT1G80640.1	yes	1	153	408	149	412	Pkinase_Tyr	PF07714.13	5	256	260	130.9	7.7e-38	96.92
Arabidopsis thaliana	AT1G80870.1	yes	1	85	231	81	244	Pkinase_Tyr	PF07714.13	5	154	260	106.7	1.8e-30	57.69
Arabidopsis thaliana	AT2G01210.1	yes	1	410	704	406	707	Pkinase	PF00069.21	7	256	262	120	1.6e-34	95.42
Arabidopsis thaliana	AT2G01450.1	yes	1	16	307	16	307	Pkinase	PF00069.21	1	262	262	214.4	2.7e-63	100
Arabidopsis thaliana	AT2G01820.1	yes	1	588	863	585	863	Pkinase_Tyr	PF07714.13	4	260	260	161	4.8e-47	98.85
Arabidopsis thaliana	AT2G01950.1	yes	1	841	1045	838	1126	Pkinase_Tyr	PF07714.13	4	209	260	140.3	1e-40	79.23
Arabidopsis thaliana	AT2G02220.1	yes	1	736	1003	734	1005	Pkinase	PF00069.21	3	258	262	148.2	4.2e-43	97.71
Arabidopsis thaliana	AT2G02780.1	yes	1	475	713	462	716	Pkinase	PF00069.21	29	257	262	57.9	1.4e-15	87.4
Arabidopsis thaliana	AT2G02800.1	yes	1	87	363	83	363	Pkinase_Tyr	PF07714.13	5	260	260	160.2	8.9e-47	98.46
Arabidopsis thaliana	AT2G04300.1	yes	1	543	807	541	810	Pkinase_Tyr	PF07714.13	3	257	260	157.4	6.2e-46	98.08
Arabidopsis thaliana	AT2G05060.1	yes	1	16	275	14	275	Pkinase	PF00069.21	3	262	262	151.1	5.6e-44	99.24
Arabidopsis thaliana	AT2G05940.1	yes	1	91	364	87	364	Pkinase_Tyr	PF07714.13	5	260	260	158.8	2.2e-46	98.46
Arabidopsis thaliana	AT2G07020.1	yes	1	422	676	419	679	Pkinase_Tyr	PF07714.13	4	255	260	145.2	3.4e-42	96.92
Arabidopsis thaliana	AT2G07040.1	yes	1	342	608	338	609	Pkinase_Tyr	PF07714.13	5	259	260	91.1	1e-25	98.08
Arabidopsis thaliana	AT2G07180.1	yes	1	95	367	91	367	Pkinase_Tyr	PF07714.13	6	260	260	161.8	2.8e-47	98.08
Arabidopsis thaliana	AT2G11520.1	yes	1	227	497	225	499	Pkinase	PF00069.21	3	260	262	170.8	5.3e-50	98.47
Arabidopsis thaliana	AT2G13790.1	yes	1	296	568	294	568	Pkinase_Tyr	PF07714.13	3	260	260	151.9	2.8e-44	99.23
Arabidopsis thaliana	AT2G13800.1	yes	1	278	549	275	549	Pkinase_Tyr	PF07714.13	4	260	260	143.6	1e-41	98.85
Arabidopsis thaliana	AT2G14440.1	yes	1	584	849	582	849	Pkinase_Tyr	PF07714.13	4	260	260	154.3	5.5e-45	98.85
Arabidopsis thaliana	AT2G14510.1	yes	1	566	831	564	831	Pkinase_Tyr	PF07714.13	4	260	260	148.5	3.1e-43	98.85
Arabidopsis thaliana	AT2G15300.1	yes	1	486	739	478	739	Pkinase_Tyr	PF07714.13	15	260	260	98.3	6.5e-28	94.62
Arabidopsis thaliana	AT2G16250.1	yes	1	533	806	528	806	Pkinase_Tyr	PF07714.13	7	260	260	81.7	7.5e-23	97.69
Arabidopsis thaliana	AT2G16750.1	yes	1	279	544	277	545	Pkinase_Tyr	PF07714.13	3	259	260	130.2	1.2e-37	98.85
Arabidopsis thaliana	AT2G17090.1	yes	1	63	278	59	329	Pkinase	PF00069.21	14	250	262	51.2	1.6e-13	90.46
Arabidopsis thaliana	AT2G17170.1	yes	1	67	216	63	280	Pkinase	PF00069.21	13	160	262	48.4	1.2e-12	56.49
Arabidopsis thaliana	AT2G17220.1	yes	1	90	367	87	367	Pkinase_Tyr	PF07714.13	4	260	260	163.1	1.1e-47	98.85
Arabidopsis thaliana	AT2G17290.1	yes	1	85	343	85	343	Pkinase	PF00069.21	1	262	262	242.9	5.4e-72	100
Arabidopsis thaliana	AT2G17520.1	yes	1	417	704	414	704	Pkinase	PF00069.21	4	262	262	137.1	9.8e-40	98.85
Arabidopsis thaliana	AT2G17530.1	yes	1	41	179	39	185	Pkinase_Tyr	PF07714.13	4	139	260	58.3	1e-15	52.31
Arabidopsis thaliana	AT2G17700.1	yes	1	286	535	286	535	Pkinase_Tyr	PF07714.13	1	260	260	242.6	6e-72	100
Arabidopsis thaliana	AT2G17890.1	yes	1	108	368	108	368	Pkinase	PF00069.21	1	262	262	234.4	2.1e-69	100
Arabidopsis thaliana	AT2G18170.1	yes	1	33	319	32	319	Pkinase	PF00069.21	2	262	262	231.6	1.5e-68	99.62
Arabidopsis thaliana	AT2G18470.1	yes	1	288	555	284	556	Pkinase_Tyr	PF07714.13	5	259	260	151.5	3.9e-44	98.08
Arabidopsis thaliana	AT2G18530.1	yes	1	13	156	6	160	Pkinase	PF00069.21	57	198	262	89.1	4.3e-25	54.2
Arabidopsis thaliana	AT2G18890.1	yes	1	71	277	68	337	Pkinase_Tyr	PF07714.13	4	212	260	138	5.3e-40	80.38
Arabidopsis thaliana	AT2G19130.1	yes	1	496	764	494	766	Pkinase	PF00069.21	4	258	262	157.9	4.6e-46	97.33
Arabidopsis thaliana	AT2G19190.1	yes	1	576	842	574	842	Pkinase_Tyr	PF07714.13	3	260	260	157.8	4.8e-46	99.23
Arabidopsis thaliana	AT2G19210.1	yes	1	578	846	576	846	Pkinase_Tyr	PF07714.13	3	260	260	161.2	4.3e-47	99.23
Arabidopsis thaliana	AT2G19230.1	yes	1	572	838	570	839	Pkinase_Tyr	PF07714.13	3	259	260	169.6	1.2e-49	98.85
Arabidopsis thaliana	AT2G19400.1	yes	1	108	253	105	268	Pkinase_Tyr	PF07714.13	4	154	260	96.8	1.8e-27	58.08
Arabidopsis thaliana	AT2G19410.1	yes	1	445	698	442	703	Pkinase_Tyr	PF07714.13	4	254	260	146	1.8e-42	96.54
Arabidopsis thaliana	AT2G19470.1	yes	1	10	233	9	273	Pkinase_Tyr	PF07714.13	2	224	260	54.9	1.1e-14	85.77
Arabidopsis thaliana	AT2G20050.1	yes	1	799	1038	792	1038	Pkinase	PF00069.21	18	262	262	122.7	2.4e-35	93.51
Arabidopsis thaliana	AT2G20300.1	yes	1	351	616	349	616	Pkinase_Tyr	PF07714.13	3	260	260	166.5	1e-48	99.23
Arabidopsis thaliana	AT2G20470.1	yes	1	127	421	124	421	Pkinase	PF00069.21	4	262	262	218.6	1.3e-64	98.85
Arabidopsis thaliana	AT2G20635.1	yes	1	225	446	222	520	Pkinase	PF00069.21	4	203	262	56.5	3.9e-15	76.34
Arabidopsis thaliana	AT2G20850.1	yes	1	481	752	478	752	Pkinase_Tyr	PF07714.13	4	260	260	137.1	9.3e-40	98.85
Arabidopsis thaliana	AT2G21480.1	yes	1	527	790	525	793	Pkinase	PF00069.21	3	256	262	149.5	1.7e-43	96.95
Arabidopsis thaliana	AT2G23030.1	yes	1	4	260	4	260	Pkinase	PF00069.21	1	262	262	225	1.5e-66	100
Arabidopsis thaliana	AT2G23070.1	yes	1	132	417	132	417	Pkinase	PF00069.21	1	262	262	214.5	2.4e-63	100
Arabidopsis thaliana	AT2G23080.1	yes	1	34	319	34	319	Pkinase	PF00069.21	1	262	262	221.6	1.6e-65	100
Arabidopsis thaliana	AT2G23200.1	yes	1	493	756	488	758	Pkinase_Tyr	PF07714.13	6	258	260	154.3	5.5e-45	97.31
Arabidopsis thaliana	AT2G23300.1	yes	1	461	751	457	753	Pkinase	PF00069.21	7	257	262	98.7	5.2e-28	95.8
Arabidopsis thaliana	AT2G23450.2	yes	1	348	617	348	620	Pkinase	PF00069.21	1	257	262	154.2	6.2e-45	98.09
Arabidopsis thaliana	AT2G23770.1	yes	1	379	593	367	597	Pkinase	PF00069.21	39	256	262	122	4.1e-35	83.21
Arabidopsis thaliana	AT2G23950.1	yes	1	302	568	299	568	Pkinase_Tyr	PF07714.13	4	260	260	143.1	1.4e-41	98.85
Arabidopsis thaliana	AT2G24130.1	yes	1	664	952	661	953	Pkinase_Tyr	PF07714.13	4	259	260	139.6	1.7e-40	98.46
Arabidopsis thaliana	AT2G24230.1	yes	1	550	842	546	844	Pkinase_Tyr	PF07714.13	5	258	260	120.7	9.9e-35	97.69
Arabidopsis thaliana	AT2G24360.1	yes	1	132	384	130	384	Pkinase_Tyr	PF07714.13	3	260	260	233.4	3.9e-69	99.23
Arabidopsis thaliana	AT2G24370.1	yes	1	481	737	480	741	Pkinase	PF00069.21	2	255	262	137.7	6.8e-40	96.95
Arabidopsis thaliana	AT2G25090.1	yes	1	15	278	15	278	Pkinase	PF00069.21	1	262	262	245.5	8.3e-73	100
Arabidopsis thaliana	AT2G25220.2	yes	1	152	419	151	422	Pkinase	PF00069.21	2	258	262	170.4	6.7e-50	98.09
Arabidopsis thaliana	AT2G25760.2	yes	1	107	335	107	377	Pkinase	PF00069.21	1	206	262	54.8	1.3e-14	78.63
Arabidopsis thaliana	AT2G25790.1	yes	1	710	937	703	939	Pkinase	PF00069.21	23	258	262	74.7	1.1e-20	90.08
Arabidopsis thaliana	AT2G25880.1	yes	1	27	276	25	276	Pkinase	PF00069.21	3	262	262	245.4	9.3e-73	99.24
Arabidopsis thaliana	AT2G26290.1	yes	1	91	365	88	365	Pkinase_Tyr	PF07714.13	4	260	260	156.6	1.1e-45	98.85
Arabidopsis thaliana	AT2G26330.1	yes	1	652	913	648	914	Pkinase_Tyr	PF07714.13	5	259	260	144.2	6.7e-42	98.08
Arabidopsis thaliana	AT2G26700.1	yes	2	89	238	87	252	Pkinase_Tyr	PF07714.13	3	153	260	99.4	3e-28	58.08
Arabidopsis thaliana	AT2G26730.1	yes	1	355	614	352	616	Pkinase_Tyr	PF07714.13	5	258	260	126	2.3e-36	97.69
Arabidopsis thaliana	AT2G26980.4	yes	1	24	279	24	279	Pkinase	PF00069.21	1	262	262	248.1	1.4e-73	100
Arabidopsis thaliana	AT2G27060.1	yes	1	735	935	733	1010	Pkinase_Tyr	PF07714.13	5	205	260	94.1	1.3e-26	77.31
Arabidopsis thaliana	AT2G28250.1	yes	1	213	492	210	492	Pkinase_Tyr	PF07714.13	4	260	260	142.4	2.3e-41	98.85
Arabidopsis thaliana	AT2G28590.1	yes	1	103	368	98	374	Pkinase	PF00069.21	6	256	262	156.1	1.6e-45	95.8
Arabidopsis thaliana	AT2G28930.1	yes	1	84	362	80	362	Pkinase_Tyr	PF07714.13	5	260	260	159.3	1.6e-46	98.46
Arabidopsis thaliana	AT2G28940.2	yes	1	107	387	102	387	Pkinase_Tyr	PF07714.13	6	260	260	159.1	1.8e-46	98.08
Arabidopsis thaliana	AT2G28960.1	yes	1	575	842	574	842	Pkinase_Tyr	PF07714.13	3	260	260	159.1	1.9e-46	99.23
Arabidopsis thaliana	AT2G28970.1	yes	1	481	747	480	748	Pkinase_Tyr	PF07714.13	3	259	260	163	1.2e-47	98.85
Arabidopsis thaliana	AT2G28990.1	yes	1	579	846	578	846	Pkinase_Tyr	PF07714.13	3	260	260	152.4	2.1e-44	99.23
Arabidopsis thaliana	AT2G29000.1	yes	1	566	834	565	834	Pkinase_Tyr	PF07714.13	2	260	260	158.2	3.6e-46	99.62
Arabidopsis thaliana	AT2G29220.1	yes	1	356	609	353	611	Pkinase_Tyr	PF07714.13	4	258	260	118.3	5.2e-34	98.08
Arabidopsis thaliana	AT2G29250.1	yes	1	355	610	352	610	Pkinase_Tyr	PF07714.13	4	260	260	109.5	2.6e-31	98.85
Arabidopsis thaliana	AT2G30040.1	yes	1	21	270	17	270	Pkinase	PF00069.21	5	262	262	182.1	1.9e-53	98.47
Arabidopsis thaliana	AT2G30360.1	yes	1	21	277	21	277	Pkinase	PF00069.21	1	262	262	253	4.4e-75	100
Arabidopsis thaliana	AT2G30730.1	yes	1	52	325	49	325	Pkinase_Tyr	PF07714.13	6	260	260	155.6	2.1e-45	98.08
Arabidopsis thaliana	AT2G30740.1	yes	1	75	349	72	349	Pkinase_Tyr	PF07714.13	5	260	260	161.7	3e-47	98.46
Arabidopsis thaliana	AT2G30940.2	yes	1	169	394	166	422	Pkinase	PF00069.21	4	234	262	94.3	1.2e-26	88.17
Arabidopsis thaliana	AT2G30980.1	yes	1	72	356	72	356	Pkinase	PF00069.21	1	262	262	213.4	5.3e-63	100
Arabidopsis thaliana	AT2G31010.1	yes	1	520	765	519	767	Pkinase_Tyr	PF07714.13	2	258	260	213	6.8e-63	98.85
Arabidopsis thaliana	AT2G31500.1	yes	1	66	324	66	324	Pkinase	PF00069.21	1	262	262	257.5	1.9e-76	100
Arabidopsis thaliana	AT2G31800.1	yes	1	203	453	197	454	Pkinase_Tyr	PF07714.13	17	259	260	176.4	9.9e-52	93.46
Arabidopsis thaliana	AT2G31880.1	yes	1	350	631	347	637	Pkinase	PF00069.21	4	255	262	151.5	4.2e-44	96.18
Arabidopsis thaliana	AT2G32510.1	yes	1	4	259	3	259	Pkinase	PF00069.21	2	262	262	200.1	6e-59	99.62
Arabidopsis thaliana	AT2G32800.1	yes	2	538	809	533	812	Pkinase_Tyr	PF07714.13	7	257	260	230.8	2.6e-68	96.54
Arabidopsis thaliana	AT2G32850.2	yes	1	28	290	27	294	Pkinase_Tyr	PF07714.13	2	256	260	92.6	3.7e-26	98.08
Arabidopsis thaliana	AT2G33170.1	yes	1	820	1096	819	1098	Pkinase	PF00069.21	2	257	262	159.5	1.5e-46	97.71
Arabidopsis thaliana	AT2G33580.1	yes	1	380	639	378	640	Pkinase_Tyr	PF07714.13	13	259	260	128.2	5e-37	95
Arabidopsis thaliana	AT2G34180.1	yes	1	57	311	57	311	Pkinase	PF00069.21	1	262	262	247.1	2.7e-73	100
Arabidopsis thaliana	AT2G34290.1	yes	1	3	264	1	264	Pkinase	PF00069.21	3	262	262	152	2.8e-44	99.24
Arabidopsis thaliana	AT2G34650.1	yes	2	76	230	75	258	Pkinase_Tyr	PF07714.13	2	154	260	107.5	1e-30	58.85
Arabidopsis thaliana	AT2G35050.1	yes	1	975	1236	974	1236	Pkinase_Tyr	PF07714.13	2	260	260	203.9	4e-60	99.62
Arabidopsis thaliana	AT2G35620.1	yes	1	306	571	304	571	Pkinase_Tyr	PF07714.13	3	260	260	139.9	1.3e-40	99.23
Arabidopsis thaliana	AT2G35890.1	yes	1	132	390	132	390	Pkinase	PF00069.21	1	262	262	247.2	2.6e-73	100
Arabidopsis thaliana	AT2G36350.1	yes	2	560	709	559	728	Pkinase_Tyr	PF07714.13	2	154	260	109.1	3.3e-31	58.85
Arabidopsis thaliana	AT2G36570.1	yes	1	361	640	358	642	Pkinase_Tyr	PF07714.13	5	258	260	115.7	3.3e-33	97.69
Arabidopsis thaliana	AT2G37050.3	yes	1	607	854	604	877	Pkinase	PF00069.21	4	240	262	152.2	2.5e-44	90.46
Arabidopsis thaliana	AT2G37710.1	yes	1	348	616	347	618	Pkinase	PF00069.21	2	258	262	158.4	3.2e-46	98.09
Arabidopsis thaliana	AT2G37840.1	yes	1	14	269	12	269	Pkinase	PF00069.21	3	262	262	247.1	2.8e-73	99.24
Arabidopsis thaliana	AT2G38490.1	yes	1	52	306	52	306	Pkinase	PF00069.21	1	262	262	233.9	3.1e-69	100
Arabidopsis thaliana	AT2G38620.2	yes	1	4	303	4	303	Pkinase	PF00069.21	1	262	262	231.5	1.6e-68	100
Arabidopsis thaliana	AT2G38910.1	yes	1	134	391	134	392	Pkinase	PF00069.21	1	261	262	246.1	5.4e-73	99.62
Arabidopsis thaliana	AT2G39110.1	yes	1	95	372	90	372	Pkinase_Tyr	PF07714.13	6	260	260	160.7	5.9e-47	98.08
Arabidopsis thaliana	AT2G39180.1	yes	1	523	677	519	680	Pkinase_Tyr	PF07714.13	5	162	260	134.4	6.2e-39	60.77
Arabidopsis thaliana	AT2G39360.1	yes	1	491	753	487	758	Pkinase	PF00069.21	5	255	262	151.1	5.4e-44	95.8
Arabidopsis thaliana	AT2G39660.1	yes	1	71	349	67	349	Pkinase_Tyr	PF07714.13	5	260	260	160.1	9.3e-47	98.46
Arabidopsis thaliana	AT2G40120.1	yes	1	263	563	261	563	Pkinase	PF00069.21	3	262	262	168.5	2.7e-49	99.24
Arabidopsis thaliana	AT2G40270.1	yes	1	203	457	201	460	Pkinase_Tyr	PF07714.13	4	257	260	82.7	3.7e-23	97.69
Arabidopsis thaliana	AT2G40500.1	yes	1	21	266	17	266	Pkinase	PF00069.21	5	262	262	125	4.8e-36	98.47
Arabidopsis thaliana	AT2G40560.1	yes	1	20	274	19	274	Pkinase	PF00069.21	2	262	262	135	4.3e-39	99.62
Arabidopsis thaliana	AT2G40580.1	yes	1	15	269	12	270	Pkinase	PF00069.21	4	261	262	131.3	5.7e-38	98.47
Arabidopsis thaliana	AT2G40730.1	yes	1	40	245	35	291	Pkinase	PF00069.21	19	201	262	29	9.8e-07	69.85
Arabidopsis thaliana	AT2G40860.1	yes	1	33	309	30	311	Pkinase_Tyr	PF07714.13	4	258	260	123.5	1.4e-35	98.08
Arabidopsis thaliana	AT2G41140.1	yes	1	123	385	123	385	Pkinase	PF00069.21	1	262	262	241.1	1.8e-71	100
Arabidopsis thaliana	AT2G41820.1	yes	1	611	882	608	883	Pkinase_Tyr	PF07714.13	4	259	260	102.3	3.9e-29	98.46
Arabidopsis thaliana	AT2G41860.1	yes	1	54	312	54	312	Pkinase	PF00069.21	1	262	262	263.8	2.2e-78	100
Arabidopsis thaliana	AT2G41910.1	yes	1	8	276	6	276	Pkinase	PF00069.21	3	262	262	142.8	1.8e-41	99.24
Arabidopsis thaliana	AT2G41920.1	yes	1	7	272	6	276	Pkinase_Tyr	PF07714.13	2	256	260	101.6	6.5e-29	98.08
Arabidopsis thaliana	AT2G41930.1	yes	1	6	276	5	276	Pkinase	PF00069.21	2	262	262	156.8	9.8e-46	99.62
Arabidopsis thaliana	AT2G41970.1	yes	1	77	350	73	350	Pkinase_Tyr	PF07714.13	5	260	260	159.8	1.1e-46	98.46
Arabidopsis thaliana	AT2G42290.1	yes	1	350	641	346	642	Pkinase_Tyr	PF07714.13	6	259	260	108.2	6.2e-31	97.69
Arabidopsis thaliana	AT2G42550.1	yes	1	7	270	5	272	Pkinase_Tyr	PF07714.13	3	258	260	107.7	8.9e-31	98.46
Arabidopsis thaliana	AT2G42640.1	yes	1	528	773	528	773	Pkinase_Tyr	PF07714.13	1	260	260	221.1	2.3e-65	100
Arabidopsis thaliana	AT2G42880.1	yes	1	25	316	25	316	Pkinase	PF00069.21	1	262	262	222.4	9.9e-66	100
Arabidopsis thaliana	AT2G42960.1	yes	1	187	454	184	454	Pkinase_Tyr	PF07714.13	5	260	260	159.8	1.1e-46	98.46
Arabidopsis thaliana	AT2G43230.2	yes	1	150	423	146	423	Pkinase_Tyr	PF07714.13	6	260	260	153.8	8e-45	98.08
Arabidopsis thaliana	AT2G43690.1	yes	1	338	606	336	606	Pkinase_Tyr	PF07714.13	4	260	260	152.9	1.5e-44	98.85
Arabidopsis thaliana	AT2G43700.1	yes	1	337	605	335	605	Pkinase_Tyr	PF07714.13	4	260	260	164.6	4e-48	98.85
Arabidopsis thaliana	AT2G43790.1	yes	1	68	348	65	348	Pkinase	PF00069.21	6	262	262	244.6	1.6e-72	98.09
Arabidopsis thaliana	AT2G43850.1	yes	1	206	455	202	457	Pkinase_Tyr	PF07714.13	17	258	260	169.2	1.5e-49	93.08
Arabidopsis thaliana	AT2G44830.1	yes	2	364	512	363	525	Pkinase_Tyr	PF07714.13	2	153	260	100.4	1.5e-28	58.46
Arabidopsis thaliana	AT2G45340.1	yes	1	421	684	417	684	Pkinase_Tyr	PF07714.13	5	260	260	129.2	2.4e-37	98.46
Arabidopsis thaliana	AT2G45490.1	yes	1	22	273	22	273	Pkinase	PF00069.21	1	262	262	265.4	7.4e-79	100
Arabidopsis thaliana	AT2G45590.1	yes	2	95	251	92	264	Pkinase_Tyr	PF07714.13	4	157	260	124.9	4.9e-36	59.23
Arabidopsis thaliana	AT2G45910.1	yes	1	486	732	481	737	Pkinase_Tyr	PF07714.13	6	253	260	141.3	5.1e-41	95.38
Arabidopsis thaliana	AT2G46070.1	yes	1	45	327	42	327	Pkinase	PF00069.21	5	262	262	232.1	1e-68	98.47
Arabidopsis thaliana	AT2G46700.1	yes	1	143	405	143	405	Pkinase	PF00069.21	1	262	262	228	1.8e-67	100
Arabidopsis thaliana	AT2G46850.1	yes	1	355	509	355	515	Pkinase	PF00069.21	1	156	262	36.2	6.1e-09	59.54
Arabidopsis thaliana	AT2G47060.4	yes	1	77	282	74	327	Pkinase_Tyr	PF07714.13	5	209	260	144.4	5.6e-42	78.85
Arabidopsis thaliana	AT2G48010.1	yes	1	286	557	283	557	Pkinase_Tyr	PF07714.13	4	260	260	137.5	7.1e-40	98.85
Arabidopsis thaliana	AT3G01085.1	yes	1	115	400	115	400	Pkinase	PF00069.21	1	262	262	236.8	3.9e-70	100
Arabidopsis thaliana	AT3G01090.2	yes	1	42	294	42	294	Pkinase	PF00069.21	1	262	262	272.5	5.1e-81	100
Arabidopsis thaliana	AT3G01300.1	yes	1	140	416	136	416	Pkinase_Tyr	PF07714.13	5	260	260	160.3	8e-47	98.46
Arabidopsis thaliana	AT3G01490.1	yes	1	110	382	108	382	Pkinase_Tyr	PF07714.13	3	260	260	213.7	4.1e-63	99.23
Arabidopsis thaliana	AT3G01840.1	yes	1	354	612	352	615	Pkinase	PF00069.21	14	257	262	73.7	2.1e-20	93.13
Arabidopsis thaliana	AT3G02130.1	yes	1	877	1143	874	1143	Pkinase_Tyr	PF07714.13	4	260	260	134.2	7.3e-39	98.85
Arabidopsis thaliana	AT3G02810.1	yes	1	66	336	64	341	Pkinase	PF00069.21	3	256	262	160.4	7.6e-47	96.95
Arabidopsis thaliana	AT3G02880.1	yes	1	349	610	346	612	Pkinase_Tyr	PF07714.13	5	258	260	119.9	1.7e-34	97.69
Arabidopsis thaliana	AT3G03770.1	yes	1	478	745	477	749	Pkinase	PF00069.21	2	257	262	73.2	3.1e-20	97.71
Arabidopsis thaliana	AT3G03940.1	yes	1	140	372	140	425	Pkinase	PF00069.21	1	212	262	64.2	1.7e-17	80.92
Arabidopsis thaliana	AT3G04530.1	yes	1	11	269	11	269	Pkinase	PF00069.21	1	262	262	232.1	1e-68	100
Arabidopsis thaliana	AT3G04690.1	yes	1	519	784	517	788	Pkinase	PF00069.21	3	257	262	150.4	9e-44	97.33
Arabidopsis thaliana	AT3G04810.1	yes	1	4	257	4	258	Pkinase	PF00069.21	1	261	262	215.7	1e-63	99.62
Arabidopsis thaliana	AT3G04910.1	yes	1	27	281	25	281	Pkinase	PF00069.21	4	262	262	167.7	4.8e-49	98.85
Arabidopsis thaliana	AT3G05050.1	yes	1	138	425	138	425	Pkinase	PF00069.21	1	262	262	229.9	4.8e-68	100
Arabidopsis thaliana	AT3G05140.1	yes	1	147	407	143	409	Pkinase_Tyr	PF07714.13	5	258	260	139	2.6e-40	97.69
Arabidopsis thaliana	AT3G05840.2	yes	1	73	357	73	357	Pkinase	PF00069.21	1	262	262	208.5	1.7e-61	100
Arabidopsis thaliana	AT3G06030.1	yes	1	69	330	68	330	Pkinase	PF00069.21	2	262	262	245.7	7.6e-73	99.62
Arabidopsis thaliana	AT3G06230.1	yes	1	56	293	53	293	Pkinase_Tyr	PF07714.13	4	250	260	113.2	1.9e-32	95
Arabidopsis thaliana	AT3G06620.1	yes	1	494	746	494	746	Pkinase_Tyr	PF07714.13	1	260	260	228.2	1.5e-67	100
Arabidopsis thaliana	AT3G06630.1	yes	1	434	670	434	671	Pkinase_Tyr	PF07714.13	1	244	260	210.4	4.1e-62	93.85
Arabidopsis thaliana	AT3G06640.1	yes	1	446	698	446	698	Pkinase_Tyr	PF07714.13	1	260	260	229.7	5.5e-68	100
Arabidopsis thaliana	AT3G07070.1	yes	1	83	352	79	353	Pkinase_Tyr	PF07714.13	5	259	260	157.1	7.5e-46	98.08
Arabidopsis thaliana	AT3G07980.1	yes	1	21	274	20	274	Pkinase	PF00069.21	2	262	262	243.1	4.7e-72	99.62
Arabidopsis thaliana	AT3G08680.1	yes	1	345	610	342	611	Pkinase_Tyr	PF07714.13	5	259	260	124.2	8.2e-36	98.08
Arabidopsis thaliana	AT3G08720.1	yes	1	140	395	140	395	Pkinase	PF00069.21	1	262	262	262.9	4.1e-78	100
Arabidopsis thaliana	AT3G08730.1	yes	1	134	389	134	389	Pkinase	PF00069.21	1	262	262	262.1	7.1e-78	100
Arabidopsis thaliana	AT3G08760.1	yes	1	217	452	190	452	Pkinase_Tyr	PF07714.13	41	260	260	94.5	9.8e-27	84.62
Arabidopsis thaliana	AT3G08870.1	yes	1	368	633	368	636	Pkinase	PF00069.21	1	257	262	163.8	7.1e-48	98.09
Arabidopsis thaliana	AT3G09010.1	yes	1	50	316	46	316	Pkinase_Tyr	PF07714.13	5	260	260	159.5	1.4e-46	98.46
Arabidopsis thaliana	AT3G09240.1	yes	1	58	294	53	295	Pkinase_Tyr	PF07714.13	15	259	260	76.9	2.2e-21	94.23
Arabidopsis thaliana	AT3G09780.1	yes	1	524	673	520	679	Pkinase_Tyr	PF07714.13	5	157	260	129.1	2.7e-37	58.85
Arabidopsis thaliana	AT3G09830.1	yes	1	86	363	84	365	Pkinase	PF00069.21	3	258	262	148.7	3e-43	97.71
Arabidopsis thaliana	AT3G10540.1	yes	1	47	312	45	312	Pkinase	PF00069.21	3	262	262	224.7	1.8e-66	99.24
Arabidopsis thaliana	AT3G10660.1	yes	1	186	444	186	444	Pkinase	PF00069.21	1	262	262	247.4	2.2e-73	100
Arabidopsis thaliana	AT3G11870.1	yes	1	135	408	127	408	Pkinase	PF00069.21	14	262	262	115.4	4.1e-33	95.04
Arabidopsis thaliana	AT3G12200.2	yes	1	19	281	19	283	Pkinase	PF00069.21	1	260	262	157.8	4.9e-46	99.24
Arabidopsis thaliana	AT3G12690.1	yes	2	187	335	185	348	Pkinase_Tyr	PF07714.13	3	154	260	103.1	2.2e-29	58.46
Arabidopsis thaliana	AT3G13065.1	yes	1	418	682	415	683	Pkinase_Tyr	PF07714.13	4	259	260	135.6	2.7e-39	98.46
Arabidopsis thaliana	AT3G13380.1	yes	1	861	1130	858	1132	Pkinase_Tyr	PF07714.13	4	258	260	147	9.4e-43	98.08
Arabidopsis thaliana	AT3G13530.1	yes	1	21	274	20	274	Pkinase	PF00069.21	2	262	262	250.1	3.4e-74	99.62
Arabidopsis thaliana	AT3G13670.1	yes	1	137	424	137	435	Pkinase	PF00069.21	1	251	262	63.4	3.1e-17	95.8
Arabidopsis thaliana	AT3G13690.1	yes	1	415	678	411	680	Pkinase	PF00069.21	5	257	262	141.4	5e-41	96.56
Arabidopsis thaliana	AT3G14350.1	yes	1	421	690	419	690	Pkinase_Tyr	PF07714.13	3	260	260	137.1	9.6e-40	99.23
Arabidopsis thaliana	AT3G14370.1	yes	2	88	237	88	254	Pkinase_Tyr	PF07714.13	1	153	260	111.2	7.9e-32	58.85
Arabidopsis thaliana	AT3G14720.1	yes	1	25	316	25	316	Pkinase	PF00069.21	1	262	262	221.7	1.5e-65	100
Arabidopsis thaliana	AT3G14840.2	yes	1	676	943	672	943	Pkinase_Tyr	PF07714.13	5	260	260	162.4	1.8e-47	98.46
Arabidopsis thaliana	AT3G15220.1	yes	1	16	267	15	267	Pkinase	PF00069.21	2	262	262	238.2	1.5e-70	99.62
Arabidopsis thaliana	AT3G15890.1	yes	1	41	311	39	311	Pkinase_Tyr	PF07714.13	3	260	260	148.1	4.3e-43	99.23
Arabidopsis thaliana	AT3G16030.1	yes	1	528	798	527	801	Pkinase	PF00069.21	2	258	262	154.7	4.2e-45	98.09
Arabidopsis thaliana	AT3G17410.1	yes	1	73	345	70	345	Pkinase_Tyr	PF07714.13	5	260	260	158.9	2.1e-46	98.46
Arabidopsis thaliana	AT3G17420.1	yes	1	157	425	154	425	Pkinase_Tyr	PF07714.13	4	260	260	164.6	4e-48	98.85
Arabidopsis thaliana	AT3G17510.1	yes	1	20	275	20	275	Pkinase	PF00069.21	1	262	262	233.6	3.7e-69	100
Arabidopsis thaliana	AT3G17750.1	yes	1	827	1129	827	1129	Pkinase	PF00069.21	1	262	262	171.2	4.1e-50	100
Arabidopsis thaliana	AT3G17840.1	yes	1	369	634	366	635	Pkinase_Tyr	PF07714.13	5	259	260	128.1	5.4e-37	98.08
Arabidopsis thaliana	AT3G17850.1	yes	1	883	1171	882	1171	Pkinase	PF00069.21	2	262	262	221.3	2e-65	99.62
Arabidopsis thaliana	AT3G18040.1	yes	1	23	314	23	314	Pkinase	PF00069.21	1	262	262	226.5	5.3e-67	100
Arabidopsis thaliana	AT3G18750.1	yes	1	30	285	28	285	Pkinase	PF00069.21	3	262	262	180.3	6.8e-53	99.24
Arabidopsis thaliana	AT3G18810.1	yes	1	340	609	337	609	Pkinase_Tyr	PF07714.13	4	260	260	152.8	1.6e-44	98.85
Arabidopsis thaliana	AT3G19100.1	yes	1	146	406	144	406	Pkinase	PF00069.21	3	262	262	237.3	2.7e-70	99.24
Arabidopsis thaliana	AT3G19300.1	yes	1	329	592	327	594	Pkinase_Tyr	PF07714.13	4	258	260	157.9	4.4e-46	98.08
Arabidopsis thaliana	AT3G19700.1	yes	1	672	963	671	963	Pkinase_Tyr	PF07714.13	2	260	260	141	6e-41	99.62
Arabidopsis thaliana	AT3G20190.1	yes	1	376	642	373	643	Pkinase_Tyr	PF07714.13	5	259	260	94.6	9e-27	98.08
Arabidopsis thaliana	AT3G20200.1	yes	1	456	707	453	714	Pkinase_Tyr	PF07714.13	4	253	260	143.7	9.6e-42	96.15
Arabidopsis thaliana	AT3G20410.1	yes	1	91	349	91	349	Pkinase	PF00069.21	1	262	262	253.7	2.6e-75	100
Arabidopsis thaliana	AT3G20530.1	yes	1	85	355	82	357	Pkinase_Tyr	PF07714.13	4	258	260	156.2	1.4e-45	98.08
Arabidopsis thaliana	AT3G20830.1	yes	2	22	178	21	184	Pkinase_Tyr	PF07714.13	2	155	260	90	2.3e-25	59.23
Arabidopsis thaliana	AT3G20860.1	yes	1	15	267	15	268	Pkinase	PF00069.21	1	261	262	230.3	3.7e-68	99.62
Arabidopsis thaliana	AT3G21220.1	yes	1	71	325	70	325	Pkinase	PF00069.21	2	262	262	225.9	8.2e-67	99.62
Arabidopsis thaliana	AT3G21340.1	yes	1	594	858	592	861	Pkinase_Tyr	PF07714.13	3	257	260	162	2.4e-47	98.08
Arabidopsis thaliana	AT3G21450.1	yes	1	13	156	11	168	Pkinase_Tyr	PF07714.13	3	154	260	96.1	3.1e-27	58.46
Arabidopsis thaliana	AT3G21630.1	yes	1	325	589	322	590	Pkinase_Tyr	PF07714.13	4	259	260	151.6	3.7e-44	98.46
Arabidopsis thaliana	AT3G22420.2	yes	1	27	313	25	313	Pkinase	PF00069.21	4	262	262	159.5	1.5e-46	98.85
Arabidopsis thaliana	AT3G22750.1	yes	1	74	349	74	349	Pkinase_Tyr	PF07714.13	1	260	260	203.6	4.9e-60	100
Arabidopsis thaliana	AT3G23000.1	yes	1	25	280	25	280	Pkinase	PF00069.21	1	262	262	235.3	1.1e-69	100
Arabidopsis thaliana	AT3G23310.1	yes	2	124	268	120	280	Pkinase_Tyr	PF07714.13	5	154	260	99.9	2.1e-28	57.69
Arabidopsis thaliana	AT3G23340.1	yes	1	10	270	9	273	Pkinase_Tyr	PF07714.13	2	257	260	46.6	3.9e-12	98.46
Arabidopsis thaliana	AT3G23750.1	yes	1	581	852	578	854	Pkinase_Tyr	PF07714.13	4	258	260	163.9	6.5e-48	98.08
Arabidopsis thaliana	AT3G24240.1	yes	1	790	1062	786	1063	Pkinase_Tyr	PF07714.13	5	259	260	142.3	2.4e-41	98.08
Arabidopsis thaliana	AT3G24540.1	yes	1	183	452	179	452	Pkinase_Tyr	PF07714.13	5	260	260	162.5	1.7e-47	98.46
Arabidopsis thaliana	AT3G24550.1	yes	1	284	553	280	553	Pkinase_Tyr	PF07714.13	5	260	260	161.4	3.7e-47	98.46
Arabidopsis thaliana	AT3G24660.1	yes	1	377	649	374	649	Pkinase_Tyr	PF07714.13	5	260	260	100.2	1.7e-28	98.46
Arabidopsis thaliana	AT3G24715.1	yes	1	840	1098	836	1099	Pkinase_Tyr	PF07714.13	5	259	260	207	4.4e-61	98.08
Arabidopsis thaliana	AT3G24790.1	yes	1	51	320	47	321	Pkinase_Tyr	PF07714.13	5	259	260	155.7	2e-45	98.08
Arabidopsis thaliana	AT3G25250.1	yes	2	18	174	17	188	Pkinase_Tyr	PF07714.13	2	154	260	84.6	9.7e-24	58.85
Arabidopsis thaliana	AT3G25490.1	yes	1	111	377	108	378	Pkinase_Tyr	PF07714.13	4	259	260	151	5.4e-44	98.46
Arabidopsis thaliana	AT3G25560.3	yes	1	315	581	312	581	Pkinase_Tyr	PF07714.13	4	260	260	138.9	2.7e-40	98.85
Arabidopsis thaliana	AT3G25840.1	yes	1	617	932	617	932	Pkinase	PF00069.21	1	262	262	155.4	2.7e-45	100
Arabidopsis thaliana	AT3G26700.1	yes	1	82	348	79	348	Pkinase_Tyr	PF07714.13	4	260	260	135.4	3.3e-39	98.85
Arabidopsis thaliana	AT3G26940.1	yes	1	77	275	74	294	Pkinase_Tyr	PF07714.13	4	205	260	148.9	2.5e-43	77.69
Arabidopsis thaliana	AT3G27560.1	yes	1	29	286	26	286	Pkinase_Tyr	PF07714.13	4	260	260	192.1	1.6e-56	98.85
Arabidopsis thaliana	AT3G27580.1	yes	2	183	331	182	342	Pkinase_Tyr	PF07714.13	2	153	260	104.8	6.7e-30	58.46
Arabidopsis thaliana	AT3G28040.1	yes	1	728	1001	726	1001	Pkinase_Tyr	PF07714.13	3	260	260	136.6	1.3e-39	99.23
Arabidopsis thaliana	AT3G28450.1	yes	1	317	573	307	575	Pkinase	PF00069.21	11	258	262	84.5	1.1e-23	94.66
Arabidopsis thaliana	AT3G28690.2	yes	1	107	383	103	383	Pkinase_Tyr	PF07714.13	5	260	260	161	5.1e-47	98.46
Arabidopsis thaliana	AT3G29160.1	yes	1	20	272	20	272	Pkinase	PF00069.21	1	262	262	267.2	2e-79	100
Arabidopsis thaliana	AT3G42880.1	yes	1	362	627	359	628	Pkinase_Tyr	PF07714.13	5	259	260	99.7	2.4e-28	98.08
Arabidopsis thaliana	AT3G44200.1	yes	1	8	262	8	262	Pkinase	PF00069.21	1	262	262	220	5.1e-65	100
Arabidopsis thaliana	AT3G44610.1	yes	2	71	231	69	244	Pkinase_Tyr	PF07714.13	3	156	260	104.2	1e-29	59.23
Arabidopsis thaliana	AT3G44850.1	yes	2	47	185	45	200	Pkinase_Tyr	PF07714.13	3	138	260	68.9	6.3e-19	52.31
Arabidopsis thaliana	AT3G45240.1	yes	1	109	369	108	369	Pkinase	PF00069.21	2	262	262	194.3	3.4e-57	99.62
Arabidopsis thaliana	AT3G45330.1	yes	1	352	615	348	616	Pkinase_Tyr	PF07714.13	5	259	260	138.1	4.9e-40	98.08
Arabidopsis thaliana	AT3G45410.1	yes	1	346	610	342	610	Pkinase_Tyr	PF07714.13	5	260	260	146.3	1.5e-42	98.46
Arabidopsis thaliana	AT3G45420.1	yes	1	351	616	350	618	Pkinase	PF00069.21	2	258	262	158.8	2.4e-46	98.09
Arabidopsis thaliana	AT3G45430.1	yes	1	346	609	344	612	Pkinase_Tyr	PF07714.13	3	257	260	140.9	6.5e-41	98.08
Arabidopsis thaliana	AT3G45440.1	yes	1	343	608	342	610	Pkinase	PF00069.21	2	258	262	145.7	2.4e-42	98.09
Arabidopsis thaliana	AT3G45640.1	yes	1	44	324	41	324	Pkinase	PF00069.21	7	262	262	246.7	3.8e-73	97.71
Arabidopsis thaliana	AT3G45670.1	yes	1	99	365	97	365	Pkinase	PF00069.21	3	262	262	163.1	1.1e-47	99.24
Arabidopsis thaliana	AT3G45780.1	yes	1	665	952	663	952	Pkinase	PF00069.21	3	262	262	210.8	3.4e-62	99.24
Arabidopsis thaliana	AT3G45790.1	yes	1	100	360	97	364	Pkinase_Tyr	PF07714.13	5	253	260	120.6	1e-34	95.77
Arabidopsis thaliana	AT3G45860.1	yes	1	354	624	351	624	Pkinase_Tyr	PF07714.13	4	260	260	170	8.8e-50	98.85
Arabidopsis thaliana	AT3G45920.1	yes	1	2	146	1	153	Pkinase	PF00069.21	120	256	262	74.4	1.4e-20	52.29
Arabidopsis thaliana	AT3G46140.1	yes	1	98	369	96	369	Pkinase	PF00069.21	3	262	262	182.6	1.4e-53	99.24
Arabidopsis thaliana	AT3G46160.1	yes	1	65	332	59	332	Pkinase	PF00069.21	7	262	262	140.3	1e-40	97.71
Arabidopsis thaliana	AT3G46290.1	yes	1	488	748	485	755	Pkinase_Tyr	PF07714.13	4	253	260	164.5	4.3e-48	96.15
Arabidopsis thaliana	AT3G46330.1	yes	1	568	833	567	836	Pkinase_Tyr	PF07714.13	3	257	260	159.3	1.6e-46	98.08
Arabidopsis thaliana	AT3G46340.1	yes	1	587	854	586	855	Pkinase_Tyr	PF07714.13	3	259	260	156.3	1.3e-45	98.85
Arabidopsis thaliana	AT3G46350.1	yes	1	566	833	564	833	Pkinase_Tyr	PF07714.13	3	260	260	158.8	2.4e-46	99.23
Arabidopsis thaliana	AT3G46370.1	yes	1	489	753	487	756	Pkinase_Tyr	PF07714.13	3	257	260	158.2	3.6e-46	98.08
Arabidopsis thaliana	AT3G46400.1	yes	1	577	843	576	845	Pkinase_Tyr	PF07714.13	2	258	260	161.9	2.7e-47	98.85
Arabidopsis thaliana	AT3G46410.1	yes	1	32	252	31	253	Pkinase_Tyr	PF07714.13	52	259	260	125.2	4e-36	80
Arabidopsis thaliana	AT3G46420.1	yes	1	533	799	532	800	Pkinase_Tyr	PF07714.13	3	259	260	156.3	1.4e-45	98.85
Arabidopsis thaliana	AT3G46760.1	yes	1	54	310	50	310	Pkinase_Tyr	PF07714.13	5	260	260	135.4	3.2e-39	98.46
Arabidopsis thaliana	AT3G46920.1	yes	1	890	1151	888	1151	Pkinase_Tyr	PF07714.13	3	260	260	198.6	1.6e-58	99.23
Arabidopsis thaliana	AT3G46930.1	yes	1	163	415	161	415	Pkinase_Tyr	PF07714.13	3	260	260	204	3.8e-60	99.23
Arabidopsis thaliana	AT3G47090.1	yes	1	705	923	701	992	Pkinase_Tyr	PF07714.13	5	210	260	129.3	2.3e-37	79.23
Arabidopsis thaliana	AT3G47110.1	yes	1	723	941	719	1012	Pkinase_Tyr	PF07714.13	5	210	260	118.2	5.5e-34	79.23
Arabidopsis thaliana	AT3G47570.1	yes	1	705	924	702	994	Pkinase_Tyr	PF07714.13	4	210	260	127.7	7e-37	79.62
Arabidopsis thaliana	AT3G47580.1	yes	1	705	945	703	996	Pkinase	PF00069.21	3	220	262	125	4.8e-36	83.21
Arabidopsis thaliana	AT3G48260.1	yes	1	25	280	23	280	Pkinase	PF00069.21	4	262	262	178.9	1.7e-52	98.85
Arabidopsis thaliana	AT3G48750.1	yes	1	4	287	4	287	Pkinase	PF00069.21	1	262	262	264	1.9e-78	100
Arabidopsis thaliana	AT3G49060.1	yes	1	465	708	461	710	Pkinase_Tyr	PF07714.13	6	258	260	114.5	7.7e-33	97.31
Arabidopsis thaliana	AT3G49370.1	yes	1	142	404	142	404	Pkinase	PF00069.21	1	262	262	228.5	1.3e-67	100
Arabidopsis thaliana	AT3G49670.1	yes	1	692	961	690	961	Pkinase_Tyr	PF07714.13	3	260	260	159.1	1.9e-46	99.23
Arabidopsis thaliana	AT3G50000.1	yes	1	104	389	104	389	Pkinase	PF00069.21	1	262	262	216.7	5.1e-64	100
Arabidopsis thaliana	AT3G50230.1	yes	1	387	642	384	643	Pkinase_Tyr	PF07714.13	5	259	260	106	2.9e-30	98.08
Arabidopsis thaliana	AT3G50310.1	yes	1	5	268	3	268	Pkinase	PF00069.21	3	262	262	182	2.1e-53	99.24
Arabidopsis thaliana	AT3G50500.2	yes	1	23	286	23	286	Pkinase	PF00069.21	1	262	262	229.6	6.2e-68	100
Arabidopsis thaliana	AT3G50530.2	yes	1	148	441	148	441	Pkinase	PF00069.21	1	262	262	226.3	6e-67	100
Arabidopsis thaliana	AT3G50720.1	yes	1	51	304	48	307	Pkinase_Tyr	PF07714.13	4	257	260	186.2	9.9e-55	97.69
Arabidopsis thaliana	AT3G50730.1	yes	1	37	294	36	296	Pkinase_Tyr	PF07714.13	2	258	260	197.8	2.9e-58	98.85
Arabidopsis thaliana	AT3G51550.1	yes	1	539	803	536	807	Pkinase_Tyr	PF07714.13	4	256	260	163.1	1.1e-47	97.31
Arabidopsis thaliana	AT3G51630.1	yes	1	29	283	26	283	Pkinase	PF00069.21	5	262	262	165.1	2.9e-48	98.47
Arabidopsis thaliana	AT3G51740.1	yes	1	541	805	537	805	Pkinase_Tyr	PF07714.13	5	260	260	136.2	1.9e-39	98.46
Arabidopsis thaliana	AT3G51850.1	yes	1	56	312	54	312	Pkinase	PF00069.21	3	262	262	249.4	5.6e-74	99.24
Arabidopsis thaliana	AT3G51990.1	yes	1	61	326	59	328	Pkinase	PF00069.21	3	257	262	136.3	1.7e-39	97.33
Arabidopsis thaliana	AT3G52530.1	yes	1	71	242	60	249	Pkinase_Tyr	PF07714.13	27	197	260	72.1	6.6e-20	65.77
Arabidopsis thaliana	AT3G52890.1	yes	2	539	688	538	702	Pkinase_Tyr	PF07714.13	2	154	260	104.2	1.1e-29	58.85
Arabidopsis thaliana	AT3G53030.1	yes	2	44	182	42	189	Pkinase_Tyr	PF07714.13	3	138	260	66.8	2.7e-18	52.31
Arabidopsis thaliana	AT3G53380.1	yes	1	379	650	376	651	Pkinase_Tyr	PF07714.13	4	259	260	153.4	1e-44	98.46
Arabidopsis thaliana	AT3G53570.1	yes	1	115	443	115	443	Pkinase	PF00069.21	1	262	262	172.9	1.2e-50	100
Arabidopsis thaliana	AT3G53590.1	yes	1	439	729	435	729	Pkinase_Tyr	PF07714.13	5	260	260	148.4	3.4e-43	98.46
Arabidopsis thaliana	AT3G53640.1	yes	1	323	639	323	639	Pkinase	PF00069.21	1	262	262	161.9	2.8e-47	100
Arabidopsis thaliana	AT3G53810.1	yes	1	347	617	347	619	Pkinase	PF00069.21	1	258	262	159.6	1.4e-46	98.47
Arabidopsis thaliana	AT3G53840.1	yes	1	355	628	354	632	Pkinase	PF00069.21	2	256	262	145.9	2e-42	97.33
Arabidopsis thaliana	AT3G53930.2	yes	1	20	277	20	277	Pkinase	PF00069.21	1	262	262	246.1	5.7e-73	100
Arabidopsis thaliana	AT3G54030.1	yes	1	70	307	58	307	Pkinase_Tyr	PF07714.13	15	260	260	91.8	6.5e-26	94.62
Arabidopsis thaliana	AT3G54180.1	yes	1	4	301	4	301	Pkinase	PF00069.21	1	262	262	226.7	4.6e-67	100
Arabidopsis thaliana	AT3G55450.2	yes	1	101	381	98	381	Pkinase_Tyr	PF07714.13	4	260	260	161.7	3.1e-47	98.85
Arabidopsis thaliana	AT3G55550.1	yes	1	350	616	347	617	Pkinase_Tyr	PF07714.13	5	259	260	157	8.1e-46	98.08
Arabidopsis thaliana	AT3G55950.1	yes	1	497	789	496	790	Pkinase_Tyr	PF07714.13	2	259	260	142.3	2.4e-41	99.23
Arabidopsis thaliana	AT3G56050.1	yes	1	211	469	209	470	Pkinase_Tyr	PF07714.13	4	259	260	87.1	1.7e-24	98.46
Arabidopsis thaliana	AT3G56100.1	yes	1	489	691	486	691	Pkinase_Tyr	PF07714.13	72	260	260	109.4	2.8e-31	72.69
Arabidopsis thaliana	AT3G56370.1	yes	1	680	888	678	948	Pkinase_Tyr	PF07714.13	3	215	260	139.3	2e-40	81.92
Arabidopsis thaliana	AT3G56760.1	yes	1	124	386	124	386	Pkinase	PF00069.21	1	262	262	237.7	2.1e-70	100
Arabidopsis thaliana	AT3G57120.1	yes	1	148	426	126	429	Pkinase_Tyr	PF07714.13	41	257	260	74	1.8e-20	83.46
Arabidopsis thaliana	AT3G57530.1	yes	1	63	321	63	321	Pkinase	PF00069.21	1	262	262	257.6	1.8e-76	100
Arabidopsis thaliana	AT3G57640.1	yes	1	81	293	74	318	Pkinase_Tyr	PF07714.13	20	235	260	47.1	2.8e-12	83.08
Arabidopsis thaliana	AT3G57700.1	yes	1	75	257	66	264	Pkinase_Tyr	PF07714.13	27	208	260	80.2	2.2e-22	70
Arabidopsis thaliana	AT3G57710.1	yes	1	81	337	72	341	Pkinase	PF00069.21	24	257	262	78.6	7.2e-22	89.31
Arabidopsis thaliana	AT3G57720.1	yes	1	91	347	83	351	Pkinase	PF00069.21	24	258	262	98.4	6.5e-28	89.69
Arabidopsis thaliana	AT3G57730.1	yes	1	88	342	81	346	Pkinase	PF00069.21	24	257	262	75.3	7.1e-21	89.31
Arabidopsis thaliana	AT3G57740.1	yes	1	77	277	66	296	Pkinase_Tyr	PF07714.13	27	222	260	72.3	5.7e-20	75.38
Arabidopsis thaliana	AT3G57750.1	yes	1	69	295	63	326	Pkinase	PF00069.21	23	232	262	80.6	1.8e-22	80.15
Arabidopsis thaliana	AT3G57770.1	yes	1	103	252	94	261	Pkinase	PF00069.21	27	168	262	60	3.3e-16	54.2
Arabidopsis thaliana	AT3G57830.1	yes	1	370	652	363	655	Pkinase	PF00069.21	8	256	262	100.3	1.7e-28	95.04
Arabidopsis thaliana	AT3G58640.1	yes	1	554	801	553	801	Pkinase_Tyr	PF07714.13	2	260	260	206.6	6.2e-61	99.62
Arabidopsis thaliana	AT3G58690.1	yes	1	90	363	87	363	Pkinase_Tyr	PF07714.13	4	260	260	151	5.4e-44	98.85
Arabidopsis thaliana	AT3G58760.1	yes	1	171	424	163	424	Pkinase_Tyr	PF07714.13	14	260	260	183.8	5.5e-54	95
Arabidopsis thaliana	AT3G59110.1	yes	1	193	461	190	461	Pkinase_Tyr	PF07714.13	4	260	260	160.7	6.3e-47	98.85
Arabidopsis thaliana	AT3G59350.1	yes	1	117	391	114	391	Pkinase_Tyr	PF07714.13	5	260	260	157.5	5.6e-46	98.46
Arabidopsis thaliana	AT3G59410.2	yes	1	449	754	449	754	Pkinase	PF00069.21	1	261	262	168.5	2.6e-49	99.62
Arabidopsis thaliana	AT3G59420.1	yes	1	515	784	512	785	Pkinase_Tyr	PF07714.13	4	259	260	148.9	2.4e-43	98.46
Arabidopsis thaliana	AT3G59700.1	yes	1	340	608	338	609	Pkinase_Tyr	PF07714.13	3	259	260	160.2	8.6e-47	98.85
Arabidopsis thaliana	AT3G59730.1	yes	1	337	515	335	520	Pkinase_Tyr	PF07714.13	3	181	260	123.7	1.2e-35	68.85
Arabidopsis thaliana	AT3G59740.1	yes	1	335	605	333	607	Pkinase_Tyr	PF07714.13	3	258	260	148.2	4e-43	98.46
Arabidopsis thaliana	AT3G59750.1	yes	1	305	573	303	574	Pkinase_Tyr	PF07714.13	3	259	260	159.4	1.5e-46	98.85
Arabidopsis thaliana	AT3G59790.1	yes	1	64	345	62	345	Pkinase	PF00069.21	5	262	262	240.3	3.2e-71	98.47
Arabidopsis thaliana	AT3G59830.1	yes	1	203	453	199	455	Pkinase_Tyr	PF07714.13	16	258	260	165.7	1.8e-48	93.46
Arabidopsis thaliana	AT3G61160.2	yes	1	109	393	109	393	Pkinase	PF00069.21	1	262	262	218.7	1.3e-64	100
Arabidopsis thaliana	AT3G61960.1	yes	1	12	268	10	268	Pkinase	PF00069.21	3	262	262	250	3.7e-74	99.24
Arabidopsis thaliana	AT3G62220.1	yes	1	73	345	69	345	Pkinase_Tyr	PF07714.13	5	260	260	159.4	1.5e-46	98.46
Arabidopsis thaliana	AT3G63260.1	yes	1	84	362	83	362	Pkinase_Tyr	PF07714.13	2	260	260	207.9	2.4e-61	99.62
Arabidopsis thaliana	AT3G63280.1	yes	1	4	257	4	258	Pkinase	PF00069.21	1	261	262	223.7	4e-66	99.62
Arabidopsis thaliana	AT3G63340.2	yes	1	782	1069	728	1069	Pkinase	PF00069.21	64	262	262	100.2	1.8e-28	75.95
Arabidopsis thaliana	AT4G00330.1	yes	1	124	396	121	396	Pkinase_Tyr	PF07714.13	6	260	260	167	7.3e-49	98.08
Arabidopsis thaliana	AT4G00340.1	yes	1	485	757	483	759	Pkinase_Tyr	PF07714.13	4	258	260	133.9	9.3e-39	98.08
Arabidopsis thaliana	AT4G00710.1	yes	1	71	309	61	309	Pkinase_Tyr	PF07714.13	14	260	260	91.5	8e-26	95
Arabidopsis thaliana	AT4G00720.1	yes	1	138	422	138	422	Pkinase	PF00069.21	1	262	262	212.6	9.4e-63	100
Arabidopsis thaliana	AT4G00960.1	yes	1	60	323	56	323	Pkinase_Tyr	PF07714.13	5	260	260	149.8	1.2e-43	98.46
Arabidopsis thaliana	AT4G00970.1	yes	1	347	616	344	618	Pkinase_Tyr	PF07714.13	4	258	260	161.4	3.7e-47	98.08
Arabidopsis thaliana	AT4G01330.2	yes	1	165	433	162	433	Pkinase_Tyr	PF07714.13	4	260	260	158.8	2.3e-46	98.85
Arabidopsis thaliana	AT4G01370.1	yes	1	47	329	44	329	Pkinase	PF00069.21	5	262	262	233.6	3.6e-69	98.47
Arabidopsis thaliana	AT4G02010.1	yes	1	384	655	380	655	Pkinase_Tyr	PF07714.13	5	260	260	152.4	2e-44	98.46
Arabidopsis thaliana	AT4G02410.1	yes	1	356	624	355	626	Pkinase	PF00069.21	2	258	262	163	1.3e-47	98.09
Arabidopsis thaliana	AT4G02420.1	yes	1	353	620	350	621	Pkinase_Tyr	PF07714.13	4	259	260	145.6	2.5e-42	98.46
Arabidopsis thaliana	AT4G02630.1	yes	1	166	434	162	434	Pkinase_Tyr	PF07714.13	5	260	260	150.7	6.7e-44	98.46
Arabidopsis thaliana	AT4G03230.1	yes	1	693	959	690	961	Pkinase_Tyr	PF07714.13	4	258	260	155.6	2.2e-45	98.08
Arabidopsis thaliana	AT4G03390.1	yes	1	488	759	485	759	Pkinase_Tyr	PF07714.13	4	260	260	147	8.9e-43	98.85
Arabidopsis thaliana	AT4G04490.1	yes	1	341	604	340	606	Pkinase_Tyr	PF07714.13	2	258	260	167.6	4.8e-49	98.85
Arabidopsis thaliana	AT4G04500.1	yes	1	346	616	345	620	Pkinase_Tyr	PF07714.13	2	256	260	165.1	2.8e-48	98.08
Arabidopsis thaliana	AT4G04510.1	yes	1	340	604	339	606	Pkinase_Tyr	PF07714.13	2	258	260	162.1	2.3e-47	98.85
Arabidopsis thaliana	AT4G04540.1	yes	1	356	616	353	619	Pkinase_Tyr	PF07714.13	4	257	260	172.2	1.8e-50	97.69
Arabidopsis thaliana	AT4G04570.1	yes	1	351	611	348	614	Pkinase_Tyr	PF07714.13	4	257	260	168.7	2.1e-49	97.69
Arabidopsis thaliana	AT4G04695.1	yes	1	30	290	28	290	Pkinase	PF00069.21	3	262	262	229.6	5.9e-68	99.24
Arabidopsis thaliana	AT4G04700.1	yes	1	30	290	28	290	Pkinase	PF00069.21	3	262	262	233.9	2.9e-69	99.24
Arabidopsis thaliana	AT4G04710.1	yes	1	44	291	39	291	Pkinase	PF00069.21	23	262	262	212	1.5e-62	91.6
Arabidopsis thaliana	AT4G04720.1	yes	1	80	338	80	338	Pkinase	PF00069.21	1	262	262	248.7	9.2e-74	100
Arabidopsis thaliana	AT4G04740.2	yes	1	69	327	69	327	Pkinase	PF00069.21	1	262	262	243.6	3.3e-72	100
Arabidopsis thaliana	AT4G04960.1	yes	1	350	619	347	620	Pkinase_Tyr	PF07714.13	4	259	260	150.6	7.4e-44	98.46
Arabidopsis thaliana	AT4G05200.1	yes	1	348	615	347	618	Pkinase	PF00069.21	2	257	262	158.1	3.9e-46	97.71
Arabidopsis thaliana	AT4G08470.1	yes	1	305	557	303	557	Pkinase	PF00069.21	3	262	262	216	8.5e-64	99.24
Arabidopsis thaliana	AT4G08480.1	yes	1	502	755	501	755	Pkinase	PF00069.21	2	262	262	211.3	2.4e-62	99.62
Arabidopsis thaliana	AT4G08500.1	yes	1	334	587	333	587	Pkinase	PF00069.21	2	262	262	229.9	4.8e-68	99.62
Arabidopsis thaliana	AT4G08800.1	yes	1	73	236	63	241	Pkinase_Tyr	PF07714.13	100	255	260	48.1	1.4e-12	60
Arabidopsis thaliana	AT4G08850.1	yes	1	781	1042	776	1044	Pkinase_Tyr	PF07714.13	7	258	260	157.4	6.3e-46	96.92
Arabidopsis thaliana	AT4G09570.1	yes	1	27	283	25	283	Pkinase	PF00069.21	3	262	262	251	1.8e-74	99.24
Arabidopsis thaliana	AT4G10010.1	yes	1	2	260	1	260	Pkinase	PF00069.21	27	262	262	199.2	1.1e-58	90.08
Arabidopsis thaliana	AT4G10390.1	yes	1	44	323	41	326	Pkinase	PF00069.21	4	257	262	140.7	7.8e-41	96.95
Arabidopsis thaliana	AT4G10730.1	yes	1	47	308	47	308	Pkinase	PF00069.21	1	262	262	202.9	8.7e-60	100
Arabidopsis thaliana	AT4G11330.1	yes	1	47	329	44	329	Pkinase	PF00069.21	5	262	262	242.1	9.4e-72	98.47
Arabidopsis thaliana	AT4G11460.1	yes	1	349	619	346	621	Pkinase_Tyr	PF07714.13	4	258	260	160.9	5.4e-47	98.08
Arabidopsis thaliana	AT4G11470.1	yes	1	342	610	339	611	Pkinase_Tyr	PF07714.13	4	259	260	170.6	5.9e-50	98.46
Arabidopsis thaliana	AT4G11480.1	yes	1	324	600	321	601	Pkinase_Tyr	PF07714.13	4	259	260	166.6	9.3e-49	98.46
Arabidopsis thaliana	AT4G11490.1	yes	1	325	592	321	593	Pkinase_Tyr	PF07714.13	5	259	260	168.8	2.1e-49	98.08
Arabidopsis thaliana	AT4G11530.1	yes	1	349	614	345	617	Pkinase_Tyr	PF07714.13	5	257	260	162.2	2e-47	97.31
Arabidopsis thaliana	AT4G11890.3	yes	1	43	307	41	310	Pkinase_Tyr	PF07714.13	4	257	260	145.6	2.5e-42	97.69
Arabidopsis thaliana	AT4G11900.1	yes	1	539	807	537	808	Pkinase_Tyr	PF07714.13	3	259	260	158.7	2.5e-46	98.85
Arabidopsis thaliana	AT4G12020.2	yes	1	1627	1877	1626	1877	Pkinase	PF00069.21	2	262	262	201.7	2e-59	99.62
Arabidopsis thaliana	AT4G13000.1	yes	2	22	182	20	188	Pkinase	PF00069.21	3	159	262	190.4	5.6e-56	59.92
Arabidopsis thaliana	AT4G13020.3	yes	1	12	291	12	291	Pkinase	PF00069.21	1	262	262	248.7	9e-74	100
Arabidopsis thaliana	AT4G13190.1	yes	1	76	344	71	345	Pkinase_Tyr	PF07714.13	6	259	260	145.1	3.4e-42	97.69
Arabidopsis thaliana	AT4G14340.1	yes	1	16	276	15	279	Pkinase_Tyr	PF07714.13	2	257	260	52	8.6e-14	98.46
Arabidopsis thaliana	AT4G14350.1	yes	1	121	418	119	418	Pkinase	PF00069.21	3	262	262	217.4	3.3e-64	99.24
Arabidopsis thaliana	AT4G14480.1	yes	1	15	293	15	293	Pkinase	PF00069.21	1	262	262	199.9	7.2e-59	100
Arabidopsis thaliana	AT4G14580.1	yes	1	21	277	21	277	Pkinase	PF00069.21	1	262	262	235	1.4e-69	100
Arabidopsis thaliana	AT4G14780.1	yes	1	62	335	61	335	Pkinase_Tyr	PF07714.13	2	260	260	200.9	3.4e-59	99.62
Arabidopsis thaliana	AT4G16970.1	yes	1	405	552	401	561	Pkinase_Tyr	PF07714.13	5	164	260	47.5	2.1e-12	61.54
Arabidopsis thaliana	AT4G17660.1	yes	1	95	368	91	368	Pkinase_Tyr	PF07714.13	5	260	260	168.6	2.3e-49	98.46
Arabidopsis thaliana	AT4G18250.1	yes	1	521	796	520	796	Pkinase_Tyr	PF07714.13	3	260	260	173.3	8.9e-51	99.23
Arabidopsis thaliana	AT4G18640.1	yes	1	397	647	394	647	Pkinase_Tyr	PF07714.13	14	260	260	71.1	1.3e-19	95
Arabidopsis thaliana	AT4G18700.1	yes	1	26	280	26	280	Pkinase	PF00069.21	1	262	262	255.7	6.7e-76	100
Arabidopsis thaliana	AT4G18710.1	yes	1	40	324	40	324	Pkinase	PF00069.21	1	262	262	220.9	2.7e-65	100
Arabidopsis thaliana	AT4G18950.1	yes	1	167	413	158	413	Pkinase_Tyr	PF07714.13	16	260	260	191.3	2.7e-56	94.23
Arabidopsis thaliana	AT4G19110.2	yes	1	4	283	4	283	Pkinase	PF00069.21	1	262	262	257.7	1.6e-76	100
Arabidopsis thaliana	AT4G20140.1	yes	1	956	1233	951	1236	Pkinase	PF00069.21	6	258	262	159.1	2e-46	96.56
Arabidopsis thaliana	AT4G20270.1	yes	1	712	982	710	983	Pkinase_Tyr	PF07714.13	3	259	260	150.9	5.9e-44	98.85
Arabidopsis thaliana	AT4G20450.1	yes	1	593	860	592	860	Pkinase_Tyr	PF07714.13	3	260	260	164.6	3.8e-48	99.23
Arabidopsis thaliana	AT4G21230.1	yes	1	334	603	333	603	Pkinase_Tyr	PF07714.13	2	260	260	171.3	3.5e-50	99.62
Arabidopsis thaliana	AT4G21380.1	yes	1	529	797	526	800	Pkinase_Tyr	PF07714.13	4	257	260	164	5.9e-48	97.69
Arabidopsis thaliana	AT4G21390.1	yes	1	532	796	529	799	Pkinase_Tyr	PF07714.13	4	257	260	159.1	1.9e-46	97.69
Arabidopsis thaliana	AT4G21400.1	yes	1	364	657	361	663	Pkinase_Tyr	PF07714.13	4	254	260	153.1	1.3e-44	96.54
Arabidopsis thaliana	AT4G21410.1	yes	1	360	573	357	631	Pkinase_Tyr	PF07714.13	4	207	260	158.5	2.9e-46	78.46
Arabidopsis thaliana	AT4G21940.2	yes	1	102	360	102	360	Pkinase	PF00069.21	1	262	262	247.2	2.6e-73	100
Arabidopsis thaliana	AT4G22130.1	yes	1	397	669	395	669	Pkinase_Tyr	PF07714.13	3	260	260	154.1	6.4e-45	99.23
Arabidopsis thaliana	AT4G22730.1	yes	1	420	681	415	682	Pkinase_Tyr	PF07714.13	6	259	260	123.4	1.4e-35	97.69
Arabidopsis thaliana	AT4G22940.1	yes	1	103	388	103	388	Pkinase	PF00069.21	1	262	262	218.1	2e-64	100
Arabidopsis thaliana	AT4G23050.2	yes	1	468	719	468	720	Pkinase_Tyr	PF07714.13	1	259	260	220.3	4e-65	99.62
Arabidopsis thaliana	AT4G23130.2	yes	1	346	616	344	616	Pkinase_Tyr	PF07714.13	3	260	260	173.4	8.2e-51	99.23
Arabidopsis thaliana	AT4G23140.2	yes	1	354	625	351	628	Pkinase_Tyr	PF07714.13	4	257	260	155.8	1.8e-45	97.69
Arabidopsis thaliana	AT4G23150.1	yes	1	339	576	336	607	Pkinase_Tyr	PF07714.13	4	245	260	167.9	3.7e-49	93.08
Arabidopsis thaliana	AT4G23160.1	yes	1	942	1207	939	1210	Pkinase_Tyr	PF07714.13	4	257	260	163.2	1e-47	97.69
Arabidopsis thaliana	AT4G23180.1	yes	1	351	617	348	619	Pkinase_Tyr	PF07714.13	4	258	260	169.1	1.7e-49	98.08
Arabidopsis thaliana	AT4G23190.1	yes	1	352	622	350	624	Pkinase_Tyr	PF07714.13	3	258	260	171.1	4.1e-50	98.46
Arabidopsis thaliana	AT4G23200.1	yes	1	328	596	325	597	Pkinase_Tyr	PF07714.13	4	259	260	169.9	9.6e-50	98.46
Arabidopsis thaliana	AT4G23210.3	yes	1	360	627	359	627	Pkinase_Tyr	PF07714.13	3	260	260	155.6	2.2e-45	99.23
Arabidopsis thaliana	AT4G23220.1	yes	1	411	676	407	678	Pkinase_Tyr	PF07714.13	5	258	260	162.5	1.7e-47	97.69
Arabidopsis thaliana	AT4G23230.1	yes	1	220	485	217	488	Pkinase_Tyr	PF07714.13	4	257	260	166.3	1.2e-48	97.69
Arabidopsis thaliana	AT4G23240.1	yes	1	30	297	28	297	Pkinase_Tyr	PF07714.13	3	260	260	155.8	2e-45	99.23
Arabidopsis thaliana	AT4G23250.1	yes	1	357	626	354	626	Pkinase_Tyr	PF07714.13	4	260	260	160.6	6.5e-47	98.85
Arabidopsis thaliana	AT4G23260.1	yes	1	342	611	339	611	Pkinase_Tyr	PF07714.13	4	260	260	162.3	1.9e-47	98.85
Arabidopsis thaliana	AT4G23270.1	yes	1	330	598	328	598	Pkinase_Tyr	PF07714.13	5	260	260	175.1	2.5e-51	98.46
Arabidopsis thaliana	AT4G23280.1	yes	1	338	606	336	606	Pkinase_Tyr	PF07714.13	5	260	260	170.8	5e-50	98.46
Arabidopsis thaliana	AT4G23290.2	yes	1	365	634	363	635	Pkinase_Tyr	PF07714.13	3	259	260	153.4	1e-44	98.85
Arabidopsis thaliana	AT4G23300.1	yes	1	355	627	353	627	Pkinase_Tyr	PF07714.13	3	260	260	155.8	1.8e-45	99.23
Arabidopsis thaliana	AT4G23310.1	yes	1	512	780	510	780	Pkinase_Tyr	PF07714.13	5	260	260	171	4.4e-50	98.46
Arabidopsis thaliana	AT4G23320.1	yes	1	175	377	173	399	Pkinase_Tyr	PF07714.13	3	211	260	159	2e-46	80.38
Arabidopsis thaliana	AT4G23650.1	yes	1	78	336	78	336	Pkinase	PF00069.21	1	262	262	251.9	9.9e-75	100
Arabidopsis thaliana	AT4G23740.1	yes	1	341	604	338	605	Pkinase_Tyr	PF07714.13	5	259	260	117.5	9.1e-34	98.08
Arabidopsis thaliana	AT4G24100.1	yes	1	33	294	33	294	Pkinase	PF00069.21	1	262	262	205.7	1.2e-60	100
Arabidopsis thaliana	AT4G24400.1	yes	1	9	262	9	262	Pkinase	PF00069.21	1	262	262	249.9	3.9e-74	100
Arabidopsis thaliana	AT4G24480.1	yes	1	669	928	669	928	Pkinase_Tyr	PF07714.13	1	260	260	207.7	2.8e-61	100
Arabidopsis thaliana	AT4G24740.1	yes	1	98	423	98	423	Pkinase	PF00069.21	1	262	262	175.3	2.3e-51	100
Arabidopsis thaliana	AT4G25160.1	yes	1	484	739	480	743	Pkinase_Tyr	PF07714.13	5	255	260	138.5	3.7e-40	96.54
Arabidopsis thaliana	AT4G25390.1	yes	2	102	253	99	264	Pkinase_Tyr	PF07714.13	4	157	260	112.8	2.5e-32	59.23
Arabidopsis thaliana	AT4G26070.2	yes	1	69	328	68	328	Pkinase	PF00069.21	2	262	262	227.8	2.1e-67	99.62
Arabidopsis thaliana	AT4G26100.1	yes	1	10	266	9	273	Pkinase_Tyr	PF07714.13	2	253	260	54.4	1.6e-14	96.92
Arabidopsis thaliana	AT4G26540.1	yes	1	762	1037	760	1038	Pkinase_Tyr	PF07714.13	3	259	260	118.9	3.4e-34	98.85
Arabidopsis thaliana	AT4G26610.1	yes	2	125	273	123	288	Pkinase_Tyr	PF07714.13	3	154	260	104	1.2e-29	58.46
Arabidopsis thaliana	AT4G26890.1	yes	1	8	253	5	253	Pkinase	PF00069.21	4	262	262	201.3	2.6e-59	98.85
Arabidopsis thaliana	AT4G27290.1	yes	1	467	734	465	737	Pkinase_Tyr	PF07714.13	3	257	260	178.5	2.3e-52	98.08
Arabidopsis thaliana	AT4G27300.1	yes	1	504	769	500	772	Pkinase_Tyr	PF07714.13	5	257	260	171.6	2.9e-50	97.31
Arabidopsis thaliana	AT4G28350.1	yes	1	320	587	317	587	Pkinase_Tyr	PF07714.13	4	260	260	144.3	6.1e-42	98.85
Arabidopsis thaliana	AT4G28490.1	yes	1	685	936	683	962	Pkinase	PF00069.21	3	231	262	146.9	1e-42	87.4
Arabidopsis thaliana	AT4G28540.1	yes	1	14	274	13	277	Pkinase_Tyr	PF07714.13	2	257	260	48.9	7.8e-13	98.46
Arabidopsis thaliana	AT4G28650.1	yes	1	701	976	699	976	Pkinase_Tyr	PF07714.13	3	260	260	139	2.5e-40	99.23
Arabidopsis thaliana	AT4G28670.1	yes	1	332	603	331	605	Pkinase	PF00069.21	2	258	262	168.6	2.5e-49	98.09
Arabidopsis thaliana	AT4G28860.1	yes	1	10	267	9	273	Pkinase_Tyr	PF07714.13	2	254	260	48.8	8.4e-13	97.31
Arabidopsis thaliana	AT4G28880.1	yes	1	10	269	9	273	Pkinase_Tyr	PF07714.13	2	256	260	48.9	7.9e-13	98.08
Arabidopsis thaliana	AT4G28980.2	yes	1	24	183	21	188	Pkinase_Tyr	PF07714.13	4	166	260	60.6	2.1e-16	62.69
Arabidopsis thaliana	AT4G29050.1	yes	1	347	573	344	616	Pkinase_Tyr	PF07714.13	4	219	260	156.7	1e-45	83.08
Arabidopsis thaliana	AT4G29180.2	yes	1	570	848	568	850	Pkinase	PF00069.21	4	258	262	145	3.8e-42	97.33
Arabidopsis thaliana	AT4G29380.1	yes	1	29	293	27	295	Pkinase	PF00069.21	3	259	262	85	7.7e-24	98.09
Arabidopsis thaliana	AT4G29450.1	yes	1	568	848	566	848	Pkinase_Tyr	PF07714.13	3	260	260	155.3	2.8e-45	99.23
Arabidopsis thaliana	AT4G29810.2	yes	1	82	339	79	339	Pkinase	PF00069.21	4	262	262	241	2e-71	98.85
Arabidopsis thaliana	AT4G29990.1	yes	1	576	842	574	842	Pkinase_Tyr	PF07714.13	3	260	260	169.9	9.4e-50	99.23
Arabidopsis thaliana	AT4G30520.1	yes	1	306	570	303	572	Pkinase_Tyr	PF07714.13	4	258	260	141.9	3.2e-41	98.08
Arabidopsis thaliana	AT4G30960.1	yes	1	24	278	24	278	Pkinase	PF00069.21	1	262	262	246	5.9e-73	100
Arabidopsis thaliana	AT4G31100.1	yes	1	447	715	444	716	Pkinase_Tyr	PF07714.13	4	259	260	159.5	1.4e-46	98.46
Arabidopsis thaliana	AT4G31110.1	yes	1	456	725	453	725	Pkinase_Tyr	PF07714.13	4	260	260	165.8	1.6e-48	98.85
Arabidopsis thaliana	AT4G31170.1	yes	1	132	385	131	385	Pkinase_Tyr	PF07714.13	2	260	260	232.2	9.4e-69	99.62
Arabidopsis thaliana	AT4G31230.1	yes	1	472	726	468	728	Pkinase_Tyr	PF07714.13	6	257	260	129.9	1.5e-37	96.92
Arabidopsis thaliana	AT4G31250.1	yes	1	370	635	367	637	Pkinase_Tyr	PF07714.13	5	258	260	99.1	3.8e-28	97.69
Arabidopsis thaliana	AT4G32000.2	yes	1	131	398	130	401	Pkinase	PF00069.21	2	258	262	165.7	1.9e-48	98.09
Arabidopsis thaliana	AT4G32250.1	yes	1	39	300	39	303	Pkinase_Tyr	PF07714.13	1	257	260	112.7	2.7e-32	98.85
Arabidopsis thaliana	AT4G32300.1	yes	1	496	764	494	764	Pkinase_Tyr	PF07714.13	4	260	260	144.5	5.4e-42	98.85
Arabidopsis thaliana	AT4G32660.1	yes	1	71	396	71	396	Pkinase	PF00069.21	1	262	262	172.7	1.4e-50	100
Arabidopsis thaliana	AT4G32710.1	yes	1	49	322	46	322	Pkinase_Tyr	PF07714.13	4	260	260	162.9	1.3e-47	98.85
Arabidopsis thaliana	AT4G32830.1	yes	1	33	282	31	282	Pkinase	PF00069.21	3	262	262	243	5e-72	99.24
Arabidopsis thaliana	AT4G33080.1	yes	2	96	242	94	257	Pkinase_Tyr	PF07714.13	3	154	260	100.1	1.9e-28	58.46
Arabidopsis thaliana	AT4G33430.2	yes	1	339	610	336	610	Pkinase_Tyr	PF07714.13	4	260	260	153.9	7.1e-45	98.85
Arabidopsis thaliana	AT4G33950.1	yes	1	21	277	21	277	Pkinase	PF00069.21	1	262	262	241.9	1.1e-71	100
Arabidopsis thaliana	AT4G34220.1	yes	1	477	750	473	750	Pkinase_Tyr	PF07714.13	7	260	260	110.4	1.3e-31	97.69
Arabidopsis thaliana	AT4G34440.1	yes	1	315	584	312	584	Pkinase_Tyr	PF07714.13	4	260	260	152.4	2.1e-44	98.85
Arabidopsis thaliana	AT4G34500.1	yes	1	149	418	145	418	Pkinase_Tyr	PF07714.13	5	260	260	151.3	4.3e-44	98.46
Arabidopsis thaliana	AT4G35030.3	yes	1	105	374	104	376	Pkinase	PF00069.21	2	257	262	142.7	2e-41	97.71
Arabidopsis thaliana	AT4G35230.1	yes	1	90	327	80	327	Pkinase_Tyr	PF07714.13	15	260	260	87.3	1.5e-24	94.62
Arabidopsis thaliana	AT4G35310.1	yes	1	97	355	97	355	Pkinase	PF00069.21	1	262	262	236.2	5.8e-70	100
Arabidopsis thaliana	AT4G35500.2	yes	2	41	180	39	186	Pkinase_Tyr	PF07714.13	4	139	260	61.1	1.5e-16	52.31
Arabidopsis thaliana	AT4G35600.2	yes	1	91	366	87	366	Pkinase_Tyr	PF07714.13	5	260	260	168.4	2.8e-49	98.46
Arabidopsis thaliana	AT4G35780.1	yes	1	292	541	292	541	Pkinase_Tyr	PF07714.13	1	260	260	243.4	3.4e-72	100
Arabidopsis thaliana	AT4G36070.2	yes	1	71	331	71	331	Pkinase	PF00069.21	1	262	262	224.1	3e-66	100
Arabidopsis thaliana	AT4G36180.1	yes	1	880	1110	850	1113	Pkinase	PF00069.21	43	256	262	114.8	6.6e-33	81.68
Arabidopsis thaliana	AT4G36450.1	yes	1	33	316	32	316	Pkinase	PF00069.21	2	262	262	226.5	5.3e-67	99.62
Arabidopsis thaliana	AT4G36950.1	yes	1	6	265	3	265	Pkinase	PF00069.21	4	262	262	171.9	2.4e-50	98.85
Arabidopsis thaliana	AT4G37250.1	yes	1	455	746	451	748	Pkinase	PF00069.21	7	257	262	101.6	7e-29	95.8
Arabidopsis thaliana	AT4G38230.2	yes	1	54	312	54	312	Pkinase	PF00069.21	1	262	262	239.6	5.2e-71	100
Arabidopsis thaliana	AT4G38470.1	yes	1	290	539	290	539	Pkinase_Tyr	PF07714.13	1	260	260	249.5	4.8e-74	100
Arabidopsis thaliana	AT4G38830.1	yes	1	345	616	344	618	Pkinase_Tyr	PF07714.13	2	258	260	163.2	1.1e-47	98.85
Arabidopsis thaliana	AT4G39110.1	yes	1	527	791	526	794	Pkinase	PF00069.21	2	256	262	149.9	1.3e-43	97.33
Arabidopsis thaliana	AT4G39270.1	yes	1	507	783	502	784	Pkinase_Tyr	PF07714.13	7	259	260	78.8	6e-22	97.31
Arabidopsis thaliana	AT4G39400.1	yes	1	883	1152	883	1155	Pkinase	PF00069.21	1	257	262	155.5	2.5e-45	98.09
Arabidopsis thaliana	AT4G40010.1	yes	1	4	260	4	260	Pkinase	PF00069.21	1	262	262	243.4	3.8e-72	100
Arabidopsis thaliana	AT5G01020.1	yes	1	74	346	70	346	Pkinase_Tyr	PF07714.13	6	260	260	165.2	2.6e-48	98.08
Arabidopsis thaliana	AT5G01060.1	yes	1	82	313	72	314	Pkinase_Tyr	PF07714.13	20	259	260	82.4	4.8e-23	92.31
Arabidopsis thaliana	AT5G01540.1	yes	1	372	629	367	635	Pkinase_Tyr	PF07714.13	6	254	260	141.9	3.2e-41	95.77
Arabidopsis thaliana	AT5G01550.1	yes	1	361	628	361	631	Pkinase	PF00069.21	1	257	262	162	2.5e-47	98.09
Arabidopsis thaliana	AT5G01560.1	yes	1	363	628	363	632	Pkinase	PF00069.21	1	256	262	164.3	4.9e-48	97.71
Arabidopsis thaliana	AT5G01810.1	yes	1	12	266	12	266	Pkinase	PF00069.21	1	262	262	257.1	2.6e-76	100
Arabidopsis thaliana	AT5G01820.1	yes	1	22	276	22	276	Pkinase	PF00069.21	1	262	262	238.1	1.5e-70	100
Arabidopsis thaliana	AT5G01850.1	yes	1	20	279	18	279	Pkinase_Tyr	PF07714.13	3	260	260	200.1	6e-59	99.23
Arabidopsis thaliana	AT5G01890.1	yes	1	688	956	687	956	Pkinase_Tyr	PF07714.13	2	260	260	145.7	2.4e-42	99.62
Arabidopsis thaliana	AT5G01920.1	yes	1	284	477	250	477	Pkinase	PF00069.21	99	262	262	85.4	5.9e-24	62.6
Arabidopsis thaliana	AT5G01950.1	yes	1	630	895	626	895	Pkinase_Tyr	PF07714.13	5	260	260	148.5	3.1e-43	98.46
Arabidopsis thaliana	AT5G02070.1	yes	1	366	642	363	643	Pkinase_Tyr	PF07714.13	4	259	260	155.9	1.7e-45	98.46
Arabidopsis thaliana	AT5G02290.1	yes	1	72	349	68	350	Pkinase_Tyr	PF07714.13	5	259	260	158.8	2.2e-46	98.08
Arabidopsis thaliana	AT5G02800.1	yes	1	77	346	73	347	Pkinase_Tyr	PF07714.13	5	259	260	157.8	4.6e-46	98.08
Arabidopsis thaliana	AT5G03140.1	yes	1	377	647	374	647	Pkinase_Tyr	PF07714.13	4	260	260	150.1	1e-43	98.85
Arabidopsis thaliana	AT5G03320.1	yes	1	83	360	81	362	Pkinase	PF00069.21	3	258	262	147	9.6e-43	97.71
Arabidopsis thaliana	AT5G03640.1	yes	2	542	691	541	703	Pkinase_Tyr	PF07714.13	2	154	260	103.9	1.3e-29	58.85
Arabidopsis thaliana	AT5G03730.2	yes	1	551	804	551	805	Pkinase_Tyr	PF07714.13	1	259	260	242.2	8.1e-72	99.62
Arabidopsis thaliana	AT5G04510.1	yes	1	46	311	44	311	Pkinase	PF00069.21	3	262	262	227.4	2.8e-67	99.24
Arabidopsis thaliana	AT5G04870.1	yes	1	150	408	150	408	Pkinase	PF00069.21	1	262	262	249.6	4.7e-74	100
Arabidopsis thaliana	AT5G05160.1	yes	1	351	611	348	613	Pkinase_Tyr	PF07714.13	5	258	260	132.1	3.1e-38	97.69
Arabidopsis thaliana	AT5G06740.1	yes	1	333	605	330	606	Pkinase_Tyr	PF07714.13	4	259	260	174	5.4e-51	98.46
Arabidopsis thaliana	AT5G06820.1	yes	1	418	691	415	691	Pkinase_Tyr	PF07714.13	4	260	260	117.7	8.1e-34	98.85
Arabidopsis thaliana	AT5G06940.1	yes	1	603	857	599	859	Pkinase	PF00069.21	15	257	262	106.9	1.6e-30	92.75
Arabidopsis thaliana	AT5G07070.1	yes	1	12	266	12	266	Pkinase	PF00069.21	1	262	262	246.5	4.3e-73	100
Arabidopsis thaliana	AT5G07140.1	yes	1	343	573	329	576	Pkinase	PF00069.21	23	256	262	96.4	2.7e-27	89.31
Arabidopsis thaliana	AT5G07150.1	yes	1	307	446	296	455	Pkinase_Tyr	PF07714.13	13	151	260	67.7	1.5e-18	53.46
Arabidopsis thaliana	AT5G07180.1	yes	1	656	916	651	917	Pkinase_Tyr	PF07714.13	6	259	260	135.5	2.9e-39	97.69
Arabidopsis thaliana	AT5G07280.1	yes	1	920	1188	917	1189	Pkinase_Tyr	PF07714.13	4	259	260	159.3	1.6e-46	98.46
Arabidopsis thaliana	AT5G07620.1	yes	1	80	353	77	353	Pkinase_Tyr	PF07714.13	5	260	260	104.8	7.1e-30	98.46
Arabidopsis thaliana	AT5G08160.1	yes	1	59	337	53	338	Pkinase	PF00069.21	9	259	262	110.5	1.3e-31	95.8
Arabidopsis thaliana	AT5G08590.1	yes	1	4	259	4	260	Pkinase	PF00069.21	1	261	262	241.8	1.1e-71	99.62
Arabidopsis thaliana	AT5G09890.2	yes	1	103	404	102	404	Pkinase	PF00069.21	2	262	262	217.2	3.7e-64	99.62
Arabidopsis thaliana	AT5G10020.1	yes	1	772	1042	769	1043	Pkinase	PF00069.21	5	259	262	91.1	1.1e-25	97.33
Arabidopsis thaliana	AT5G10270.1	yes	1	26	325	26	325	Pkinase	PF00069.21	1	262	262	242.7	6.2e-72	100
Arabidopsis thaliana	AT5G10290.1	yes	1	293	564	290	564	Pkinase_Tyr	PF07714.13	4	260	260	143	1.6e-41	98.85
Arabidopsis thaliana	AT5G10520.1	yes	1	156	421	153	421	Pkinase_Tyr	PF07714.13	4	260	260	134.5	5.9e-39	98.85
Arabidopsis thaliana	AT5G10530.1	yes	1	336	605	335	607	Pkinase	PF00069.21	2	258	262	169.7	1.1e-49	98.09
Arabidopsis thaliana	AT5G10930.1	yes	1	12	267	12	267	Pkinase	PF00069.21	1	262	262	250.6	2.3e-74	100
Arabidopsis thaliana	AT5G11020.1	yes	1	144	352	141	410	Pkinase_Tyr	PF07714.13	4	219	260	166	1.5e-48	83.08
Arabidopsis thaliana	AT5G11410.1	yes	1	68	326	59	328	Pkinase_Tyr	PF07714.13	17	258	260	108.5	5.2e-31	93.08
Arabidopsis thaliana	AT5G11850.1	yes	1	609	861	609	861	Pkinase_Tyr	PF07714.13	1	260	260	227.3	2.9e-67	100
Arabidopsis thaliana	AT5G12000.1	yes	1	424	677	422	685	Pkinase_Tyr	PF07714.13	3	253	260	145.2	3.3e-42	96.54
Arabidopsis thaliana	AT5G12090.1	yes	1	30	293	27	293	Pkinase	PF00069.21	4	262	262	128.6	3.8e-37	98.85
Arabidopsis thaliana	AT5G12180.1	yes	1	73	331	73	331	Pkinase	PF00069.21	1	262	262	255.9	5.6e-76	100
Arabidopsis thaliana	AT5G12480.1	yes	1	59	317	59	317	Pkinase	PF00069.21	1	262	262	262.6	5.4e-78	100
Arabidopsis thaliana	AT5G13160.1	yes	1	91	359	86	360	Pkinase_Tyr	PF07714.13	6	259	260	151.4	4e-44	97.69
Arabidopsis thaliana	AT5G13290.2	yes	1	122	392	119	395	Pkinase	PF00069.21	5	257	262	110	1.9e-31	96.56
Arabidopsis thaliana	AT5G13530.1	yes	1	144	424	140	426	Pkinase_Tyr	PF07714.13	4	258	260	94.8	7.7e-27	98.08
Arabidopsis thaliana	AT5G14210.1	yes	1	492	752	490	755	Pkinase	PF00069.21	3	257	262	80	2.7e-22	97.33
Arabidopsis thaliana	AT5G14640.1	yes	1	74	358	74	358	Pkinase	PF00069.21	1	262	262	215.1	1.6e-63	100
Arabidopsis thaliana	AT5G14720.1	yes	1	16	277	16	277	Pkinase	PF00069.21	1	262	262	196.4	7.9e-58	100
Arabidopsis thaliana	AT5G15080.1	yes	1	146	422	142	422	Pkinase_Tyr	PF07714.13	5	260	260	162.5	1.7e-47	98.46
Arabidopsis thaliana	AT5G15730.2	yes	1	116	374	115	375	Pkinase_Tyr	PF07714.13	3	259	260	158.8	2.3e-46	98.85
Arabidopsis thaliana	AT5G16000.1	yes	1	315	583	312	583	Pkinase_Tyr	PF07714.13	4	260	260	141.9	3.2e-41	98.85
Arabidopsis thaliana	AT5G16500.1	yes	1	76	346	74	350	Pkinase	PF00069.21	3	257	262	162.3	2.1e-47	97.33
Arabidopsis thaliana	AT5G16590.1	yes	1	347	608	344	610	Pkinase_Tyr	PF07714.13	5	258	260	121	7.9e-35	97.69
Arabidopsis thaliana	AT5G16810.1	yes	1	224	414	201	414	Pkinase	PF00069.21	99	262	262	22.1	0.00012	62.6
Arabidopsis thaliana	AT5G16900.1	yes	1	575	842	573	842	Pkinase_Tyr	PF07714.13	3	260	260	164.7	3.7e-48	99.23
Arabidopsis thaliana	AT5G18190.1	yes	1	130	362	130	416	Pkinase	PF00069.21	1	212	262	62.9	4.5e-17	80.92
Arabidopsis thaliana	AT5G18500.1	yes	1	169	437	166	437	Pkinase_Tyr	PF07714.13	4	260	260	159	2e-46	98.85
Arabidopsis thaliana	AT5G18610.1	yes	1	88	289	84	357	Pkinase_Tyr	PF07714.13	6	209	260	150.8	6.4e-44	78.46
Arabidopsis thaliana	AT5G18700.1	yes	1	4	252	4	253	Pkinase	PF00069.21	1	261	262	226.3	6.2e-67	99.62
Arabidopsis thaliana	AT5G18910.1	yes	1	195	457	192	457	Pkinase_Tyr	PF07714.13	4	260	260	150.1	1e-43	98.85
Arabidopsis thaliana	AT5G19010.1	yes	1	25	316	25	316	Pkinase	PF00069.21	1	262	262	225.5	1.1e-66	100
Arabidopsis thaliana	AT5G19360.1	yes	1	68	326	68	326	Pkinase	PF00069.21	1	262	262	251	1.8e-74	100
Arabidopsis thaliana	AT5G19450.1	yes	1	57	315	57	315	Pkinase	PF00069.21	1	262	262	262.4	6.1e-78	100
Arabidopsis thaliana	AT5G20050.1	yes	1	107	388	104	388	Pkinase_Tyr	PF07714.13	5	260	260	125.5	3.3e-36	98.46
Arabidopsis thaliana	AT5G20480.1	yes	1	716	934	712	993	Pkinase_Tyr	PF07714.13	5	210	260	128.9	3.1e-37	79.23
Arabidopsis thaliana	AT5G20690.1	yes	1	388	652	385	654	Pkinase_Tyr	PF07714.13	5	258	260	93	2.8e-26	97.69
Arabidopsis thaliana	AT5G20930.1	yes	1	410	683	409	683	Pkinase	PF00069.21	2	262	262	201.1	2.9e-59	99.62
Arabidopsis thaliana	AT5G21222.1	yes	1	13	268	13	268	Pkinase	PF00069.21	1	262	262	220.6	3.5e-65	100
Arabidopsis thaliana	AT5G21326.1	yes	1	13	268	13	268	Pkinase	PF00069.21	1	262	262	244.1	2.3e-72	100
Arabidopsis thaliana	AT5G22050.2	yes	1	79	233	54	280	Pkinase	PF00069.21	41	196	262	34.4	2.1e-08	59.54
Arabidopsis thaliana	AT5G22840.1	yes	2	47	186	45	192	Pkinase_Tyr	PF07714.13	3	139	260	67.8	1.3e-18	52.69
Arabidopsis thaliana	AT5G23170.1	yes	1	20	293	16	296	Pkinase_Tyr	PF07714.13	5	257	260	129.8	1.6e-37	97.31
Arabidopsis thaliana	AT5G23580.1	yes	1	25	280	22	280	Pkinase	PF00069.21	4	262	262	253.3	3.5e-75	98.85
Arabidopsis thaliana	AT5G24010.1	yes	1	494	705	489	759	Pkinase_Tyr	PF07714.13	6	207	260	161.6	3.2e-47	77.69
Arabidopsis thaliana	AT5G24080.1	yes	1	130	399	129	399	Pkinase_Tyr	PF07714.13	3	260	260	148.1	4.2e-43	99.23
Arabidopsis thaliana	AT5G24100.1	yes	1	345	608	341	608	Pkinase_Tyr	PF07714.13	5	260	260	107.2	1.3e-30	98.46
Arabidopsis thaliana	AT5G24360.2	yes	1	467	750	465	750	Pkinase	PF00069.21	3	262	262	134.4	6.8e-39	99.24
Arabidopsis thaliana	AT5G24430.1	yes	1	143	405	143	405	Pkinase	PF00069.21	1	262	262	231.6	1.5e-68	100
Arabidopsis thaliana	AT5G25110.1	yes	1	43	297	43	297	Pkinase	PF00069.21	1	262	262	258.1	1.2e-76	100
Arabidopsis thaliana	AT5G25440.1	yes	1	56	307	41	307	Pkinase_Tyr	PF07714.13	19	260	260	112	4.3e-32	93.08
Arabidopsis thaliana	AT5G25930.1	yes	1	690	961	685	964	Pkinase_Tyr	PF07714.13	6	257	260	145.1	3.5e-42	96.92
Arabidopsis thaliana	AT5G26150.1	yes	1	425	677	422	685	Pkinase_Tyr	PF07714.13	4	253	260	146.8	1.1e-42	96.15
Arabidopsis thaliana	AT5G26751.1	yes	1	69	353	69	353	Pkinase	PF00069.21	1	262	262	210.4	4.5e-62	100
Arabidopsis thaliana	AT5G27510.1	yes	1	9	269	6	269	Pkinase	PF00069.21	5	262	262	139.6	1.8e-40	98.47
Arabidopsis thaliana	AT5G27790.1	yes	1	24	290	20	290	Pkinase	PF00069.21	5	262	262	141.7	4.1e-41	98.47
Arabidopsis thaliana	AT5G28080.2	yes	1	28	282	26	282	Pkinase	PF00069.21	4	262	262	164	6.3e-48	98.85
Arabidopsis thaliana	AT5G28290.1	yes	1	4	257	4	258	Pkinase	PF00069.21	1	261	262	214.4	2.6e-63	99.62
Arabidopsis thaliana	AT5G28680.1	yes	1	522	788	521	791	Pkinase	PF00069.21	2	257	262	151	5.6e-44	97.71
Arabidopsis thaliana	AT5G35370.1	yes	1	517	800	516	803	Pkinase_Tyr	PF07714.13	3	257	260	151.6	3.5e-44	98.08
Arabidopsis thaliana	AT5G35380.1	yes	1	417	673	414	675	Pkinase_Tyr	PF07714.13	4	257	260	141.8	3.5e-41	97.69
Arabidopsis thaliana	AT5G35390.1	yes	1	361	623	358	625	Pkinase	PF00069.21	5	258	262	104.8	7.1e-30	96.95
Arabidopsis thaliana	AT5G35410.1	yes	1	11	264	11	264	Pkinase	PF00069.21	1	262	262	246	6e-73	100
Arabidopsis thaliana	AT5G35580.1	yes	1	80	352	76	353	Pkinase_Tyr	PF07714.13	5	259	260	164.4	4.5e-48	98.08
Arabidopsis thaliana	AT5G35960.1	yes	1	136	340	134	399	Pkinase_Tyr	PF07714.13	3	213	260	140.9	6.7e-41	81.15
Arabidopsis thaliana	AT5G35980.1	yes	1	123	464	122	464	Pkinase	PF00069.21	2	262	262	172.3	1.8e-50	99.62
Arabidopsis thaliana	AT5G37450.1	yes	1	611	875	607	875	Pkinase_Tyr	PF07714.13	5	260	260	154.6	4.4e-45	98.46
Arabidopsis thaliana	AT5G37790.1	yes	1	213	492	211	493	Pkinase_Tyr	PF07714.13	3	259	260	137.9	5.4e-40	98.85
Arabidopsis thaliana	AT5G38210.1	yes	1	360	630	359	630	Pkinase_Tyr	PF07714.13	3	260	260	172.7	1.3e-50	99.23
Arabidopsis thaliana	AT5G38240.1	yes	1	285	546	281	548	Pkinase_Tyr	PF07714.13	5	258	260	148.7	2.8e-43	97.69
Arabidopsis thaliana	AT5G38250.1	yes	1	288	539	283	540	Pkinase_Tyr	PF07714.13	21	259	260	139.1	2.4e-40	91.92
Arabidopsis thaliana	AT5G38260.1	yes	1	324	593	322	594	Pkinase_Tyr	PF07714.13	4	259	260	160.8	5.7e-47	98.46
Arabidopsis thaliana	AT5G38280.1	yes	1	333	605	332	605	Pkinase_Tyr	PF07714.13	3	260	260	168	3.6e-49	99.23
Arabidopsis thaliana	AT5G38560.1	yes	1	342	614	339	614	Pkinase_Tyr	PF07714.13	4	260	260	152.8	1.5e-44	98.85
Arabidopsis thaliana	AT5G38990.1	yes	1	526	795	525	799	Pkinase	PF00069.21	2	255	262	145.9	2e-42	96.95
Arabidopsis thaliana	AT5G39000.1	yes	1	523	790	518	793	Pkinase_Tyr	PF07714.13	6	257	260	161.8	2.8e-47	96.92
Arabidopsis thaliana	AT5G39020.1	yes	1	498	766	497	767	Pkinase_Tyr	PF07714.13	3	259	260	152.2	2.3e-44	98.85
Arabidopsis thaliana	AT5G39030.1	yes	1	503	770	499	771	Pkinase_Tyr	PF07714.13	6	259	260	155.8	1.9e-45	97.69
Arabidopsis thaliana	AT5G39390.1	yes	1	213	489	209	490	Pkinase_Tyr	PF07714.13	5	259	260	127.3	9.3e-37	98.08
Arabidopsis thaliana	AT5G39420.1	yes	1	105	389	105	389	Pkinase	PF00069.21	1	262	262	236.9	3.7e-70	100
Arabidopsis thaliana	AT5G39440.1	yes	1	19	270	19	270	Pkinase	PF00069.21	1	262	262	270.4	2.2e-80	100
Arabidopsis thaliana	AT5G40030.1	yes	2	115	265	114	287	Pkinase_Tyr	PF07714.13	2	155	260	96.7	2.1e-27	59.23
Arabidopsis thaliana	AT5G40380.1	yes	1	317	587	315	588	Pkinase_Tyr	PF07714.13	3	259	260	151.4	4.1e-44	98.85
Arabidopsis thaliana	AT5G40440.1	yes	1	86	339	83	339	Pkinase	PF00069.21	4	262	262	204.6	2.5e-60	98.85
Arabidopsis thaliana	AT5G40540.1	yes	1	29	286	26	286	Pkinase_Tyr	PF07714.13	4	260	260	185.1	2.1e-54	98.85
Arabidopsis thaliana	AT5G41180.1	yes	1	361	610	352	618	Pkinase	PF00069.21	14	249	262	55.5	7.9e-15	90.08
Arabidopsis thaliana	AT5G41260.1	yes	1	72	308	61	310	Pkinase_Tyr	PF07714.13	14	258	260	100.3	1.6e-28	94.23
Arabidopsis thaliana	AT5G41680.1	yes	1	63	349	60	350	Pkinase_Tyr	PF07714.13	5	259	260	95.1	6.4e-27	98.08
Arabidopsis thaliana	AT5G41730.1	yes	1	272	505	266	506	Pkinase_Tyr	PF07714.13	46	259	260	133.2	1.5e-38	82.31
Arabidopsis thaliana	AT5G41990.1	yes	1	32	286	29	286	Pkinase	PF00069.21	4	262	262	179	1.6e-52	98.85
Arabidopsis thaliana	AT5G42120.1	yes	1	367	641	366	643	Pkinase	PF00069.21	2	257	262	138.1	4.8e-40	97.71
Arabidopsis thaliana	AT5G42440.1	yes	1	87	352	81	352	Pkinase_Tyr	PF07714.13	7	260	260	162.9	1.3e-47	97.69
Arabidopsis thaliana	AT5G43020.1	yes	1	379	644	375	645	Pkinase_Tyr	PF07714.13	5	259	260	104.6	7.7e-30	98.08
Arabidopsis thaliana	AT5G43320.1	yes	1	10	236	9	247	Pkinase_Tyr	PF07714.13	2	227	260	48	1.5e-12	86.92
Arabidopsis thaliana	AT5G44100.1	yes	1	10	269	9	273	Pkinase_Tyr	PF07714.13	2	256	260	51.3	1.5e-13	98.08
Arabidopsis thaliana	AT5G44290.1	yes	1	137	421	137	421	Pkinase	PF00069.21	1	262	262	221.1	2.4e-65	100
Arabidopsis thaliana	AT5G44700.1	yes	1	953	1229	948	1232	Pkinase_Tyr	PF07714.13	6	257	260	147.5	6.4e-43	96.92
Arabidopsis thaliana	AT5G45430.1	yes	1	4	283	4	283	Pkinase	PF00069.21	1	262	262	244.3	2.1e-72	100
Arabidopsis thaliana	AT5G45780.1	yes	1	304	571	300	572	Pkinase_Tyr	PF07714.13	5	259	260	149	2.2e-43	98.08
Arabidopsis thaliana	AT5G45800.1	yes	1	399	655	395	657	Pkinase	PF00069.21	5	257	262	72.6	4.7e-20	96.56
Arabidopsis thaliana	AT5G45810.1	yes	1	28	282	28	282	Pkinase	PF00069.21	1	262	262	245.8	6.8e-73	100
Arabidopsis thaliana	AT5G45820.1	yes	1	12	266	12	266	Pkinase	PF00069.21	1	262	262	254.5	1.5e-75	100
Arabidopsis thaliana	AT5G45840.2	yes	1	426	675	422	675	Pkinase_Tyr	PF07714.13	15	260	260	68.8	6.7e-19	94.62
Arabidopsis thaliana	AT5G46080.1	yes	1	67	305	66	323	Pkinase	PF00069.21	2	244	262	81	1.3e-22	92.75
Arabidopsis thaliana	AT5G46330.1	yes	1	874	1153	870	1153	Pkinase_Tyr	PF07714.13	5	260	260	130.4	1.1e-37	98.46
Arabidopsis thaliana	AT5G46570.1	yes	1	70	304	60	307	Pkinase_Tyr	PF07714.13	15	257	260	86.6	2.5e-24	93.46
Arabidopsis thaliana	AT5G47070.1	yes	1	91	365	86	365	Pkinase_Tyr	PF07714.13	6	260	260	165.9	1.6e-48	98.08
Arabidopsis thaliana	AT5G47750.1	yes	2	193	340	191	355	Pkinase_Tyr	PF07714.13	3	153	260	101.9	5.3e-29	58.08
Arabidopsis thaliana	AT5G47850.1	yes	1	448	729	443	729	Pkinase_Tyr	PF07714.13	6	260	260	149.2	2e-43	98.08
Arabidopsis thaliana	AT5G48380.1	yes	1	304	535	303	585	Pkinase	PF00069.21	2	220	262	106	3.2e-30	83.59
Arabidopsis thaliana	AT5G48740.1	yes	1	608	876	607	877	Pkinase_Tyr	PF07714.13	3	259	260	159.6	1.3e-46	98.85
Arabidopsis thaliana	AT5G48940.1	yes	1	788	1062	785	1063	Pkinase_Tyr	PF07714.13	4	259	260	144.8	4.4e-42	98.46
Arabidopsis thaliana	AT5G49470.2	yes	1	488	804	488	804	Pkinase_Tyr	PF07714.13	1	260	260	204.9	2e-60	100
Arabidopsis thaliana	AT5G49660.1	yes	1	660	933	656	933	Pkinase_Tyr	PF07714.13	5	260	260	137.3	8.4e-40	98.46
Arabidopsis thaliana	AT5G49760.1	yes	1	635	900	631	901	Pkinase_Tyr	PF07714.13	5	259	260	152.7	1.7e-44	98.08
Arabidopsis thaliana	AT5G49770.1	yes	1	638	904	634	904	Pkinase_Tyr	PF07714.13	5	260	260	159.5	1.5e-46	98.46
Arabidopsis thaliana	AT5G49780.1	yes	1	537	804	534	805	Pkinase_Tyr	PF07714.13	4	259	260	152.2	2.4e-44	98.46
Arabidopsis thaliana	AT5G50000.1	yes	1	84	355	82	356	Pkinase_Tyr	PF07714.13	3	259	260	214.1	3e-63	98.85
Arabidopsis thaliana	AT5G50180.1	yes	1	23	280	20	280	Pkinase_Tyr	PF07714.13	4	260	260	198.5	1.8e-58	98.85
Arabidopsis thaliana	AT5G50860.1	yes	1	114	398	114	398	Pkinase	PF00069.21	1	262	262	227.4	2.8e-67	100
Arabidopsis thaliana	AT5G51270.1	yes	1	462	721	460	726	Pkinase	PF00069.21	3	254	262	137.8	6.2e-40	96.18
Arabidopsis thaliana	AT5G51350.1	yes	1	661	884	641	887	Pkinase_Tyr	PF07714.13	27	257	260	48.8	8.4e-13	88.85
Arabidopsis thaliana	AT5G51560.1	yes	1	412	673	408	673	Pkinase_Tyr	PF07714.13	5	260	260	120.6	1e-34	98.46
Arabidopsis thaliana	AT5G51770.1	yes	2	93	249	90	280	Pkinase_Tyr	PF07714.13	4	160	260	131.2	5.9e-38	60.38
Arabidopsis thaliana	AT5G53320.1	yes	1	312	564	309	566	Pkinase_Tyr	PF07714.13	5	258	260	107.3	1.2e-30	97.69
Arabidopsis thaliana	AT5G53450.1	yes	1	231	399	223	399	Pkinase	PF00069.21	99	262	262	34.3	2.3e-08	62.6
Arabidopsis thaliana	AT5G53890.1	yes	1	757	1023	754	1025	Pkinase_Tyr	PF07714.13	4	258	260	142.9	1.7e-41	98.08
Arabidopsis thaliana	AT5G54380.1	yes	1	511	774	510	779	Pkinase	PF00069.21	2	254	262	148.4	3.5e-43	96.56
Arabidopsis thaliana	AT5G54590.2	yes	1	115	376	113	376	Pkinase_Tyr	PF07714.13	3	260	260	175.7	1.6e-51	99.23
Arabidopsis thaliana	AT5G55090.1	yes	1	10	256	6	256	Pkinase	PF00069.21	5	262	262	197.7	3.2e-58	98.47
Arabidopsis thaliana	AT5G55560.1	yes	1	35	289	32	289	Pkinase	PF00069.21	5	262	262	176.7	8.3e-52	98.47
Arabidopsis thaliana	AT5G55830.1	yes	1	367	638	365	639	Pkinase_Tyr	PF07714.13	3	259	260	160.8	5.7e-47	98.85
Arabidopsis thaliana	AT5G55910.1	yes	2	111	258	109	271	Pkinase_Tyr	PF07714.13	3	153	260	105.1	5.4e-30	58.08
Arabidopsis thaliana	AT5G56040.2	yes	1	760	1036	758	1037	Pkinase_Tyr	PF07714.13	3	259	260	115.1	4.9e-33	98.85
Arabidopsis thaliana	AT5G56460.1	yes	1	78	356	76	356	Pkinase_Tyr	PF07714.13	3	260	260	157.9	4.4e-46	99.23
Arabidopsis thaliana	AT5G56580.1	yes	1	71	331	70	331	Pkinase	PF00069.21	2	262	262	213.2	6.3e-63	99.62
Arabidopsis thaliana	AT5G56790.1	yes	1	393	660	390	660	Pkinase_Tyr	PF07714.13	4	260	260	141.1	5.9e-41	98.85
Arabidopsis thaliana	AT5G56890.1	yes	1	726	997	723	997	Pkinase_Tyr	PF07714.13	4	260	260	164.7	3.7e-48	98.85
Arabidopsis thaliana	AT5G57015.1	yes	1	11	231	9	273	Pkinase_Tyr	PF07714.13	3	222	260	60.8	1.8e-16	84.62
Arabidopsis thaliana	AT5G57035.1	yes	1	428	682	425	686	Pkinase_Tyr	PF07714.13	4	255	260	140.3	9.9e-41	96.92
Arabidopsis thaliana	AT5G57610.1	yes	1	782	1044	781	1044	Pkinase_Tyr	PF07714.13	2	260	260	208.3	1.8e-61	99.62
Arabidopsis thaliana	AT5G57630.1	yes	1	12	264	12	264	Pkinase	PF00069.21	1	262	262	230	4.6e-68	100
Arabidopsis thaliana	AT5G57670.2	yes	1	269	534	267	534	Pkinase_Tyr	PF07714.13	3	260	260	146.1	1.7e-42	99.23
Arabidopsis thaliana	AT5G58140.2	yes	1	579	864	577	864	Pkinase	PF00069.21	3	262	262	206.5	7e-61	99.24
Arabidopsis thaliana	AT5G58150.1	yes	1	529	775	521	777	Pkinase	PF00069.21	9	257	262	69.5	4.3e-19	95.04
Arabidopsis thaliana	AT5G58300.1	yes	1	362	625	359	626	Pkinase_Tyr	PF07714.13	5	259	260	124.5	6.7e-36	98.08
Arabidopsis thaliana	AT5G58350.1	yes	1	23	277	20	277	Pkinase	PF00069.21	5	262	262	166.4	1.1e-48	98.47
Arabidopsis thaliana	AT5G58380.1	yes	1	12	266	12	266	Pkinase	PF00069.21	1	262	262	244	2.4e-72	100
Arabidopsis thaliana	AT5G58520.1	yes	1	384	598	364	598	Pkinase_Tyr	PF07714.13	46	260	260	137.9	5.3e-40	82.69
Arabidopsis thaliana	AT5G58540.1	yes	1	205	453	203	453	Pkinase_Tyr	PF07714.13	4	260	260	84.2	1.4e-23	98.85
Arabidopsis thaliana	AT5G58940.1	yes	1	148	422	147	423	Pkinase	PF00069.21	2	261	262	168.5	2.7e-49	99.24
Arabidopsis thaliana	AT5G58950.1	yes	1	212	463	207	463	Pkinase_Tyr	PF07714.13	6	260	260	205.5	1.3e-60	98.08
Arabidopsis thaliana	AT5G59010.1	yes	1	69	306	62	306	Pkinase_Tyr	PF07714.13	15	260	260	89.3	3.6e-25	94.62
Arabidopsis thaliana	AT5G59260.1	yes	1	358	624	355	624	Pkinase_Tyr	PF07714.13	4	260	260	155.3	2.7e-45	98.85
Arabidopsis thaliana	AT5G59270.1	yes	1	352	618	349	618	Pkinase_Tyr	PF07714.13	4	260	260	157.6	5.5e-46	98.85
Arabidopsis thaliana	AT5G59650.1	yes	1	589	856	588	856	Pkinase_Tyr	PF07714.13	3	260	260	149.5	1.6e-43	99.23
Arabidopsis thaliana	AT5G59660.1	yes	1	554	751	546	751	Pkinase_Tyr	PF07714.13	76	260	260	112.2	3.9e-32	71.15
Arabidopsis thaliana	AT5G59670.1	yes	1	566	833	564	833	Pkinase_Tyr	PF07714.13	3	260	260	164.4	4.6e-48	99.23
Arabidopsis thaliana	AT5G59680.1	yes	1	582	846	581	849	Pkinase_Tyr	PF07714.13	3	257	260	147.2	8e-43	98.08
Arabidopsis thaliana	AT5G59700.1	yes	1	485	681	482	749	Pkinase_Tyr	PF07714.13	4	206	260	167.2	6.1e-49	78.08
Arabidopsis thaliana	AT5G60080.1	yes	1	75	286	73	303	Pkinase_Tyr	PF07714.13	3	208	260	116.2	2.3e-33	79.23
Arabidopsis thaliana	AT5G60090.1	yes	1	94	373	89	376	Pkinase_Tyr	PF07714.13	7	257	260	133.8	9.7e-39	96.54
Arabidopsis thaliana	AT5G60270.1	yes	1	344	611	341	611	Pkinase_Tyr	PF07714.13	4	260	260	151.7	3.3e-44	98.85
Arabidopsis thaliana	AT5G60280.1	yes	1	344	603	339	605	Pkinase_Tyr	PF07714.13	6	258	260	138.4	3.9e-40	97.31
Arabidopsis thaliana	AT5G60300.3	yes	1	345	609	344	611	Pkinase	PF00069.21	2	257	262	152.3	2.2e-44	97.71
Arabidopsis thaliana	AT5G60310.1	yes	1	348	545	343	569	Pkinase_Tyr	PF07714.13	6	210	260	128.1	5.3e-37	78.85
Arabidopsis thaliana	AT5G60320.1	yes	1	349	614	348	616	Pkinase	PF00069.21	2	258	262	145.2	3.3e-42	98.09
Arabidopsis thaliana	AT5G60550.1	yes	1	108	370	107	370	Pkinase	PF00069.21	2	262	262	190.6	4.8e-56	99.62
Arabidopsis thaliana	AT5G60900.1	yes	1	449	715	448	715	Pkinase_Tyr	PF07714.13	3	260	260	164	6e-48	99.23
Arabidopsis thaliana	AT5G61350.1	yes	1	528	742	525	798	Pkinase	PF00069.21	4	210	262	143.9	8.3e-42	79.01
Arabidopsis thaliana	AT5G61480.1	yes	1	722	994	719	997	Pkinase_Tyr	PF07714.13	4	257	260	139.9	1.4e-40	97.69
Arabidopsis thaliana	AT5G61550.2	yes	1	495	748	490	753	Pkinase_Tyr	PF07714.13	6	255	260	126.2	2e-36	96.15
Arabidopsis thaliana	AT5G61560.1	yes	1	434	692	429	698	Pkinase_Tyr	PF07714.13	6	253	260	130	1.4e-37	95.38
Arabidopsis thaliana	AT5G61570.1	yes	1	86	356	83	356	Pkinase_Tyr	PF07714.13	5	260	260	108	7.4e-31	98.46
Arabidopsis thaliana	AT5G62230.1	yes	1	653	912	648	914	Pkinase_Tyr	PF07714.13	6	258	260	136.5	1.5e-39	97.31
Arabidopsis thaliana	AT5G62310.1	yes	1	755	1043	754	1043	Pkinase	PF00069.21	2	262	262	221.8	1.4e-65	99.62
Arabidopsis thaliana	AT5G62710.1	yes	1	315	581	312	582	Pkinase_Tyr	PF07714.13	4	259	260	157.1	7.6e-46	98.46
Arabidopsis thaliana	AT5G63370.1	yes	1	297	593	297	593	Pkinase	PF00069.21	1	262	262	241.7	1.3e-71	100
Arabidopsis thaliana	AT5G63410.1	yes	1	413	663	403	665	Pkinase_Tyr	PF07714.13	11	258	260	78.2	9.1e-22	95.38
Arabidopsis thaliana	AT5G63610.1	yes	1	25	333	25	333	Pkinase	PF00069.21	1	262	262	228.1	1.7e-67	100
Arabidopsis thaliana	AT5G63650.1	yes	1	4	259	4	260	Pkinase	PF00069.21	1	261	262	237.5	2.3e-70	99.62
Arabidopsis thaliana	AT5G63710.1	yes	1	293	562	289	562	Pkinase_Tyr	PF07714.13	5	260	260	141.8	3.5e-41	98.46
Arabidopsis thaliana	AT5G63930.1	yes	1	809	1074	804	1077	Pkinase	PF00069.21	6	256	262	153.1	1.3e-44	95.8
Arabidopsis thaliana	AT5G63940.1	yes	1	366	627	362	633	Pkinase_Tyr	PF07714.13	5	254	260	135.7	2.5e-39	96.15
Arabidopsis thaliana	AT5G64960.1	yes	1	26	325	26	325	Pkinase	PF00069.21	1	262	262	244.1	2.3e-72	100
Arabidopsis thaliana	AT5G65240.2	yes	1	287	558	284	558	Pkinase_Tyr	PF07714.13	4	260	260	146.7	1.2e-42	98.85
Arabidopsis thaliana	AT5G65500.1	yes	1	457	601	451	607	Pkinase_Tyr	PF07714.13	10	157	260	84	1.6e-23	56.92
Arabidopsis thaliana	AT5G65530.1	yes	1	147	412	144	412	Pkinase_Tyr	PF07714.13	4	260	260	138	5.2e-40	98.85
Arabidopsis thaliana	AT5G65600.1	yes	1	351	626	350	630	Pkinase	PF00069.21	2	258	262	179.1	1.6e-52	98.09
Arabidopsis thaliana	AT5G65700.1	yes	1	696	965	694	965	Pkinase_Tyr	PF07714.13	3	260	260	156.9	8.6e-46	99.23
Arabidopsis thaliana	AT5G65710.1	yes	1	689	984	686	986	Pkinase_Tyr	PF07714.13	4	258	260	138.5	3.6e-40	98.08
Arabidopsis thaliana	AT5G66210.2	yes	1	62	322	62	322	Pkinase	PF00069.21	1	262	262	224.7	1.8e-66	100
Arabidopsis thaliana	AT5G66710.1	yes	1	72	328	71	330	Pkinase_Tyr	PF07714.13	2	258	260	191	3.5e-56	98.85
Arabidopsis thaliana	AT5G66790.1	yes	1	317	590	314	590	Pkinase_Tyr	PF07714.13	4	260	260	149.7	1.3e-43	98.85
Arabidopsis thaliana	AT5G66850.1	yes	1	347	607	346	607	Pkinase	PF00069.21	2	262	262	224.5	2.2e-66	99.62
Arabidopsis thaliana	AT5G66880.1	yes	1	22	278	22	278	Pkinase	PF00069.21	1	262	262	237.9	1.8e-70	100
Arabidopsis thaliana	AT5G67080.1	yes	1	6	269	3	269	Pkinase	PF00069.21	4	262	262	174.2	5e-51	98.85
Arabidopsis thaliana	AT5G67200.1	yes	1	397	652	394	653	Pkinase_Tyr	PF07714.13	5	259	260	108.7	4.5e-31	98.08
Arabidopsis thaliana	AT5G67280.1	yes	1	458	739	454	741	Pkinase	PF00069.21	7	258	262	93.1	2.6e-26	96.18
Arabidopsis thaliana	AT5G67380.1	yes	1	110	395	110	395	Pkinase	PF00069.21	1	262	262	217.5	3e-64	100
Fragaria vesca	mrna00117.1	yes	2	56	209	55	224	Pkinase_Tyr	PF07714.13	2	151	260	102.4	4.5e-29	57.69
Fragaria vesca	mrna00174.1	yes	1	1494	1698	1489	1700	Pkinase	PF00069.21	68	258	262	136.2	2.3e-39	72.9
Fragaria vesca	mrna00184.1	yes	1	343	613	342	613	Pkinase_Tyr	PF07714.13	3	260	260	144.8	5.3e-42	99.23
Fragaria vesca	mrna00249.1	yes	1	498	768	496	768	Pkinase_Tyr	PF07714.13	3	260	260	164.6	4.6e-48	99.23
Fragaria vesca	mrna00297.1	yes	1	625	915	625	915	Pkinase	PF00069.21	1	262	262	205.7	1.4e-60	100
Fragaria vesca	mrna00306.1	yes	1	360	606	357	606	Pkinase_Tyr	PF07714.13	4	260	260	131	8.3e-38	98.85
Fragaria vesca	mrna00362.1	yes	1	74	337	72	340	Pkinase	PF00069.21	3	258	262	76.9	2.7e-21	97.71
Fragaria vesca	mrna00364.1	yes	1	483	751	481	755	Pkinase	PF00069.21	3	257	262	54.4	2.1e-14	97.33
Fragaria vesca	mrna00397.1	yes	1	11	260	8	260	Pkinase	PF00069.21	4	262	262	165.2	3.2e-48	98.85
Fragaria vesca	mrna00433.1	yes	1	361	621	358	624	Pkinase_Tyr	PF07714.13	4	257	260	166.1	1.6e-48	97.69
Fragaria vesca	mrna00435.1	yes	1	10	259	7	259	Pkinase	PF00069.21	4	262	262	169.1	2e-49	98.85
Fragaria vesca	mrna00461.1	yes	1	418	693	415	694	Pkinase_Tyr	PF07714.13	4	259	260	158.9	2.5e-46	98.46
Fragaria vesca	mrna00531.1	yes	1	324	591	322	592	Pkinase_Tyr	PF07714.13	3	259	260	161.1	5.4e-47	98.85
Fragaria vesca	mrna00546.1	yes	1	459	746	453	750	Pkinase	PF00069.21	9	255	262	91.3	1.2e-25	94.27
Fragaria vesca	mrna00632.1	yes	1	353	629	350	630	Pkinase_Tyr	PF07714.13	4	259	260	155	4e-45	98.46
Fragaria vesca	mrna00635.1	yes	1	17	278	17	278	Pkinase	PF00069.21	1	262	262	203.9	5.1e-60	100
Fragaria vesca	mrna00654.1	yes	1	74	338	70	338	Pkinase_Tyr	PF07714.13	5	260	260	218	2.4e-64	98.46
Fragaria vesca	mrna00659.1	yes	1	316	510	313	579	Pkinase_Tyr	PF07714.13	4	205	260	133.4	1.6e-38	77.69
Fragaria vesca	mrna00688.1	yes	1	68	342	64	342	Pkinase_Tyr	PF07714.13	5	260	260	160.5	8.4e-47	98.46
Fragaria vesca	mrna00740.1	yes	1	308	575	300	577	Pkinase	PF00069.21	9	257	262	89	5.9e-25	95.04
Fragaria vesca	mrna00785.1	yes	1	39	248	32	301	Pkinase	PF00069.21	18	204	262	40.6	3.3e-10	71.37
Fragaria vesca	mrna00825.1	yes	1	51	283	48	283	Pkinase	PF00069.21	5	262	262	191.2	3.8e-56	98.47
Fragaria vesca	mrna00857.1	yes	1	365	629	362	631	Pkinase_Tyr	PF07714.13	5	258	260	110.6	1.4e-31	97.69
Fragaria vesca	mrna00864.1	yes	1	84	350	82	353	Pkinase	PF00069.21	3	257	262	154.5	6e-45	97.33
Fragaria vesca	mrna00967.1	yes	1	362	627	361	629	Pkinase	PF00069.21	2	258	262	170.6	7.5e-50	98.09
Fragaria vesca	mrna00986.1	yes	1	16	267	15	267	Pkinase	PF00069.21	2	262	262	233.6	4.3e-69	99.62
Fragaria vesca	mrna01077.1	yes	1	603	863	599	863	Pkinase_Tyr	PF07714.13	9	260	260	126.4	2.2e-36	96.92
Fragaria vesca	mrna01133.1	yes	1	27	205	24	211	Pkinase_Tyr	PF07714.13	4	181	260	91.8	7.7e-26	68.46
Fragaria vesca	mrna01144.1	yes	1	25	285	24	285	Pkinase	PF00069.21	2	262	262	175	3.3e-51	99.62
Fragaria vesca	mrna01195.1	yes	1	897	1166	894	1168	Pkinase_Tyr	PF07714.13	4	258	260	143.6	1.2e-41	98.08
Fragaria vesca	mrna01269.1	yes	1	579	855	575	855	Pkinase_Tyr	PF07714.13	5	260	260	146	2.3e-42	98.46
Fragaria vesca	mrna01309.1	yes	2	118	267	117	294	Pkinase_Tyr	PF07714.13	2	154	260	98.7	6.2e-28	58.85
Fragaria vesca	mrna01316.1	yes	1	310	568	300	570	Pkinase	PF00069.21	12	258	262	95.2	7.1e-27	94.27
Fragaria vesca	mrna01360.1	yes	1	78	344	73	346	Pkinase_Tyr	PF07714.13	6	258	260	152.7	2e-44	97.31
Fragaria vesca	mrna01404.1	yes	1	119	324	112	326	Pkinase	PF00069.21	69	258	262	84.6	1.2e-23	72.52
Fragaria vesca	mrna01491.1	yes	1	771	1045	769	1045	Pkinase_Tyr	PF07714.13	3	260	260	122.7	2.9e-35	99.23
Fragaria vesca	mrna01549.1	yes	1	89	374	89	374	Pkinase	PF00069.21	1	262	262	219.5	8.7e-65	100
Fragaria vesca	mrna01596.1	yes	1	65	341	63	341	Pkinase_Tyr	PF07714.13	3	260	260	151	6.6e-44	99.23
Fragaria vesca	mrna01822.1	yes	1	179	456	178	459	Pkinase_Tyr	PF07714.13	3	257	260	114.4	1e-32	98.08
Fragaria vesca	mrna01884.1	yes	1	127	365	127	423	Pkinase	PF00069.21	1	213	262	57.4	2.5e-15	81.3
Fragaria vesca	mrna01904.1	yes	1	16	277	16	277	Pkinase	PF00069.21	1	262	262	205.5	1.6e-60	100
Fragaria vesca	mrna01964.1	yes	1	423	692	421	692	Pkinase_Tyr	PF07714.13	3	260	260	182.5	1.6e-53	99.23
Fragaria vesca	mrna01965.1	yes	1	250	414	249	414	Pkinase	PF00069.21	2	160	262	121.2	8.5e-35	60.69
Fragaria vesca	mrna02004.1	yes	1	498	766	497	767	Pkinase_Tyr	PF07714.13	3	259	260	140.7	9.1e-41	98.85
Fragaria vesca	mrna02011.1	yes	8	2493	2742	2491	2744	Pkinase_Tyr	PF07714.13	3	258	260	532.3	3e-160	98.46
Fragaria vesca	mrna02101.1	yes	1	117	352	116	388	Pkinase_Tyr	PF07714.13	2	228	260	28.2	2e-06	87.31
Fragaria vesca	mrna02258.1	yes	1	318	570	317	570	Pkinase	PF00069.21	2	262	262	225.9	9.6e-67	99.62
Fragaria vesca	mrna02382.1	yes	1	228	479	223	479	Pkinase_Tyr	PF07714.13	6	260	260	207.7	3.3e-61	98.08
Fragaria vesca	mrna02384.1	yes	1	209	475	206	475	Pkinase_Tyr	PF07714.13	4	260	260	145.4	3.3e-42	98.85
Fragaria vesca	mrna02553.1	yes	1	92	304	92	345	Pkinase	PF00069.21	1	221	262	181.5	3.4e-53	84.35
Fragaria vesca	mrna02685.1	yes	1	658	909	658	910	Pkinase_Tyr	PF07714.13	1	259	260	223	7.2e-66	99.62
Fragaria vesca	mrna02695.1	yes	1	361	623	358	625	Pkinase_Tyr	PF07714.13	5	258	260	85.5	6.3e-24	97.69
Fragaria vesca	mrna03038.1	yes	1	432	696	430	699	Pkinase	PF00069.21	3	257	262	140.4	1.2e-40	97.33
Fragaria vesca	mrna03054.1	yes	1	76	354	75	356	Pkinase	PF00069.21	2	258	262	160	1.3e-46	98.09
Fragaria vesca	mrna03142.1	yes	1	149	417	148	424	Pkinase	PF00069.21	2	255	262	158.4	3.9e-46	96.95
Fragaria vesca	mrna03200.1	yes	1	44	306	42	307	Pkinase	PF00069.21	3	261	262	155.4	3.2e-45	98.85
Fragaria vesca	mrna03255.1	yes	1	264	531	263	534	Pkinase_Tyr	PF07714.13	2	257	260	166.8	9.8e-49	98.46
Fragaria vesca	mrna03257.1	yes	1	271	515	269	518	Pkinase	PF00069.21	3	256	262	129.9	1.9e-37	96.95
Fragaria vesca	mrna03286.1	yes	1	115	376	113	376	Pkinase_Tyr	PF07714.13	3	260	260	181.6	3.1e-53	99.23
Fragaria vesca	mrna03391.1	yes	1	95	353	95	353	Pkinase	PF00069.21	1	262	262	248.5	1.2e-73	100
Fragaria vesca	mrna03404.1	yes	1	366	632	365	635	Pkinase	PF00069.21	2	258	262	166	1.8e-48	98.09
Fragaria vesca	mrna03406.1	yes	1	6	259	5	259	Pkinase	PF00069.21	2	262	262	193.5	7.3e-57	99.62
Fragaria vesca	mrna03528.1	yes	1	677	945	676	947	Pkinase	PF00069.21	2	258	262	158.4	3.9e-46	98.09
Fragaria vesca	mrna03532.1	yes	1	545	808	541	811	Pkinase_Tyr	PF07714.13	5	257	260	160.9	6.4e-47	97.31
Fragaria vesca	mrna03534.1	yes	1	397	662	396	665	Pkinase	PF00069.21	2	257	262	164	7.4e-48	97.71
Fragaria vesca	mrna03546.1	yes	1	310	551	307	553	Pkinase	PF00069.21	14	258	262	87.8	1.4e-24	93.51
Fragaria vesca	mrna03575.1	yes	2	83	240	83	256	Pkinase_Tyr	PF07714.13	1	158	260	106.3	2.9e-30	60.77
Fragaria vesca	mrna03587.1	yes	1	311	575	310	576	Pkinase	PF00069.21	2	259	262	135.1	5e-39	98.47
Fragaria vesca	mrna03603.1	yes	1	325	583	322	590	Pkinase_Tyr	PF07714.13	4	253	260	149.6	1.8e-43	96.15
Fragaria vesca	mrna03604.1	yes	1	268	539	266	541	Pkinase_Tyr	PF07714.13	3	258	260	165.5	2.4e-48	98.46
Fragaria vesca	mrna03676.1	yes	1	410	702	406	705	Pkinase	PF00069.21	7	256	262	112.6	3.7e-32	95.42
Fragaria vesca	mrna03686.1	yes	2	322	592	320	592	Pkinase_Tyr	PF07714.13	3	260	260	326.7	1.7e-97	99.23
Fragaria vesca	mrna03687.1	yes	1	225	494	222	494	Pkinase_Tyr	PF07714.13	4	260	260	163.6	9.2e-48	98.85
Fragaria vesca	mrna03699.1	yes	1	364	636	361	637	Pkinase_Tyr	PF07714.13	5	259	260	123.9	1.2e-35	98.08
Fragaria vesca	mrna03765.1	yes	1	688	963	684	966	Pkinase	PF00069.21	5	259	262	95.4	6.5e-27	97.33
Fragaria vesca	mrna03874.1	yes	1	243	474	228	474	Pkinase	PF00069.21	63	262	262	87.5	1.6e-24	76.34
Fragaria vesca	mrna04170.1	yes	1	270	534	265	534	Pkinase_Tyr	PF07714.13	6	260	260	137.1	1.1e-39	98.08
Fragaria vesca	mrna04204.1	yes	1	119	374	117	376	Pkinase_Tyr	PF07714.13	4	258	260	174.4	4.9e-51	98.08
Fragaria vesca	mrna04244.1	yes	1	536	801	531	804	Pkinase_Tyr	PF07714.13	6	257	260	174.1	6e-51	96.92
Fragaria vesca	mrna04245.1	yes	2	521	789	518	791	Pkinase_Tyr	PF07714.13	4	258	260	333.6	1.3e-99	98.08
Fragaria vesca	mrna04246.1	yes	1	516	784	514	786	Pkinase_Tyr	PF07714.13	3	258	260	168	4.3e-49	98.46
Fragaria vesca	mrna04247.1	yes	1	510	776	507	778	Pkinase_Tyr	PF07714.13	4	258	260	167.6	5.6e-49	98.08
Fragaria vesca	mrna04250.1	yes	1	505	770	501	772	Pkinase_Tyr	PF07714.13	7	258	260	170.4	8e-50	96.92
Fragaria vesca	mrna04272.1	yes	1	865	1132	862	1133	Pkinase_Tyr	PF07714.13	4	259	260	138	6.2e-40	98.46
Fragaria vesca	mrna04392.1	yes	1	156	440	156	440	Pkinase	PF00069.21	1	262	262	222.2	1.4e-65	100
Fragaria vesca	mrna04397.1	yes	1	19	271	19	271	Pkinase	PF00069.21	1	262	262	271	1.7e-80	100
Fragaria vesca	mrna04479.1	yes	1	425	694	422	695	Pkinase_Tyr	PF07714.13	4	259	260	154.8	4.7e-45	98.46
Fragaria vesca	mrna04495.1	yes	1	309	575	306	575	Pkinase_Tyr	PF07714.13	4	260	260	143.8	1e-41	98.85
Fragaria vesca	mrna04553.1	yes	1	466	753	462	756	Pkinase_Tyr	PF07714.13	6	257	260	154.5	5.8e-45	96.92
Fragaria vesca	mrna04775.1	yes	1	422	625	419	690	Pkinase_Tyr	PF07714.13	4	207	260	161.4	4.4e-47	78.46
Fragaria vesca	mrna04829.1	yes	1	110	364	110	364	Pkinase	PF00069.21	1	262	262	170.1	1e-49	100
Fragaria vesca	mrna04872.1	yes	1	456	607	453	614	Pkinase_Tyr	PF07714.13	4	166	260	48.9	9.2e-13	62.69
Fragaria vesca	mrna04899.1	yes	2	361	508	359	521	Pkinase_Tyr	PF07714.13	3	153	260	96.3	3.2e-27	58.08
Fragaria vesca	mrna05110.1	yes	1	500	751	499	751	Pkinase_Tyr	PF07714.13	2	260	260	226	8.7e-67	99.62
Fragaria vesca	mrna05117.1	yes	2	1648	1790	1645	1792	Pkinase	PF00069.21	110	258	262	151.8	4.1e-44	56.87
Fragaria vesca	mrna05124.1	yes	1	528	793	525	796	Pkinase_Tyr	PF07714.13	4	257	260	171.7	3.1e-50	97.69
Fragaria vesca	mrna05293.1	yes	1	324	592	322	596	Pkinase	PF00069.21	3	256	262	84.5	1.3e-23	96.95
Fragaria vesca	mrna05298.1	yes	1	1117	1391	1114	1391	Pkinase_Tyr	PF07714.13	4	260	260	152.8	1.9e-44	98.85
Fragaria vesca	mrna05347.1	yes	1	26	294	24	294	Pkinase	PF00069.21	3	262	262	154.4	6.3e-45	99.24
Fragaria vesca	mrna05381.1	yes	1	396	660	393	662	Pkinase	PF00069.21	5	258	262	91.1	1.3e-25	96.95
Fragaria vesca	mrna05409.1	yes	1	27	285	27	285	Pkinase	PF00069.21	1	262	262	252.7	6.3e-75	100
Fragaria vesca	mrna05431.1	yes	1	801	1069	800	1071	Pkinase	PF00069.21	2	258	262	136.4	2e-39	98.09
Fragaria vesca	mrna05491.1	yes	1	413	683	411	683	Pkinase_Tyr	PF07714.13	3	260	260	150.2	1.2e-43	99.23
Fragaria vesca	mrna05524.1	yes	1	397	596	394	649	Pkinase_Tyr	PF07714.13	5	212	260	127.3	1.1e-36	80
Fragaria vesca	mrna05533.1	yes	1	369	632	366	634	Pkinase_Tyr	PF07714.13	5	258	260	93.4	2.5e-26	97.69
Fragaria vesca	mrna05537.1	yes	1	472	726	469	729	Pkinase_Tyr	PF07714.13	4	256	260	140.6	9.5e-41	97.31
Fragaria vesca	mrna05569.1	yes	1	493	656	490	721	Pkinase	PF00069.21	5	200	262	103.2	2.7e-29	74.81
Fragaria vesca	mrna05604.1	yes	1	665	885	663	895	Pkinase_Tyr	PF07714.13	3	220	260	124.2	1e-35	83.85
Fragaria vesca	mrna05608.1	yes	1	700	969	698	969	Pkinase_Tyr	PF07714.13	3	260	260	159.1	2.3e-46	99.23
Fragaria vesca	mrna05695.1	yes	1	827	1097	822	1098	Pkinase_Tyr	PF07714.13	6	259	260	129.3	2.7e-37	97.69
Fragaria vesca	mrna05696.1	yes	1	725	996	720	996	Pkinase_Tyr	PF07714.13	6	260	260	125.6	3.8e-36	98.08
Fragaria vesca	mrna05705.1	yes	1	85	338	82	338	Pkinase	PF00069.21	4	262	262	223.5	5.5e-66	98.85
Fragaria vesca	mrna05708.1	yes	1	144	389	136	389	Pkinase	PF00069.21	12	262	262	177.7	4.9e-52	95.8
Fragaria vesca	mrna05727.1	yes	1	118	403	118	403	Pkinase	PF00069.21	1	262	262	217.9	2.7e-64	100
Fragaria vesca	mrna05792.1	yes	1	20	275	20	275	Pkinase	PF00069.21	1	262	262	246	7e-73	100
Fragaria vesca	mrna05905.1	yes	1	59	306	58	306	Pkinase	PF00069.21	2	262	262	235	1.6e-69	99.62
Fragaria vesca	mrna05937.1	yes	3	119	274	116	279	Pkinase_Tyr	PF07714.13	4	155	260	176.2	1.3e-51	58.46
Fragaria vesca	mrna06108.1	yes	1	18	309	18	309	Pkinase	PF00069.21	1	262	262	227.7	2.8e-67	100
Fragaria vesca	mrna06329.1	yes	1	43	311	40	312	Pkinase_Tyr	PF07714.13	5	259	260	139.6	2.1e-40	98.08
Fragaria vesca	mrna06369.1	yes	1	468	723	464	725	Pkinase_Tyr	PF07714.13	5	258	260	77.5	1.8e-21	97.69
Fragaria vesca	mrna06387.1	yes	1	352	637	348	637	Pkinase	PF00069.21	5	262	262	254.8	1.5e-75	98.47
Fragaria vesca	mrna06388.1	yes	1	320	620	320	620	Pkinase	PF00069.21	1	262	262	240.4	3.6e-71	100
Fragaria vesca	mrna06457.1	yes	1	98	382	98	382	Pkinase	PF00069.21	1	262	262	233.8	3.9e-69	100
Fragaria vesca	mrna06588.1	yes	1	575	846	572	848	Pkinase_Tyr	PF07714.13	4	258	260	164.2	6.2e-48	98.08
Fragaria vesca	mrna06595.1	yes	1	4	261	4	261	Pkinase	PF00069.21	1	262	262	235.7	9.9e-70	100
Fragaria vesca	mrna06655.1	yes	1	209	491	207	496	Pkinase	PF00069.21	3	256	262	129.9	1.9e-37	96.95
Fragaria vesca	mrna06707.1	yes	1	4	256	4	257	Pkinase	PF00069.21	1	261	262	215.7	1.3e-63	99.62
Fragaria vesca	mrna06721.1	yes	1	115	399	115	399	Pkinase	PF00069.21	1	262	262	228.3	1.8e-67	100
Fragaria vesca	mrna06753.1	yes	1	332	532	328	601	Pkinase_Tyr	PF07714.13	6	208	260	151.5	4.6e-44	78.08
Fragaria vesca	mrna06763.1	yes	1	296	563	295	567	Pkinase	PF00069.21	2	257	262	133.6	1.4e-38	97.71
Fragaria vesca	mrna06786.1	yes	1	82	343	78	344	Pkinase_Tyr	PF07714.13	5	259	260	124.6	7.5e-36	98.08
Fragaria vesca	mrna07489.1	yes	1	93	349	92	356	Pkinase_Tyr	PF07714.13	2	253	260	57	3.3e-15	96.92
Fragaria vesca	mrna07499.1	yes	1	441	697	440	701	Pkinase_Tyr	PF07714.13	2	255	260	131.4	6.3e-38	97.69
Fragaria vesca	mrna07548.1	yes	1	334	600	331	602	Pkinase_Tyr	PF07714.13	4	258	260	121	9.5e-35	98.08
Fragaria vesca	mrna07669.1	yes	1	139	391	134	391	Pkinase_Tyr	PF07714.13	6	260	260	179.2	1.7e-52	98.08
Fragaria vesca	mrna07686.1	yes	1	299	544	295	544	Pkinase_Tyr	PF07714.13	5	260	260	135.8	2.9e-39	98.46
Fragaria vesca	mrna07692.1	yes	1	388	661	387	661	Pkinase	PF00069.21	2	262	262	192.3	1.8e-56	99.62
Fragaria vesca	mrna07735.1	yes	1	684	954	682	954	Pkinase_Tyr	PF07714.13	3	260	260	146.8	1.2e-42	99.23
Fragaria vesca	mrna07736.1	yes	1	464	747	461	747	Pkinase_Tyr	PF07714.13	4	260	260	147.7	6.9e-43	98.85
Fragaria vesca	mrna07742.1	yes	1	853	1113	842	1116	Pkinase	PF00069.21	12	256	262	111.2	9.8e-32	93.51
Fragaria vesca	mrna07775.1	yes	1	72	310	61	310	Pkinase_Tyr	PF07714.13	14	260	260	89.8	3.1e-25	95
Fragaria vesca	mrna07778.1	yes	1	66	207	59	216	Pkinase_Tyr	PF07714.13	15	162	260	57.7	1.9e-15	56.92
Fragaria vesca	mrna07839.1	yes	1	373	569	370	585	Pkinase_Tyr	PF07714.13	4	206	260	140.8	8.5e-41	78.08
Fragaria vesca	mrna07908.1	yes	1	458	741	456	741	Pkinase_Tyr	PF07714.13	3	260	260	153.8	9e-45	99.23
Fragaria vesca	mrna07940.1	yes	1	19	268	16	268	Pkinase	PF00069.21	4	262	262	180.2	8.7e-53	98.85
Fragaria vesca	mrna07952.1	yes	1	424	606	413	631	Pkinase_Tyr	PF07714.13	27	210	260	117	1.6e-33	70.77
Fragaria vesca	mrna07959.1	yes	1	11	308	6	308	Pkinase	PF00069.21	7	262	262	129.2	3.1e-37	97.71
Fragaria vesca	mrna07969.1	yes	1	774	1042	771	1044	Pkinase_Tyr	PF07714.13	4	258	260	157.5	7e-46	98.08
Fragaria vesca	mrna08126.1	yes	1	761	1031	760	1032	Pkinase_Tyr	PF07714.13	2	259	260	152.3	2.7e-44	99.23
Fragaria vesca	mrna08269.1	yes	1	190	487	189	487	Pkinase	PF00069.21	2	262	262	219.8	7.2e-65	99.62
Fragaria vesca	mrna08271.1	yes	1	10	270	9	273	Pkinase_Tyr	PF07714.13	2	257	260	48.7	1.1e-12	98.46
Fragaria vesca	mrna08310.1	yes	1	1022	1286	1017	1286	Pkinase_Tyr	PF07714.13	6	260	260	138.3	5.1e-40	98.08
Fragaria vesca	mrna08313.1	yes	1	868	1132	863	1132	Pkinase_Tyr	PF07714.13	6	260	260	135.9	2.6e-39	98.08
Fragaria vesca	mrna08315.1	yes	1	926	1194	921	1194	Pkinase_Tyr	PF07714.13	6	260	260	137.3	1e-39	98.08
Fragaria vesca	mrna08337.1	yes	1	703	976	701	977	Pkinase_Tyr	PF07714.13	3	259	260	145.6	2.9e-42	98.85
Fragaria vesca	mrna08369.1	yes	1	436	706	434	707	Pkinase_Tyr	PF07714.13	3	259	260	165.5	2.4e-48	98.85
Fragaria vesca	mrna08548.1	yes	1	685	957	682	957	Pkinase_Tyr	PF07714.13	4	260	260	150.4	1e-43	98.85
Fragaria vesca	mrna08555.1	yes	1	132	398	131	401	Pkinase	PF00069.21	2	256	262	148.5	3.9e-43	97.33
Fragaria vesca	mrna08576.1	yes	1	78	336	78	336	Pkinase	PF00069.21	1	262	262	252.3	8.7e-75	100
Fragaria vesca	mrna08592.1	yes	1	286	525	286	525	Pkinase_Tyr	PF07714.13	1	260	260	195.6	1.6e-57	100
Fragaria vesca	mrna08625.1	yes	1	105	345	95	346	Pkinase_Tyr	PF07714.13	14	259	260	92.9	3.5e-26	94.62
Fragaria vesca	mrna08740.1	yes	1	466	721	463	724	Pkinase_Tyr	PF07714.13	4	256	260	132.6	2.8e-38	97.31
Fragaria vesca	mrna08742.1	yes	1	343	605	340	609	Pkinase	PF00069.21	5	256	262	85.9	5.2e-24	96.18
Fragaria vesca	mrna08770.1	yes	1	73	400	73	400	Pkinase	PF00069.21	1	262	262	177.1	7.4e-52	100
Fragaria vesca	mrna08786.1	yes	1	377	649	373	649	Pkinase_Tyr	PF07714.13	5	260	260	163	1.5e-47	98.46
Fragaria vesca	mrna08825.1	yes	1	10	270	9	273	Pkinase_Tyr	PF07714.13	2	257	260	52.6	6.7e-14	98.46
Fragaria vesca	mrna08851.1	yes	1	489	759	488	759	Pkinase_Tyr	PF07714.13	3	260	260	148.6	3.6e-43	99.23
Fragaria vesca	mrna08884.1	yes	2	4	288	4	288	Pkinase	PF00069.21	1	262	262	413.1	7.8e-124	100
Fragaria vesca	mrna08886.1	yes	1	157	428	154	428	Pkinase	PF00069.21	14	262	262	198.5	2.3e-58	95.04
Fragaria vesca	mrna08903.1	yes	1	5	176	4	182	Pkinase_Tyr	PF07714.13	2	180	260	88.3	8.7e-25	68.85
Fragaria vesca	mrna08967.1	yes	1	334	604	331	606	Pkinase_Tyr	PF07714.13	5	258	260	92.9	3.5e-26	97.69
Fragaria vesca	mrna08991.1	yes	1	91	326	91	381	Pkinase	PF00069.21	1	212	262	54.6	1.8e-14	80.92
Fragaria vesca	mrna08998.1	yes	1	725	952	715	952	Pkinase_Tyr	PF07714.13	37	260	260	75	1e-20	86.15
Fragaria vesca	mrna09010.1	yes	1	690	972	686	973	Pkinase_Tyr	PF07714.13	5	259	260	135.6	3.4e-39	98.08
Fragaria vesca	mrna09104.1	yes	1	108	410	108	410	Pkinase	PF00069.21	1	262	262	223.5	5.3e-66	100
Fragaria vesca	mrna09125.1	yes	1	547	814	543	814	Pkinase_Tyr	PF07714.13	5	260	260	155.5	2.8e-45	98.46
Fragaria vesca	mrna09145.1	yes	1	377	641	374	642	Pkinase_Tyr	PF07714.13	5	259	260	101.8	6.7e-29	98.08
Fragaria vesca	mrna09151.1	yes	1	509	781	508	781	Pkinase_Tyr	PF07714.13	3	260	260	144.6	6.1e-42	99.23
Fragaria vesca	mrna09315.1	yes	1	963	1265	963	1265	Pkinase	PF00069.21	1	262	262	171.2	4.8e-50	100
Fragaria vesca	mrna09341.1	yes	1	57	317	56	317	Pkinase	PF00069.21	2	262	262	220.6	4e-65	99.62
Fragaria vesca	mrna09354.1	yes	1	366	627	363	628	Pkinase_Tyr	PF07714.13	5	259	260	120.4	1.4e-34	98.08
Fragaria vesca	mrna09355.1	yes	1	891	1179	890	1179	Pkinase	PF00069.21	2	262	262	222.9	8.2e-66	99.62
Fragaria vesca	mrna09398.1	yes	1	761	1012	761	1013	Pkinase_Tyr	PF07714.13	1	259	260	223.7	4.2e-66	99.62
Fragaria vesca	mrna09401.1	yes	1	200	491	200	491	Pkinase	PF00069.21	1	262	262	228.1	2e-67	100
Fragaria vesca	mrna09428.1	yes	1	16	294	14	294	Pkinase	PF00069.21	3	262	262	239.6	6.4e-71	99.24
Fragaria vesca	mrna09523.1	yes	1	117	379	117	379	Pkinase	PF00069.21	1	262	262	244.6	2e-72	100
Fragaria vesca	mrna09554.1	yes	1	340	605	337	607	Pkinase_Tyr	PF07714.13	5	258	260	110.4	1.6e-31	97.69
Fragaria vesca	mrna09567.1	yes	1	67	323	65	323	Pkinase	PF00069.21	3	262	262	256.9	3.5e-76	99.24
Fragaria vesca	mrna09611.1	yes	1	81	374	77	376	Pkinase	PF00069.21	5	258	262	147.9	6.1e-43	96.95
Fragaria vesca	mrna09648.1	yes	1	391	660	389	662	Pkinase_Tyr	PF07714.13	3	258	260	149.6	1.8e-43	98.46
Fragaria vesca	mrna09712.1	yes	1	15	268	4	268	Pkinase_Tyr	PF07714.13	26	260	260	135.2	4.3e-39	90.38
Fragaria vesca	mrna09713.1	yes	1	492	638	488	644	Pkinase_Tyr	PF07714.13	5	154	260	128.5	4.7e-37	57.69
Fragaria vesca	mrna09783.1	yes	2	527	798	521	798	Pkinase_Tyr	PF07714.13	9	260	260	227	4.2e-67	96.92
Fragaria vesca	mrna09872.1	yes	2	111	244	106	244	Pkinase	PF00069.21	119	262	262	116.7	2e-33	54.96
Fragaria vesca	mrna09931.1	yes	1	353	619	351	620	Pkinase_Tyr	PF07714.13	3	259	260	161.3	4.9e-47	98.85
Fragaria vesca	mrna09947.1	yes	1	30	286	26	286	Pkinase_Tyr	PF07714.13	5	260	260	192.8	1.1e-56	98.46
Fragaria vesca	mrna09954.1	yes	1	54	297	46	297	Pkinase	PF00069.21	16	262	262	152.6	2.2e-44	94.27
Fragaria vesca	mrna09980.1	yes	1	97	425	97	425	Pkinase	PF00069.21	1	262	262	174.9	3.5e-51	100
Fragaria vesca	mrna10001.1	yes	1	341	620	339	627	Pkinase	PF00069.21	3	252	262	146.3	1.9e-42	95.42
Fragaria vesca	mrna10067.1	yes	1	16	270	16	270	Pkinase	PF00069.21	1	262	262	246.7	4.4e-73	100
Fragaria vesca	mrna10074.1	yes	1	556	849	552	850	Pkinase_Tyr	PF07714.13	5	259	260	113.2	2.3e-32	98.08
Fragaria vesca	mrna10114.1	yes	1	673	960	669	961	Pkinase_Tyr	PF07714.13	5	259	260	137	1.2e-39	98.08
Fragaria vesca	mrna10128.1	yes	1	63	343	60	343	Pkinase	PF00069.21	6	262	262	245.3	1.2e-72	98.09
Fragaria vesca	mrna10281.1	yes	1	508	779	505	779	Pkinase_Tyr	PF07714.13	4	260	260	153	1.6e-44	98.85
Fragaria vesca	mrna10344.1	yes	2	472	654	445	657	Pkinase	PF00069.21	105	257	262	135.5	3.6e-39	58.4
Fragaria vesca	mrna10361.1	yes	1	664	931	659	932	Pkinase_Tyr	PF07714.13	7	259	260	142.6	2.5e-41	97.31
Fragaria vesca	mrna10371.1	yes	1	695	956	692	957	Pkinase_Tyr	PF07714.13	6	259	260	140	1.5e-40	97.69
Fragaria vesca	mrna10373.1	yes	2	102	252	102	265	Pkinase_Tyr	PF07714.13	1	152	260	100.6	1.6e-28	58.46
Fragaria vesca	mrna10374.1	yes	1	796	1063	792	1065	Pkinase_Tyr	PF07714.13	5	258	260	146.5	1.6e-42	97.69
Fragaria vesca	mrna10418.1	yes	1	260	492	260	546	Pkinase	PF00069.21	1	212	262	56.2	5.6e-15	80.92
Fragaria vesca	mrna10452.1	yes	1	504	771	503	774	Pkinase_Tyr	PF07714.13	2	257	260	161.5	4.2e-47	98.46
Fragaria vesca	mrna10460.1	yes	1	505	771	502	774	Pkinase_Tyr	PF07714.13	4	257	260	160.6	7.9e-47	97.69
Fragaria vesca	mrna10472.1	yes	1	8	277	6	277	Pkinase_Tyr	PF07714.13	3	260	260	153.2	1.4e-44	99.23
Fragaria vesca	mrna10653.1	yes	1	190	431	180	431	Pkinase_Tyr	PF07714.13	41	260	260	151.9	3.5e-44	84.62
Fragaria vesca	mrna10732.1	yes	1	74	309	64	312	Pkinase_Tyr	PF07714.13	14	257	260	93.9	1.7e-26	93.85
Fragaria vesca	mrna10769.1	yes	1	5	261	5	261	Pkinase	PF00069.21	1	262	262	247	3.6e-73	100
Fragaria vesca	mrna10795.1	yes	1	424	566	421	579	Pkinase_Tyr	PF07714.13	5	158	260	47.1	3.2e-12	59.23
Fragaria vesca	mrna10908.1	yes	1	279	460	227	461	Pkinase_Tyr	PF07714.13	97	259	260	94.3	1.3e-26	62.69
Fragaria vesca	mrna10909.1	yes	1	104	363	100	366	Pkinase_Tyr	PF07714.13	5	257	260	130	1.7e-37	97.31
Fragaria vesca	mrna10910.1	yes	1	115	389	113	392	Pkinase_Tyr	PF07714.13	3	257	260	164.3	5.7e-48	98.08
Fragaria vesca	mrna10954.1	yes	1	402	668	399	669	Pkinase_Tyr	PF07714.13	5	259	260	138.4	4.8e-40	98.08
Fragaria vesca	mrna10985.1	yes	1	161	429	161	432	Pkinase	PF00069.21	1	258	262	162.6	2e-47	98.47
Fragaria vesca	mrna11031.1	yes	1	4	260	4	260	Pkinase	PF00069.21	1	262	262	241.3	2e-71	100
Fragaria vesca	mrna11059.1	yes	1	280	492	277	547	Pkinase_Tyr	PF07714.13	4	205	260	135.1	4.8e-39	77.69
Fragaria vesca	mrna11097.1	yes	1	304	489	290	489	Pkinase	PF00069.21	69	262	262	171.6	3.5e-50	74.05
Fragaria vesca	mrna11098.1	yes	1	23	279	22	279	Pkinase	PF00069.21	2	262	262	233	6.9e-69	99.62
Fragaria vesca	mrna11116.1	yes	1	435	728	435	728	Pkinase	PF00069.21	1	262	262	184.4	4.5e-54	100
Fragaria vesca	mrna11249.1	yes	1	302	576	299	579	Pkinase_Tyr	PF07714.13	4	257	260	147.6	7e-43	97.69
Fragaria vesca	mrna11251.1	yes	1	700	843	697	845	Pkinase_Tyr	PF07714.13	4	144	260	96.4	3e-27	54.23
Fragaria vesca	mrna11302.1	yes	1	690	972	688	973	Pkinase_Tyr	PF07714.13	3	259	260	140.3	1.2e-40	98.85
Fragaria vesca	mrna11306.1	yes	1	690	972	688	973	Pkinase_Tyr	PF07714.13	3	259	260	145.8	2.6e-42	98.85
Fragaria vesca	mrna11311.1	yes	1	690	972	688	973	Pkinase_Tyr	PF07714.13	3	259	260	145.7	2.6e-42	98.85
Fragaria vesca	mrna11330.1	yes	1	73	332	72	332	Pkinase	PF00069.21	2	262	262	219.2	1.1e-64	99.62
Fragaria vesca	mrna11357.1	yes	1	570	835	569	835	Pkinase_Tyr	PF07714.13	3	260	260	173.5	9.3e-51	99.23
Fragaria vesca	mrna11417.1	yes	1	403	668	399	669	Pkinase_Tyr	PF07714.13	5	259	260	146.4	1.6e-42	98.08
Fragaria vesca	mrna11458.1	yes	1	9	263	9	263	Pkinase	PF00069.21	1	262	262	223.1	6.9e-66	100
Fragaria vesca	mrna11481.1	yes	1	152	449	150	449	Pkinase	PF00069.21	3	262	262	224.4	2.7e-66	99.24
Fragaria vesca	mrna11484.1	yes	1	10	270	9	273	Pkinase_Tyr	PF07714.13	2	257	260	54.4	1.9e-14	98.46
Fragaria vesca	mrna11487.1	yes	1	315	575	314	578	Pkinase_Tyr	PF07714.13	2	257	260	52.4	8.1e-14	98.46
Fragaria vesca	mrna11492.1	yes	1	181	432	181	432	Pkinase	PF00069.21	1	262	262	251.8	1.2e-74	100
Fragaria vesca	mrna11574.1	yes	1	601	861	596	862	Pkinase_Tyr	PF07714.13	7	259	260	133.5	1.4e-38	97.31
Fragaria vesca	mrna11621.1	yes	1	51	313	50	314	Pkinase_Tyr	PF07714.13	2	259	260	103.6	1.9e-29	99.23
Fragaria vesca	mrna11629.1	yes	1	487	755	486	755	Pkinase_Tyr	PF07714.13	3	260	260	149.3	2.2e-43	99.23
Fragaria vesca	mrna11630.1	yes	1	494	762	492	762	Pkinase_Tyr	PF07714.13	3	260	260	153.9	8.4e-45	99.23
Fragaria vesca	mrna11648.1	yes	1	310	530	307	576	Pkinase_Tyr	PF07714.13	4	228	260	128.4	5.2e-37	86.54
Fragaria vesca	mrna11678.1	yes	2	428	694	424	696	Pkinase_Tyr	PF07714.13	5	258	260	321.1	8.6e-96	97.69
Fragaria vesca	mrna11679.1	yes	1	481	729	462	731	Pkinase_Tyr	PF07714.13	27	258	260	141.8	4.1e-41	89.23
Fragaria vesca	mrna11680.1	yes	1	492	763	487	765	Pkinase_Tyr	PF07714.13	6	258	260	142.3	2.9e-41	97.31
Fragaria vesca	mrna11681.1	yes	1	487	755	484	756	Pkinase_Tyr	PF07714.13	4	259	260	164.2	6.4e-48	98.46
Fragaria vesca	mrna11688.1	yes	1	329	595	326	597	Pkinase_Tyr	PF07714.13	4	258	260	162.7	1.8e-47	98.08
Fragaria vesca	mrna11718.1	yes	1	345	611	341	611	Pkinase_Tyr	PF07714.13	5	260	260	164.9	3.8e-48	98.46
Fragaria vesca	mrna11720.1	yes	1	338	604	335	605	Pkinase_Tyr	PF07714.13	4	259	260	161.6	3.8e-47	98.46
Fragaria vesca	mrna11721.1	yes	1	907	1173	904	1174	Pkinase_Tyr	PF07714.13	4	259	260	162.5	2e-47	98.46
Fragaria vesca	mrna11723.1	yes	1	24	291	21	291	Pkinase_Tyr	PF07714.13	4	260	260	165.1	3.3e-48	98.85
Fragaria vesca	mrna11724.1	yes	1	274	462	267	492	Pkinase_Tyr	PF07714.13	10	201	260	144.8	5.2e-42	73.85
Fragaria vesca	mrna11725.1	yes	1	352	621	349	621	Pkinase_Tyr	PF07714.13	4	260	260	158.6	3.1e-46	98.85
Fragaria vesca	mrna11779.1	yes	2	398	587	396	587	Pkinase	PF00069.21	63	262	262	207.8	3.2e-61	76.34
Fragaria vesca	mrna11841.1	yes	1	23	167	21	188	Pkinase_Tyr	PF07714.13	3	154	260	70.6	2.2e-19	58.46
Fragaria vesca	mrna11866.1	yes	1	72	330	71	335	Pkinase_Tyr	PF07714.13	2	255	260	51.4	1.6e-13	97.69
Fragaria vesca	mrna11873.1	yes	1	789	1023	779	1023	Pkinase	PF00069.21	21	262	262	122.8	2.9e-35	92.37
Fragaria vesca	mrna11927.1	yes	1	919	1186	914	1187	Pkinase_Tyr	PF07714.13	7	259	260	148.6	3.6e-43	97.31
Fragaria vesca	mrna11969.1	yes	1	33	277	33	277	Pkinase	PF00069.21	1	262	262	224.9	2e-66	100
Fragaria vesca	mrna11970.1	yes	1	4	259	4	259	Pkinase	PF00069.21	1	262	262	236.8	4.5e-70	100
Fragaria vesca	mrna11971.1	yes	3	257	512	257	512	Pkinase	PF00069.21	1	262	262	389.7	1.1e-116	100
Fragaria vesca	mrna11989.1	yes	1	50	326	49	328	Pkinase	PF00069.21	2	257	262	125.8	3.5e-36	97.71
Fragaria vesca	mrna12059.1	yes	1	103	351	103	351	Pkinase	PF00069.21	1	262	262	234.9	1.7e-69	100
Fragaria vesca	mrna12072.1	yes	1	50	323	46	323	Pkinase_Tyr	PF07714.13	5	260	260	122.1	4.5e-35	98.46
Fragaria vesca	mrna12171.1	yes	1	21	288	18	288	Pkinase	PF00069.21	4	262	262	134.2	9e-39	98.85
Fragaria vesca	mrna12198.1	yes	1	78	350	74	350	Pkinase_Tyr	PF07714.13	6	260	260	156.8	1.1e-45	98.08
Fragaria vesca	mrna12211.1	yes	1	381	645	378	648	Pkinase_Tyr	PF07714.13	5	257	260	107.5	1.2e-30	97.31
Fragaria vesca	mrna12280.1	yes	1	373	588	371	642	Pkinase_Tyr	PF07714.13	3	207	260	153.5	1.1e-44	78.85
Fragaria vesca	mrna12337.1	yes	1	300	569	296	569	Pkinase_Tyr	PF07714.13	5	260	260	142.8	2.2e-41	98.46
Fragaria vesca	mrna12439.1	yes	1	387	543	385	548	Pkinase	PF00069.21	3	157	262	88.8	6.6e-25	59.16
Fragaria vesca	mrna12512.1	yes	1	84	357	80	357	Pkinase_Tyr	PF07714.13	5	260	260	155.4	3.1e-45	98.46
Fragaria vesca	mrna12536.1	yes	1	455	719	452	721	Pkinase_Tyr	PF07714.13	5	258	260	91.5	9.1e-26	97.69
Fragaria vesca	mrna12589.1	yes	1	340	581	320	585	Pkinase	PF00069.21	33	257	262	108.7	5.6e-31	85.88
Fragaria vesca	mrna12599.1	yes	1	6	256	6	256	Pkinase	PF00069.21	1	262	262	261.1	1.8e-77	100
Fragaria vesca	mrna12607.1	yes	1	66	243	63	249	Pkinase_Tyr	PF07714.13	8	196	260	114.5	9.3e-33	72.69
Fragaria vesca	mrna12633.1	yes	1	690	970	688	971	Pkinase_Tyr	PF07714.13	3	259	260	147.2	9.8e-43	98.85
Fragaria vesca	mrna12641.1	yes	1	884	1152	880	1152	Pkinase_Tyr	PF07714.13	5	260	260	161.4	4.4e-47	98.46
Fragaria vesca	mrna12673.1	yes	1	10	263	9	267	Pkinase_Tyr	PF07714.13	2	256	260	57.5	2.2e-15	98.08
Fragaria vesca	mrna12685.1	yes	1	371	625	368	629	Pkinase_Tyr	PF07714.13	4	254	260	142.2	3.1e-41	96.54
Fragaria vesca	mrna12688.1	yes	2	147	292	144	306	Pkinase_Tyr	PF07714.13	4	154	260	101.5	8.3e-29	58.08
Fragaria vesca	mrna12692.1	yes	1	71	349	68	349	Pkinase	PF00069.21	4	262	262	223.7	4.5e-66	98.85
Fragaria vesca	mrna12762.1	yes	1	138	400	138	400	Pkinase	PF00069.21	1	262	262	241.3	1.9e-71	100
Fragaria vesca	mrna12857.1	yes	1	271	439	263	439	Pkinase	PF00069.21	99	262	262	28.3	1.9e-06	62.6
Fragaria vesca	mrna12990.1	yes	1	362	573	359	631	Pkinase_Tyr	PF07714.13	4	216	260	168.3	3.5e-49	81.92
Fragaria vesca	mrna13027.1	yes	1	611	887	607	888	Pkinase	PF00069.21	6	261	262	123	2.4e-35	97.71
Fragaria vesca	mrna13032.1	yes	2	40	178	38	185	Pkinase_Tyr	PF07714.13	3	138	260	63.5	3.2e-17	52.31
Fragaria vesca	mrna13056.1	yes	1	184	412	178	414	Pkinase	PF00069.21	46	258	262	136.8	1.5e-39	81.3
Fragaria vesca	mrna13121.1	yes	1	353	616	350	617	Pkinase_Tyr	PF07714.13	5	259	260	115.5	4.4e-33	98.08
Fragaria vesca	mrna13148.1	yes	1	530	798	528	800	Pkinase_Tyr	PF07714.13	3	258	260	134.8	5.7e-39	98.46
Fragaria vesca	mrna13193.1	yes	1	174	435	170	435	Pkinase_Tyr	PF07714.13	5	260	260	133	2.1e-38	98.46
Fragaria vesca	mrna13200.1	yes	1	496	760	494	763	Pkinase	PF00069.21	3	256	262	143.2	1.6e-41	96.95
Fragaria vesca	mrna13228.1	yes	1	586	841	585	841	Pkinase	PF00069.21	2	262	262	237.6	2.6e-70	99.62
Fragaria vesca	mrna13236.1	yes	1	381	638	379	640	Pkinase_Tyr	PF07714.13	3	258	260	140.1	1.4e-40	98.46
Fragaria vesca	mrna13302.1	yes	1	997	1266	996	1267	Pkinase	PF00069.21	2	258	262	161.6	4e-47	98.09
Fragaria vesca	mrna13335.1	yes	1	721	977	719	977	Pkinase	PF00069.21	3	262	262	238.3	1.6e-70	99.24
Fragaria vesca	mrna13364.1	yes	1	482	736	480	738	Pkinase_Tyr	PF07714.13	3	258	260	110.3	1.7e-31	98.46
Fragaria vesca	mrna13366.1	yes	1	80	230	77	245	Pkinase_Tyr	PF07714.13	4	155	260	118.8	4.4e-34	58.46
Fragaria vesca	mrna13404.1	yes	1	659	924	655	925	Pkinase_Tyr	PF07714.13	5	259	260	137.9	6.5e-40	98.08
Fragaria vesca	mrna13428.1	yes	1	414	675	410	675	Pkinase_Tyr	PF07714.13	5	260	260	131.2	7.3e-38	98.46
Fragaria vesca	mrna13451.1	yes	1	55	311	53	311	Pkinase	PF00069.21	3	262	262	246	7.3e-73	99.24
Fragaria vesca	mrna13491.1	yes	1	353	619	350	619	Pkinase_Tyr	PF07714.13	4	260	260	158.9	2.6e-46	98.85
Fragaria vesca	mrna13516.1	yes	1	83	362	83	362	Pkinase	PF00069.21	1	262	262	253.9	2.8e-75	100
Fragaria vesca	mrna13564.1	yes	1	149	404	149	404	Pkinase	PF00069.21	1	262	262	250.9	2.4e-74	100
Fragaria vesca	mrna13565.1	yes	1	283	483	255	483	Pkinase	PF00069.21	92	262	262	83.7	2.3e-23	65.27
Fragaria vesca	mrna13568.1	yes	1	530	795	527	798	Pkinase_Tyr	PF07714.13	4	257	260	168.1	4.1e-49	97.69
Fragaria vesca	mrna13577.1	yes	1	342	605	339	606	Pkinase_Tyr	PF07714.13	5	259	260	116.1	2.9e-33	98.08
Fragaria vesca	mrna13584.1	yes	1	568	814	566	816	Pkinase	PF00069.21	3	258	262	153.8	1e-44	97.71
Fragaria vesca	mrna13585.1	yes	1	110	271	84	273	Pkinase	PF00069.21	108	258	262	98.6	6.7e-28	57.63
Fragaria vesca	mrna13618.1	yes	1	80	295	57	298	Pkinase	PF00069.21	68	256	262	79.4	4.8e-22	72.14
Fragaria vesca	mrna13619.1	yes	1	54	347	54	347	Pkinase	PF00069.21	1	262	262	218.7	1.6e-64	100
Fragaria vesca	mrna13628.1	yes	1	85	356	80	356	Pkinase_Tyr	PF07714.13	6	260	260	162.7	1.8e-47	98.08
Fragaria vesca	mrna13646.1	yes	1	1083	1350	1082	1352	Pkinase	PF00069.21	2	258	262	154.1	7.9e-45	98.09
Fragaria vesca	mrna13650.1	yes	1	9	265	9	265	Pkinase	PF00069.21	1	262	262	230.3	4.6e-68	100
Fragaria vesca	mrna13789.1	yes	1	525	789	521	789	Pkinase_Tyr	PF07714.13	5	260	260	131.9	4.6e-38	98.46
Fragaria vesca	mrna13841.1	yes	1	12	266	12	266	Pkinase	PF00069.21	1	262	262	256.5	4.6e-76	100
Fragaria vesca	mrna13849.1	yes	1	31	285	31	285	Pkinase	PF00069.21	1	262	262	238.9	1.1e-70	100
Fragaria vesca	mrna13854.1	yes	1	34	288	31	288	Pkinase	PF00069.21	5	262	262	158.9	2.7e-46	98.47
Fragaria vesca	mrna13863.1	yes	1	41	300	39	300	Pkinase_Tyr	PF07714.13	3	260	260	203.8	5.2e-60	99.23
Fragaria vesca	mrna13875.1	yes	1	179	445	171	448	Pkinase	PF00069.21	9	259	262	90.2	2.5e-25	95.8
Fragaria vesca	mrna13883.1	yes	1	677	943	675	944	Pkinase_Tyr	PF07714.13	3	259	260	141.4	5.7e-41	98.85
Fragaria vesca	mrna13896.1	yes	1	738	1023	736	1023	Pkinase	PF00069.21	3	262	262	207.8	3.2e-61	99.24
Fragaria vesca	mrna13903.1	yes	1	36	312	35	312	Pkinase	PF00069.21	2	262	262	194.9	2.9e-57	99.62
Fragaria vesca	mrna13940.1	yes	1	10	268	9	272	Pkinase_Tyr	PF07714.13	2	256	260	54.4	2e-14	98.08
Fragaria vesca	mrna14010.1	yes	1	495	754	491	760	Pkinase	PF00069.21	5	253	262	147.7	7.1e-43	95.04
Fragaria vesca	mrna14077.1	yes	1	120	414	115	416	Pkinase	PF00069.21	6	256	262	148.4	4.3e-43	95.8
Fragaria vesca	mrna14078.1	yes	1	214	492	210	492	Pkinase_Tyr	PF07714.13	5	260	260	152.2	2.8e-44	98.46
Fragaria vesca	mrna14109.1	yes	1	507	761	505	768	Pkinase	PF00069.21	3	254	262	142.5	2.8e-41	96.18
Fragaria vesca	mrna14227.1	yes	1	143	428	142	431	Pkinase_Tyr	PF07714.13	2	257	260	98.7	6.1e-28	98.46
Fragaria vesca	mrna14420.1	yes	1	15	277	15	278	Pkinase	PF00069.21	1	261	262	209.7	8.5e-62	99.62
Fragaria vesca	mrna14482.1	yes	2	42	179	40	192	Pkinase_Tyr	PF07714.13	3	137	260	64.3	1.9e-17	51.92
Fragaria vesca	mrna14517.1	yes	1	322	571	322	571	Pkinase_Tyr	PF07714.13	1	260	260	247.3	2.7e-73	100
Fragaria vesca	mrna14543.1	yes	2	166	341	160	343	Pkinase	PF00069.21	96	258	262	105.1	6.8e-30	62.21
Fragaria vesca	mrna14609.1	yes	1	87	347	87	347	Pkinase	PF00069.21	1	262	262	229	1.1e-67	100
Fragaria vesca	mrna14687.1	yes	1	56	314	56	314	Pkinase	PF00069.21	1	262	262	257.1	3e-76	100
Fragaria vesca	mrna14788.1	yes	1	307	577	304	577	Pkinase_Tyr	PF07714.13	4	260	260	155.5	2.8e-45	98.85
Fragaria vesca	mrna14943.1	yes	1	33	319	32	319	Pkinase	PF00069.21	2	262	262	236	8e-70	99.62
Fragaria vesca	mrna15015.1	yes	1	11	265	11	265	Pkinase	PF00069.21	1	262	262	260.1	3.6e-77	100
Fragaria vesca	mrna15042.1	yes	2	265	477	260	477	Pkinase	PF00069.21	47	262	262	210.8	4e-62	82.44
Fragaria vesca	mrna15149.1	yes	1	536	810	531	811	Pkinase_Tyr	PF07714.13	7	259	260	72.1	8e-20	97.31
Fragaria vesca	mrna15192.1	yes	1	33	319	32	319	Pkinase	PF00069.21	2	262	262	238	2.1e-70	99.62
Fragaria vesca	mrna15228.1	yes	1	841	1109	839	1112	Pkinase	PF00069.21	3	256	262	122.1	4.6e-35	96.95
Fragaria vesca	mrna15357.1	yes	1	76	334	76	334	Pkinase	PF00069.21	1	262	262	251.1	2e-74	100
Fragaria vesca	mrna15365.1	yes	1	735	936	732	1010	Pkinase_Tyr	PF07714.13	5	206	260	93.5	2.3e-26	77.69
Fragaria vesca	mrna15366.1	yes	1	90	366	86	367	Pkinase_Tyr	PF07714.13	5	259	260	168	4.3e-49	98.08
Fragaria vesca	mrna15372.1	yes	1	13	302	13	302	Pkinase	PF00069.21	1	262	262	228	2.3e-67	100
Fragaria vesca	mrna15407.1	yes	1	155	420	155	422	Pkinase_Tyr	PF07714.13	1	258	260	146.7	1.3e-42	99.23
Fragaria vesca	mrna15428.1	yes	2	97	240	92	254	Pkinase_Tyr	PF07714.13	6	154	260	100.9	1.3e-28	57.31
Fragaria vesca	mrna15432.1	yes	1	520	773	516	777	Pkinase_Tyr	PF07714.13	6	256	260	137.3	1e-39	96.54
Fragaria vesca	mrna15486.1	yes	1	85	359	82	360	Pkinase_Tyr	PF07714.13	4	259	260	153.2	1.4e-44	98.46
Fragaria vesca	mrna15491.1	yes	1	717	979	713	980	Pkinase_Tyr	PF07714.13	5	259	260	137.1	1.1e-39	98.08
Fragaria vesca	mrna15687.1	yes	1	453	722	452	722	Pkinase_Tyr	PF07714.13	3	260	260	148.1	4.9e-43	99.23
Fragaria vesca	mrna15725.1	yes	1	46	309	45	309	Pkinase_Tyr	PF07714.13	2	260	260	106.7	2.2e-30	99.62
Fragaria vesca	mrna15729.1	yes	1	451	706	448	709	Pkinase_Tyr	PF07714.13	4	256	260	139.2	2.6e-40	97.31
Fragaria vesca	mrna15730.1	yes	1	435	690	432	693	Pkinase_Tyr	PF07714.13	4	256	260	137	1.3e-39	97.31
Fragaria vesca	mrna15733.1	yes	1	42	310	40	311	Pkinase_Tyr	PF07714.13	3	259	260	150.6	8.9e-44	98.85
Fragaria vesca	mrna15756.1	yes	1	558	696	557	700	Pkinase	PF00069.21	107	257	262	117.7	1e-33	57.63
Fragaria vesca	mrna15779.1	yes	1	92	366	89	366	Pkinase_Tyr	PF07714.13	4	260	260	149.4	2e-43	98.85
Fragaria vesca	mrna15782.1	yes	1	77	361	77	361	Pkinase	PF00069.21	1	262	262	213.6	5.4e-63	100
Fragaria vesca	mrna15806.1	yes	1	669	961	668	964	Pkinase	PF00069.21	2	256	262	139.2	2.7e-40	97.33
Fragaria vesca	mrna15816.1	yes	1	319	573	316	576	Pkinase_Tyr	PF07714.13	5	256	260	133.1	1.9e-38	96.92
Fragaria vesca	mrna15826.1	yes	1	9	255	4	257	Pkinase	PF00069.21	14	258	262	117	1.6e-33	93.51
Fragaria vesca	mrna15828.1	yes	1	91	236	87	245	Pkinase_Tyr	PF07714.13	5	154	260	102.1	5.5e-29	57.69
Fragaria vesca	mrna15891.1	yes	1	13	274	13	274	Pkinase	PF00069.21	1	262	262	202.5	1.4e-59	100
Fragaria vesca	mrna15945.1	yes	1	150	416	147	417	Pkinase_Tyr	PF07714.13	4	259	260	140.5	1.1e-40	98.46
Fragaria vesca	mrna15995.1	yes	1	437	690	433	693	Pkinase_Tyr	PF07714.13	6	256	260	136.2	2.1e-39	96.54
Fragaria vesca	mrna16040.1	yes	1	82	337	80	337	Pkinase	PF00069.21	3	262	262	177.5	5.6e-52	99.24
Fragaria vesca	mrna16076.1	yes	2	356	538	350	538	Pkinase_Tyr	PF07714.13	97	260	260	112.9	2.9e-32	63.08
Fragaria vesca	mrna16161.1	yes	1	359	568	357	624	Pkinase_Tyr	PF07714.13	5	207	260	136.1	2.3e-39	78.08
Fragaria vesca	mrna16244.1	yes	1	4	260	4	260	Pkinase	PF00069.21	1	262	262	247.4	2.7e-73	100
Fragaria vesca	mrna16283.1	yes	1	261	532	258	532	Pkinase_Tyr	PF07714.13	4	260	260	138.9	3.2e-40	98.85
Fragaria vesca	mrna16298.1	yes	1	25	322	25	322	Pkinase	PF00069.21	1	262	262	228.4	1.7e-67	100
Fragaria vesca	mrna16436.1	yes	1	122	403	122	405	Pkinase	PF00069.21	1	259	262	225.6	1.2e-66	98.85
Fragaria vesca	mrna16465.1	yes	1	673	922	672	924	Pkinase_Tyr	PF07714.13	2	258	260	213.9	4.1e-63	98.85
Fragaria vesca	mrna16468.1	yes	1	151	418	147	418	Pkinase_Tyr	PF07714.13	5	260	260	191.4	3.1e-56	98.46
Fragaria vesca	mrna16513.1	yes	1	48	303	46	303	Pkinase	PF00069.21	4	262	262	166.2	1.6e-48	98.85
Fragaria vesca	mrna16529.1	yes	1	4	273	4	274	Pkinase	PF00069.21	1	261	262	206.5	8.3e-61	99.62
Fragaria vesca	mrna16583.1	yes	1	526	792	524	796	Pkinase	PF00069.21	3	257	262	160.2	1.1e-46	97.33
Fragaria vesca	mrna16634.1	yes	1	9	265	9	265	Pkinase	PF00069.21	1	262	262	231.9	1.4e-68	100
Fragaria vesca	mrna16693.1	yes	1	711	984	709	984	Pkinase_Tyr	PF07714.13	3	260	260	154.7	4.7e-45	99.23
Fragaria vesca	mrna16719.1	yes	1	810	1084	806	1084	Pkinase_Tyr	PF07714.13	6	260	260	148.9	2.9e-43	98.08
Fragaria vesca	mrna16739.1	yes	1	299	559	297	562	Pkinase	PF00069.21	4	257	262	162	3e-47	96.95
Fragaria vesca	mrna16741.1	yes	1	57	327	53	327	Pkinase_Tyr	PF07714.13	5	260	260	150	1.3e-43	98.46
Fragaria vesca	mrna16840.1	yes	1	963	1225	959	1226	Pkinase_Tyr	PF07714.13	5	259	260	143.2	1.5e-41	98.08
Fragaria vesca	mrna16955.1	yes	1	457	719	453	720	Pkinase_Tyr	PF07714.13	5	259	260	142.7	2.2e-41	98.08
Fragaria vesca	mrna16959.1	yes	1	87	353	83	354	Pkinase_Tyr	PF07714.13	5	259	260	136.9	1.3e-39	98.08
Fragaria vesca	mrna16992.1	yes	1	72	334	69	336	Pkinase_Tyr	PF07714.13	4	258	260	135.4	3.8e-39	98.08
Fragaria vesca	mrna17112.1	yes	1	427	650	424	666	Pkinase_Tyr	PF07714.13	4	231	260	135.6	3.2e-39	87.69
Fragaria vesca	mrna17121.1	yes	1	354	634	353	637	Pkinase	PF00069.21	2	257	262	146.7	1.4e-42	97.71
Fragaria vesca	mrna17125.1	yes	1	640	914	637	914	Pkinase	PF00069.21	14	262	262	197.3	5.2e-58	95.04
Fragaria vesca	mrna17146.1	yes	1	131	415	131	415	Pkinase	PF00069.21	1	262	262	226.4	6.9e-67	100
Fragaria vesca	mrna17154.1	yes	1	414	588	400	589	Pkinase_Tyr	PF07714.13	99	259	260	111.5	7.5e-32	61.92
Fragaria vesca	mrna17170.1	yes	1	311	566	307	568	Pkinase_Tyr	PF07714.13	6	258	260	126.5	2e-36	97.31
Fragaria vesca	mrna17189.1	yes	1	18	306	16	306	Pkinase	PF00069.21	14	262	262	126.7	1.8e-36	95.04
Fragaria vesca	mrna17222.1	yes	1	108	378	98	378	Pkinase_Tyr	PF07714.13	14	260	260	83.8	2.2e-23	95
Fragaria vesca	mrna17318.1	yes	1	89	366	86	366	Pkinase_Tyr	PF07714.13	4	260	260	161.9	3.2e-47	98.85
Fragaria vesca	mrna17333.1	yes	1	508	766	503	772	Pkinase	PF00069.21	6	253	262	144.7	5.8e-42	94.66
Fragaria vesca	mrna17341.1	yes	1	101	359	101	359	Pkinase	PF00069.21	1	262	262	242.7	7.5e-72	100
Fragaria vesca	mrna17342.1	yes	2	77	266	71	266	Pkinase	PF00069.21	93	262	262	175.8	1.9e-51	64.89
Fragaria vesca	mrna17409.1	yes	1	4	284	4	284	Pkinase	PF00069.21	1	262	262	262	9.5e-78	100
Fragaria vesca	mrna17422.1	yes	2	19	175	18	187	Pkinase_Tyr	PF07714.13	2	154	260	92.6	4.4e-26	58.85
Fragaria vesca	mrna17482.1	yes	1	22	295	21	297	Pkinase	PF00069.21	2	258	262	125.9	3.1e-36	98.09
Fragaria vesca	mrna17519.1	yes	1	165	371	161	435	Pkinase_Tyr	PF07714.13	5	213	260	152.3	2.7e-44	80.38
Fragaria vesca	mrna17546.1	yes	1	914	1176	912	1177	Pkinase_Tyr	PF07714.13	3	259	260	205.2	1.9e-60	98.85
Fragaria vesca	mrna17556.1	yes	1	374	646	372	646	Pkinase_Tyr	PF07714.13	4	260	260	81	1.5e-22	98.85
Fragaria vesca	mrna17561.1	yes	1	801	1073	798	1074	Pkinase_Tyr	PF07714.13	4	259	260	147.3	8.7e-43	98.46
Fragaria vesca	mrna17615.1	yes	1	33	311	30	311	Pkinase_Tyr	PF07714.13	4	260	260	133.9	1.1e-38	98.85
Fragaria vesca	mrna17626.1	yes	1	583	851	582	852	Pkinase_Tyr	PF07714.13	3	259	260	166.1	1.6e-48	98.85
Fragaria vesca	mrna17648.1	yes	2	415	546	413	546	Pkinase	PF00069.21	123	262	262	214.7	2.5e-63	53.44
Fragaria vesca	mrna17718.1	yes	1	139	422	139	423	Pkinase	PF00069.21	1	261	262	224.2	3.2e-66	99.62
Fragaria vesca	mrna17719.1	yes	1	377	641	374	642	Pkinase_Tyr	PF07714.13	4	259	260	145	4.4e-42	98.46
Fragaria vesca	mrna17726.1	yes	1	503	640	497	651	Pkinase	PF00069.21	16	152	262	65.7	7.5e-18	52.29
Fragaria vesca	mrna17730.1	yes	1	88	340	75	343	Pkinase	PF00069.21	16	256	262	40.6	3.3e-10	91.98
Fragaria vesca	mrna17731.1	yes	1	484	751	483	751	Pkinase_Tyr	PF07714.13	3	260	260	142.8	2.1e-41	99.23
Fragaria vesca	mrna17732.1	yes	1	434	701	433	701	Pkinase_Tyr	PF07714.13	3	260	260	139.4	2.3e-40	99.23
Fragaria vesca	mrna17737.1	yes	1	218	440	213	451	Pkinase	PF00069.21	6	193	262	50.3	3.8e-13	71.76
Fragaria vesca	mrna17864.1	yes	1	859	1113	856	1113	Pkinase	PF00069.21	4	262	262	184.4	4.6e-54	98.85
Fragaria vesca	mrna17942.1	yes	1	178	452	176	456	Pkinase_Tyr	PF07714.13	3	256	260	139.4	2.3e-40	97.69
Fragaria vesca	mrna18005.1	yes	1	80	353	76	353	Pkinase_Tyr	PF07714.13	5	260	260	161.2	5.1e-47	98.46
Fragaria vesca	mrna18098.1	yes	1	595	824	593	865	Pkinase	PF00069.21	3	221	262	152.5	2.3e-44	83.59
Fragaria vesca	mrna18135.1	yes	1	139	397	139	397	Pkinase	PF00069.21	1	262	262	251.2	1.9e-74	100
Fragaria vesca	mrna18153.1	yes	1	81	350	77	351	Pkinase_Tyr	PF07714.13	5	259	260	161.2	5.1e-47	98.08
Fragaria vesca	mrna18191.1	yes	1	94	412	92	412	Pkinase	PF00069.21	11	262	262	157.4	7.9e-46	96.18
Fragaria vesca	mrna18254.1	yes	1	171	429	171	429	Pkinase	PF00069.21	1	262	262	240.6	3.3e-71	100
Fragaria vesca	mrna18258.1	yes	1	259	523	255	525	Pkinase_Tyr	PF07714.13	5	258	260	173.9	6.6e-51	97.69
Fragaria vesca	mrna18324.1	yes	1	599	873	596	875	Pkinase_Tyr	PF07714.13	4	258	260	158.3	3.8e-46	98.08
Fragaria vesca	mrna18332.1	yes	1	5	255	2	256	Pkinase_Tyr	PF07714.13	29	259	260	139.4	2.3e-40	88.85
Fragaria vesca	mrna18355.1	yes	1	457	730	456	733	Pkinase	PF00069.21	2	257	262	138.9	3.5e-40	97.71
Fragaria vesca	mrna18376.1	yes	1	16	272	15	272	Pkinase	PF00069.21	2	262	262	250	4.3e-74	99.62
Fragaria vesca	mrna18422.1	yes	1	108	386	104	386	Pkinase_Tyr	PF07714.13	5	260	260	161	5.8e-47	98.46
Fragaria vesca	mrna18464.1	yes	1	348	614	345	614	Pkinase_Tyr	PF07714.13	4	260	260	151	6.7e-44	98.85
Fragaria vesca	mrna18466.1	yes	1	344	558	341	611	Pkinase_Tyr	PF07714.13	4	207	260	154	7.9e-45	78.46
Fragaria vesca	mrna18498.1	yes	1	940	1202	939	1202	Pkinase_Tyr	PF07714.13	2	260	260	212.2	1.4e-62	99.62
Fragaria vesca	mrna18511.1	yes	2	14	266	12	266	Pkinase	PF00069.21	3	262	262	347.2	9.8e-104	99.24
Fragaria vesca	mrna18512.1	yes	2	17	271	15	271	Pkinase	PF00069.21	3	262	262	346.5	1.5e-103	99.24
Fragaria vesca	mrna18552.1	yes	1	424	691	423	694	Pkinase_Tyr	PF07714.13	2	257	260	153.3	1.3e-44	98.46
Fragaria vesca	mrna18554.1	yes	1	532	796	531	799	Pkinase_Tyr	PF07714.13	3	257	260	147.3	8.6e-43	98.08
Fragaria vesca	mrna18555.1	yes	1	525	788	524	790	Pkinase_Tyr	PF07714.13	3	258	260	148.6	3.6e-43	98.46
Fragaria vesca	mrna18599.1	yes	1	352	504	349	511	Pkinase_Tyr	PF07714.13	4	157	260	60.3	3e-16	59.23
Fragaria vesca	mrna18600.1	yes	1	18	273	15	273	Pkinase	PF00069.21	4	262	262	242.7	7.5e-72	98.85
Fragaria vesca	mrna18646.1	yes	1	42	297	42	297	Pkinase	PF00069.21	1	262	262	245.7	8.8e-73	100
Fragaria vesca	mrna18654.1	yes	1	156	418	156	418	Pkinase	PF00069.21	1	262	262	232.9	6.9e-69	100
Fragaria vesca	mrna18683.1	yes	1	119	379	117	383	Pkinase_Tyr	PF07714.13	3	255	260	122.8	2.6e-35	97.31
Fragaria vesca	mrna18692.1	yes	1	353	616	351	619	Pkinase	PF00069.21	3	257	262	158.4	3.9e-46	97.33
Fragaria vesca	mrna18710.1	yes	3	477	752	476	752	Pkinase_Tyr	PF07714.13	2	260	260	329.5	2.3e-98	99.62
Fragaria vesca	mrna18711.1	yes	1	511	784	510	784	Pkinase_Tyr	PF07714.13	3	260	260	141.6	4.7e-41	99.23
Fragaria vesca	mrna18752.1	yes	1	73	312	62	313	Pkinase_Tyr	PF07714.13	14	259	260	94.2	1.4e-26	94.62
Fragaria vesca	mrna18767.1	yes	1	469	665	465	684	Pkinase_Tyr	PF07714.13	6	204	260	159.1	2.2e-46	76.54
Fragaria vesca	mrna18856.1	yes	1	622	849	617	851	Pkinase	PF00069.21	22	258	262	116	3.4e-33	90.46
Fragaria vesca	mrna18880.1	yes	2	31	258	26	258	Pkinase	PF00069.21	13	262	262	185.2	2.5e-54	95.42
Fragaria vesca	mrna18912.1	yes	1	269	503	262	504	Pkinase_Tyr	PF07714.13	45	259	260	146.7	1.4e-42	82.69
Fragaria vesca	mrna19014.1	yes	1	17	281	15	281	Pkinase	PF00069.21	3	262	262	136.6	1.7e-39	99.24
Fragaria vesca	mrna19040.1	yes	1	121	364	112	365	Pkinase_Tyr	PF07714.13	45	259	260	82.7	4.7e-23	82.69
Fragaria vesca	mrna19129.1	yes	1	145	425	141	425	Pkinase	PF00069.21	5	262	262	215.3	1.7e-63	98.47
Fragaria vesca	mrna19234.1	yes	1	359	625	358	630	Pkinase	PF00069.21	2	258	262	156	2.1e-45	98.09
Fragaria vesca	mrna19236.1	yes	1	155	423	152	423	Pkinase_Tyr	PF07714.13	4	260	260	157.8	5.6e-46	98.85
Fragaria vesca	mrna19238.1	yes	1	44	326	41	326	Pkinase	PF00069.21	5	262	262	235.7	1e-69	98.47
Fragaria vesca	mrna19248.1	yes	1	315	512	314	524	Pkinase_Tyr	PF07714.13	3	205	260	135.7	3.1e-39	78.08
Fragaria vesca	mrna19250.1	yes	1	343	607	342	609	Pkinase	PF00069.21	2	258	262	157.2	8.9e-46	98.09
Fragaria vesca	mrna19252.1	yes	1	294	503	293	560	Pkinase	PF00069.21	2	211	262	149.4	2.1e-43	80.15
Fragaria vesca	mrna19262.1	yes	1	141	411	137	411	Pkinase_Tyr	PF07714.13	6	260	260	173	1.3e-50	98.08
Fragaria vesca	mrna19263.1	yes	1	447	717	443	717	Pkinase_Tyr	PF07714.13	6	260	260	167.3	7e-49	98.08
Fragaria vesca	mrna19270.1	yes	1	515	791	514	793	Pkinase_Tyr	PF07714.13	3	258	260	131.4	6.3e-38	98.46
Fragaria vesca	mrna19276.1	yes	1	715	991	713	998	Pkinase	PF00069.21	3	257	262	124.7	7.3e-36	97.33
Fragaria vesca	mrna19304.1	yes	1	1353	1589	1349	1602	Pkinase_Tyr	PF07714.13	5	219	260	126.9	1.5e-36	82.69
Fragaria vesca	mrna19308.1	yes	1	501	750	496	767	Pkinase	PF00069.21	6	250	262	144.5	6.5e-42	93.51
Fragaria vesca	mrna19329.1	yes	1	445	697	440	697	Pkinase_Tyr	PF07714.13	6	260	260	175.6	2e-51	98.08
Fragaria vesca	mrna19379.1	yes	1	48	299	48	299	Pkinase	PF00069.21	1	262	262	257.1	2.9e-76	100
Fragaria vesca	mrna19419.1	yes	1	390	647	383	647	Pkinase_Tyr	PF07714.13	9	260	260	117.2	1.3e-33	96.92
Fragaria vesca	mrna19450.1	yes	2	102	255	99	266	Pkinase_Tyr	PF07714.13	4	157	260	127.1	1.3e-36	59.23
Fragaria vesca	mrna19476.1	yes	1	4	256	3	256	Pkinase	PF00069.21	2	262	262	191.1	4.1e-56	99.62
Fragaria vesca	mrna19496.1	yes	1	334	591	331	592	Pkinase_Tyr	PF07714.13	5	259	260	121.8	5.3e-35	98.08
Fragaria vesca	mrna19499.1	yes	1	475	744	470	744	Pkinase_Tyr	PF07714.13	6	260	260	149	2.8e-43	98.08
Fragaria vesca	mrna19522.1	yes	1	1049	1231	1045	1233	Pkinase_Tyr	PF07714.13	5	190	260	127.3	1.1e-36	71.54
Fragaria vesca	mrna19524.1	yes	1	309	508	307	522	Pkinase_Tyr	PF07714.13	3	206	260	155.5	2.9e-45	78.46
Fragaria vesca	mrna19525.1	yes	1	345	599	343	601	Pkinase_Tyr	PF07714.13	3	258	260	164	7.4e-48	98.46
Fragaria vesca	mrna19526.1	yes	1	349	593	347	596	Pkinase_Tyr	PF07714.13	3	257	260	128.4	5.3e-37	98.08
Fragaria vesca	mrna19528.1	yes	1	316	582	314	584	Pkinase_Tyr	PF07714.13	3	258	260	165	3.5e-48	98.46
Fragaria vesca	mrna19532.1	yes	1	286	552	283	554	Pkinase_Tyr	PF07714.13	4	258	260	167.3	6.9e-49	98.08
Fragaria vesca	mrna19533.1	yes	1	323	585	320	587	Pkinase_Tyr	PF07714.13	4	258	260	163.8	8.4e-48	98.08
Fragaria vesca	mrna19534.1	yes	1	198	453	195	456	Pkinase_Tyr	PF07714.13	4	257	260	145.8	2.6e-42	97.69
Fragaria vesca	mrna19539.1	yes	1	349	615	346	617	Pkinase_Tyr	PF07714.13	4	258	260	162.5	2e-47	98.08
Fragaria vesca	mrna19540.1	yes	2	348	614	345	616	Pkinase_Tyr	PF07714.13	4	258	260	260.8	2.1e-77	98.08
Fragaria vesca	mrna19541.1	yes	1	357	555	354	625	Pkinase_Tyr	PF07714.13	4	206	260	171	5.1e-50	78.08
Fragaria vesca	mrna19582.1	yes	1	88	353	84	356	Pkinase_Tyr	PF07714.13	7	257	260	151.1	6e-44	96.54
Fragaria vesca	mrna19615.1	yes	1	96	354	96	354	Pkinase	PF00069.21	1	262	262	240.7	3e-71	100
Fragaria vesca	mrna19693.1	yes	1	678	938	675	939	Pkinase_Tyr	PF07714.13	7	259	260	139.7	1.9e-40	97.31
Fragaria vesca	mrna19749.1	yes	1	79	331	77	331	Pkinase_Tyr	PF07714.13	3	260	260	226.9	4.6e-67	99.23
Fragaria vesca	mrna19789.1	yes	1	287	556	284	556	Pkinase_Tyr	PF07714.13	4	260	260	139.2	2.7e-40	98.85
Fragaria vesca	mrna19846.1	yes	2	216	364	214	382	Pkinase_Tyr	PF07714.13	3	154	260	104.2	1.3e-29	58.46
Fragaria vesca	mrna19873.1	yes	2	138	291	136	301	Pkinase_Tyr	PF07714.13	3	159	260	108.7	5.3e-31	60.38
Fragaria vesca	mrna19913.1	yes	1	701	970	698	970	Pkinase_Tyr	PF07714.13	4	260	260	150.5	9.4e-44	98.85
Fragaria vesca	mrna19929.1	yes	1	964	1239	960	1242	Pkinase_Tyr	PF07714.13	5	257	260	146.6	1.4e-42	97.31
Fragaria vesca	mrna20003.1	yes	1	1882	2143	1880	2143	Pkinase_Tyr	PF07714.13	3	260	260	209.3	1.1e-61	99.23
Fragaria vesca	mrna20147.1	yes	1	279	404	266	418	Pkinase_Tyr	PF07714.13	15	150	260	40.7	2.9e-10	52.31
Fragaria vesca	mrna20321.1	yes	1	179	407	179	438	Pkinase	PF00069.21	1	228	262	231.1	2.5e-68	87.02
Fragaria vesca	mrna20329.1	yes	1	844	1120	841	1121	Pkinase_Tyr	PF07714.13	4	259	260	205.1	2.1e-60	98.46
Fragaria vesca	mrna20333.1	yes	1	4	269	4	270	Pkinase	PF00069.21	1	261	262	204.1	4.5e-60	99.62
Fragaria vesca	mrna20424.1	yes	1	149	418	147	418	Pkinase_Tyr	PF07714.13	3	260	260	154.7	5e-45	99.23
Fragaria vesca	mrna20430.1	yes	1	368	638	365	638	Pkinase_Tyr	PF07714.13	4	260	260	159.1	2.2e-46	98.85
Fragaria vesca	mrna20540.1	yes	2	197	345	196	361	Pkinase_Tyr	PF07714.13	2	153	260	99.6	3.2e-28	58.46
Fragaria vesca	mrna20593.1	yes	1	353	623	350	624	Pkinase_Tyr	PF07714.13	4	259	260	140.9	8e-41	98.46
Fragaria vesca	mrna20615.1	yes	2	22	191	20	204	Pkinase	PF00069.21	3	165	262	176.4	1.2e-51	62.21
Fragaria vesca	mrna20630.1	yes	1	495	764	494	764	Pkinase_Tyr	PF07714.13	3	260	260	143.5	1.3e-41	99.23
Fragaria vesca	mrna20631.1	yes	1	518	786	516	786	Pkinase_Tyr	PF07714.13	4	260	260	142.4	2.8e-41	98.85
Fragaria vesca	mrna20632.1	yes	2	498	640	493	645	Pkinase	PF00069.21	121	254	262	119.8	2.2e-34	51.15
Fragaria vesca	mrna20664.1	yes	1	501	700	500	723	Pkinase_Tyr	PF07714.13	3	208	260	131.8	4.9e-38	79.23
Fragaria vesca	mrna20751.1	yes	1	813	1077	809	1079	Pkinase	PF00069.21	5	257	262	168.3	3.6e-49	96.56
Fragaria vesca	mrna20781.1	yes	1	287	561	287	565	Pkinase	PF00069.21	1	258	262	157.9	5.6e-46	98.47
Fragaria vesca	mrna20825.1	yes	1	37	165	32	177	Pkinase_Tyr	PF07714.13	10	148	260	37.7	2.5e-09	53.46
Fragaria vesca	mrna20826.1	yes	1	466	609	456	613	Pkinase_Tyr	PF07714.13	24	157	260	91.5	9.3e-26	51.54
Fragaria vesca	mrna20827.1	yes	1	469	622	465	626	Pkinase_Tyr	PF07714.13	6	158	260	80.4	2.3e-22	58.85
Fragaria vesca	mrna20831.1	yes	1	363	627	359	628	Pkinase_Tyr	PF07714.13	5	259	260	132.1	4e-38	98.08
Fragaria vesca	mrna20947.1	yes	1	343	512	340	512	Pkinase	PF00069.21	5	167	262	121.5	6.9e-35	62.21
Fragaria vesca	mrna20950.1	yes	1	60	229	56	229	Pkinase	PF00069.21	5	167	262	127.6	9.7e-37	62.21
Fragaria vesca	mrna20952.1	yes	1	337	506	334	506	Pkinase	PF00069.21	5	167	262	125.7	3.5e-36	62.21
Fragaria vesca	mrna20954.1	yes	1	319	491	316	505	Pkinase	PF00069.21	5	168	262	122	5e-35	62.6
Fragaria vesca	mrna20972.1	yes	1	482	765	480	765	Pkinase_Tyr	PF07714.13	3	260	260	142.4	2.8e-41	99.23
Fragaria vesca	mrna20976.1	yes	1	373	673	371	673	Pkinase	PF00069.21	3	262	262	172.7	1.6e-50	99.24
Fragaria vesca	mrna21020.1	yes	1	587	835	576	836	Pkinase_Tyr	PF07714.13	12	259	260	83	3.6e-23	95.38
Fragaria vesca	mrna21081.1	yes	1	231	506	227	506	Pkinase_Tyr	PF07714.13	6	260	260	141.5	5.3e-41	98.08
Fragaria vesca	mrna21089.1	yes	1	501	762	500	765	Pkinase_Tyr	PF07714.13	3	257	260	143	1.9e-41	98.08
Fragaria vesca	mrna21115.1	yes	1	124	406	124	406	Pkinase	PF00069.21	1	262	262	232.1	1.2e-68	100
Fragaria vesca	mrna21119.1	yes	1	872	1141	872	1143	Pkinase	PF00069.21	1	258	262	158.7	3.2e-46	98.47
Fragaria vesca	mrna21172.1	yes	1	80	354	77	358	Pkinase_Tyr	PF07714.13	5	256	260	85.4	6.7e-24	96.92
Fragaria vesca	mrna21173.1	yes	1	461	712	456	717	Pkinase_Tyr	PF07714.13	6	255	260	142.2	3.1e-41	96.15
Fragaria vesca	mrna21178.1	yes	1	67	319	64	319	Pkinase_Tyr	PF07714.13	4	260	260	220.4	4.6e-65	98.85
Fragaria vesca	mrna21180.1	yes	1	72	279	69	302	Pkinase_Tyr	PF07714.13	4	217	260	178	4e-52	82.31
Fragaria vesca	mrna21189.1	yes	1	749	934	747	946	Pkinase	PF00069.21	3	166	262	96	4.1e-27	62.6
Fragaria vesca	mrna21196.1	yes	1	713	984	710	986	Pkinase_Tyr	PF07714.13	4	258	260	139.9	1.6e-40	98.08
Fragaria vesca	mrna21216.1	yes	1	721	971	720	1017	Pkinase	PF00069.21	2	204	262	107.5	1.3e-30	77.48
Fragaria vesca	mrna21257.1	yes	1	261	541	261	541	Pkinase	PF00069.21	1	262	262	242.6	7.8e-72	100
Fragaria vesca	mrna21265.1	yes	1	778	1091	777	1091	Pkinase	PF00069.21	2	262	262	189.9	9.2e-56	99.62
Fragaria vesca	mrna21283.1	yes	1	636	901	633	901	Pkinase_Tyr	PF07714.13	4	260	260	146.9	1.2e-42	98.85
Fragaria vesca	mrna21319.1	yes	1	12	266	12	266	Pkinase	PF00069.21	1	262	262	253	5.3e-75	100
Fragaria vesca	mrna21320.1	yes	1	20	274	20	274	Pkinase	PF00069.21	1	262	262	251.9	1.2e-74	100
Fragaria vesca	mrna21355.1	yes	1	679	945	677	946	Pkinase_Tyr	PF07714.13	3	259	260	148.6	3.7e-43	98.85
Fragaria vesca	mrna21382.1	yes	1	353	622	350	622	Pkinase_Tyr	PF07714.13	5	260	260	124.3	9.4e-36	98.46
Fragaria vesca	mrna21551.1	yes	1	177	328	174	337	Pkinase_Tyr	PF07714.13	4	160	260	88.5	7.8e-25	60.38
Fragaria vesca	mrna21653.1	yes	1	31	284	27	284	Pkinase	PF00069.21	6	262	262	172.5	1.9e-50	98.09
Fragaria vesca	mrna21678.1	yes	1	522	792	519	793	Pkinase_Tyr	PF07714.13	4	259	260	154	8.2e-45	98.46
Fragaria vesca	mrna21679.1	yes	1	468	772	468	772	Pkinase	PF00069.21	1	261	262	166.8	1e-48	99.62
Fragaria vesca	mrna21850.1	yes	1	535	727	532	797	Pkinase_Tyr	PF07714.13	4	201	260	149.6	1.7e-43	76.15
Fragaria vesca	mrna21869.1	yes	1	68	261	61	335	Pkinase_Tyr	PF07714.13	15	208	260	76.1	4.9e-21	74.62
Fragaria vesca	mrna22007.1	yes	2	447	596	446	617	Pkinase_Tyr	PF07714.13	2	154	260	111.4	8.1e-32	58.85
Fragaria vesca	mrna22117.1	yes	1	697	887	694	889	Pkinase	PF00069.21	79	258	262	102.1	5.7e-29	68.7
Fragaria vesca	mrna22139.1	yes	2	730	999	725	1000	Pkinase_Tyr	PF07714.13	7	259	260	230	5.1e-68	97.31
Fragaria vesca	mrna22140.1	yes	1	651	918	646	918	Pkinase_Tyr	PF07714.13	7	260	260	150.6	8.5e-44	97.69
Fragaria vesca	mrna22141.1	yes	1	13	264	10	278	Pkinase_Tyr	PF07714.13	7	206	260	126.6	1.8e-36	76.92
Fragaria vesca	mrna22142.1	yes	1	599	761	588	771	Pkinase_Tyr	PF07714.13	16	180	260	95.2	7.2e-27	63.46
Fragaria vesca	mrna22143.1	yes	1	9	151	6	152	Pkinase_Tyr	PF07714.13	125	259	260	51.6	1.4e-13	51.92
Fragaria vesca	mrna22156.1	yes	1	375	607	361	608	Pkinase_Tyr	PF07714.13	29	259	260	80.9	1.7e-22	88.85
Fragaria vesca	mrna22273.1	yes	1	721	991	719	992	Pkinase_Tyr	PF07714.13	3	259	260	128.1	6.3e-37	98.85
Fragaria vesca	mrna22347.1	yes	1	304	575	301	576	Pkinase_Tyr	PF07714.13	4	259	260	131	8.3e-38	98.46
Fragaria vesca	mrna22348.1	yes	1	307	578	303	578	Pkinase_Tyr	PF07714.13	5	260	260	133.4	1.5e-38	98.46
Fragaria vesca	mrna22349.1	yes	1	177	432	174	437	Pkinase_Tyr	PF07714.13	4	255	260	144.3	7.3e-42	96.92
Fragaria vesca	mrna22405.1	yes	1	25	314	25	314	Pkinase	PF00069.21	1	262	262	251.7	1.3e-74	100
Fragaria vesca	mrna22415.1	yes	1	105	379	102	379	Pkinase_Tyr	PF07714.13	5	260	260	161.5	4.2e-47	98.46
Fragaria vesca	mrna22532.1	yes	1	54	339	54	339	Pkinase	PF00069.21	1	262	262	208.7	1.7e-61	100
Fragaria vesca	mrna22546.1	yes	1	745	1026	741	1026	Pkinase_Tyr	PF07714.13	5	260	260	141	7.6e-41	98.46
Fragaria vesca	mrna22552.1	yes	2	165	295	163	295	Pkinase	PF00069.21	127	262	262	180.6	6.5e-53	51.91
Fragaria vesca	mrna22593.1	yes	1	376	643	372	644	Pkinase_Tyr	PF07714.13	5	259	260	164.5	5.1e-48	98.08
Fragaria vesca	mrna22638.1	yes	1	7	228	2	242	Pkinase_Tyr	PF07714.13	43	244	260	104.3	1.1e-29	77.69
Fragaria vesca	mrna22662.1	yes	1	364	636	361	637	Pkinase_Tyr	PF07714.13	4	259	260	125.9	3.1e-36	98.46
Fragaria vesca	mrna22806.1	yes	1	24	279	24	279	Pkinase	PF00069.21	1	262	262	236.9	4.3e-70	100
Fragaria vesca	mrna22816.1	yes	1	181	450	179	450	Pkinase_Tyr	PF07714.13	3	260	260	156.2	1.7e-45	99.23
Fragaria vesca	mrna22817.1	yes	1	154	426	150	426	Pkinase_Tyr	PF07714.13	5	260	260	158.4	3.7e-46	98.46
Fragaria vesca	mrna22902.1	yes	1	547	798	545	798	Pkinase_Tyr	PF07714.13	3	260	260	124.1	1.1e-35	99.23
Fragaria vesca	mrna22907.1	yes	2	479	745	477	746	Pkinase_Tyr	PF07714.13	4	259	260	269.7	4e-80	98.46
Fragaria vesca	mrna22908.1	yes	1	525	749	523	749	Pkinase_Tyr	PF07714.13	51	260	260	145.4	3.4e-42	80.77
Fragaria vesca	mrna22909.1	yes	1	490	715	486	715	Pkinase_Tyr	PF07714.13	51	260	260	136.2	2.2e-39	80.77
Fragaria vesca	mrna22925.1	yes	1	190	459	188	459	Pkinase_Tyr	PF07714.13	3	260	260	155.8	2.2e-45	99.23
Fragaria vesca	mrna23053.1	yes	1	474	745	471	745	Pkinase_Tyr	PF07714.13	4	260	260	159.6	1.6e-46	98.85
Fragaria vesca	mrna23069.1	yes	1	53	280	51	280	Pkinase_Tyr	PF07714.13	51	260	260	138.7	3.7e-40	80.77
Fragaria vesca	mrna23091.1	yes	1	492	756	488	757	Pkinase_Tyr	PF07714.13	5	259	260	147.8	6.2e-43	98.08
Fragaria vesca	mrna23148.1	yes	1	39	184	23	218	Pkinase_Tyr	PF07714.13	28	177	260	59.5	5.6e-16	57.69
Fragaria vesca	mrna23183.1	yes	1	30	309	28	311	Pkinase	PF00069.21	3	258	262	72.2	7.7e-20	97.71
Fragaria vesca	mrna23184.1	yes	1	86	366	83	367	Pkinase_Tyr	PF07714.13	4	259	260	165.4	2.6e-48	98.46
Fragaria vesca	mrna23190.1	yes	1	50	319	48	323	Pkinase	PF00069.21	3	258	262	157.8	5.8e-46	97.71
Fragaria vesca	mrna23251.1	yes	1	259	500	244	504	Pkinase_Tyr	PF07714.13	43	256	260	95.1	7.5e-27	82.31
Fragaria vesca	mrna23312.1	yes	1	504	770	501	774	Pkinase_Tyr	PF07714.13	4	256	260	162.4	2.2e-47	97.31
Fragaria vesca	mrna23336.1	yes	1	76	343	70	344	Pkinase_Tyr	PF07714.13	7	259	260	164.5	4.9e-48	97.31
Fragaria vesca	mrna23363.1	yes	1	490	752	486	757	Pkinase	PF00069.21	5	256	262	161.5	4.3e-47	96.18
Fragaria vesca	mrna23410.1	yes	1	54	318	52	319	Pkinase	PF00069.21	3	261	262	219.9	6.8e-65	98.85
Fragaria vesca	mrna23482.1	yes	1	57	207	55	215	Pkinase_Tyr	PF07714.13	3	154	260	76.7	3.1e-21	58.46
Fragaria vesca	mrna23558.1	yes	1	716	898	712	904	Pkinase_Tyr	PF07714.13	5	175	260	95.7	5e-27	65.77
Fragaria vesca	mrna23668.1	yes	1	104	362	104	362	Pkinase	PF00069.21	1	262	262	245.6	9.7e-73	100
Fragaria vesca	mrna23671.1	yes	3	378	507	373	514	Pkinase_Tyr	PF07714.13	6	147	260	159	2.3e-46	54.62
Fragaria vesca	mrna23677.1	yes	1	91	223	89	235	Pkinase	PF00069.21	3	155	262	73.1	4.1e-20	58.4
Fragaria vesca	mrna23756.1	yes	1	339	588	339	588	Pkinase_Tyr	PF07714.13	1	260	260	251.9	1.1e-74	100
Fragaria vesca	mrna23790.1	yes	2	1025	1179	1023	1195	Pkinase_Tyr	PF07714.13	3	160	260	172.8	1.5e-50	60.77
Fragaria vesca	mrna23820.1	yes	1	535	734	533	779	Pkinase_Tyr	PF07714.13	3	205	260	163.3	1.2e-47	78.08
Fragaria vesca	mrna23821.1	yes	1	171	439	168	439	Pkinase_Tyr	PF07714.13	4	260	260	158.8	2.8e-46	98.85
Fragaria vesca	mrna23827.1	yes	1	5	262	3	262	Pkinase	PF00069.21	3	262	262	191.2	3.8e-56	99.24
Fragaria vesca	mrna23868.1	yes	1	380	630	376	632	Pkinase_Tyr	PF07714.13	5	258	260	104.6	9.8e-30	97.69
Fragaria vesca	mrna23961.1	yes	1	4	255	3	255	Pkinase	PF00069.21	2	262	262	176	1.7e-51	99.62
Fragaria vesca	mrna23978.1	yes	1	67	254	62	254	Pkinase	PF00069.21	69	262	262	136.4	2e-39	74.05
Fragaria vesca	mrna24016.1	yes	1	517	784	512	787	Pkinase_Tyr	PF07714.13	6	257	260	162.6	1.8e-47	96.92
Fragaria vesca	mrna24017.1	yes	1	471	740	468	742	Pkinase	PF00069.21	4	257	262	160.4	9.4e-47	96.95
Fragaria vesca	mrna24030.1	yes	1	479	707	475	729	Pkinase	PF00069.21	7	198	262	101.2	1e-28	73.28
Fragaria vesca	mrna24077.1	yes	1	420	682	420	682	Pkinase	PF00069.21	1	262	262	242.6	7.6e-72	100
Fragaria vesca	mrna24085.1	yes	1	358	607	357	607	Pkinase	PF00069.21	2	262	262	180.2	8.5e-53	99.62
Fragaria vesca	mrna24096.1	yes	1	25	196	23	201	Pkinase_Tyr	PF07714.13	3	184	260	103.6	1.9e-29	70
Fragaria vesca	mrna24097.1	yes	1	252	526	247	526	Pkinase_Tyr	PF07714.13	7	260	260	145.7	2.7e-42	97.69
Fragaria vesca	mrna24099.1	yes	1	60	340	57	340	Pkinase_Tyr	PF07714.13	5	260	260	131.1	7.8e-38	98.46
Fragaria vesca	mrna24105.1	yes	1	55	217	52	231	Pkinase_Tyr	PF07714.13	6	163	260	99.1	4.6e-28	60.77
Fragaria vesca	mrna24108.1	yes	2	1259	1464	1255	1466	Pkinase	PF00069.21	66	258	262	96.7	2.5e-27	73.66
Fragaria vesca	mrna24114.1	yes	1	316	447	303	456	Pkinase_Tyr	PF07714.13	57	189	260	65.8	6.4e-18	51.15
Fragaria vesca	mrna24158.1	yes	1	23	260	23	281	Pkinase	PF00069.21	1	220	262	195.6	1.8e-57	83.97
Fragaria vesca	mrna24365.1	yes	1	795	1070	791	1071	Pkinase_Tyr	PF07714.13	5	259	260	137.8	7.1e-40	98.08
Fragaria vesca	mrna24385.1	yes	1	848	1109	846	1109	Pkinase_Tyr	PF07714.13	3	260	260	208.6	1.8e-61	99.23
Fragaria vesca	mrna24440.1	yes	1	434	678	433	678	Pkinase	PF00069.21	2	262	262	213.6	5.4e-63	99.62
Fragaria vesca	mrna24443.1	yes	1	506	743	503	743	Pkinase	PF00069.21	18	262	262	216.3	8.1e-64	93.51
Fragaria vesca	mrna24460.1	yes	1	387	655	384	658	Pkinase	PF00069.21	4	257	262	59.5	5.8e-16	96.95
Fragaria vesca	mrna24508.1	yes	1	392	683	388	684	Pkinase_Tyr	PF07714.13	7	259	260	94.7	1e-26	97.31
Fragaria vesca	mrna24522.1	yes	1	73	354	73	355	Pkinase	PF00069.21	1	261	262	205.5	1.7e-60	99.62
Fragaria vesca	mrna24559.1	yes	1	73	345	69	345	Pkinase_Tyr	PF07714.13	5	260	260	157	1e-45	98.46
Fragaria vesca	mrna24643.1	yes	1	3	196	1	196	Pkinase_Tyr	PF07714.13	6	199	260	123.3	1.9e-35	74.62
Fragaria vesca	mrna24666.1	yes	1	132	393	130	393	Pkinase_Tyr	PF07714.13	3	260	260	169.2	1.8e-49	99.23
Fragaria vesca	mrna24687.1	yes	1	668	948	665	950	Pkinase	PF00069.21	4	258	262	150.4	1.1e-43	97.33
Fragaria vesca	mrna24744.1	yes	1	166	438	165	440	Pkinase_Tyr	PF07714.13	2	258	260	28.5	1.6e-06	98.85
Fragaria vesca	mrna24851.1	yes	1	161	408	152	409	Pkinase_Tyr	PF07714.13	14	259	260	188.2	3e-55	94.62
Fragaria vesca	mrna24906.1	yes	1	217	481	217	481	Pkinase	PF00069.21	1	262	262	158.5	3.5e-46	100
Fragaria vesca	mrna24962.1	yes	1	335	562	316	565	Pkinase	PF00069.21	43	257	262	136.6	1.7e-39	82.06
Fragaria vesca	mrna24963.1	yes	1	348	614	347	618	Pkinase	PF00069.21	2	258	262	173.2	1.2e-50	98.09
Fragaria vesca	mrna24983.1	yes	1	326	591	325	594	Pkinase	PF00069.21	2	258	262	162.7	1.9e-47	98.09
Fragaria vesca	mrna24986.1	yes	1	363	545	361	546	Pkinase_Tyr	PF07714.13	3	190	260	123.8	1.3e-35	72.31
Fragaria vesca	mrna25018.1	yes	1	810	1069	804	1074	Pkinase_Tyr	PF07714.13	7	255	260	159.3	1.9e-46	95.77
Fragaria vesca	mrna25028.1	yes	2	563	730	558	734	Pkinase	PF00069.21	99	254	262	126.1	2.8e-36	59.54
Fragaria vesca	mrna25029.1	yes	1	500	747	498	749	Pkinase_Tyr	PF07714.13	3	258	260	157.6	6.2e-46	98.46
Fragaria vesca	mrna25128.1	yes	1	580	848	577	849	Pkinase_Tyr	PF07714.13	4	259	260	161.9	3.2e-47	98.46
Fragaria vesca	mrna25145.1	yes	1	48	311	44	314	Pkinase_Tyr	PF07714.13	5	257	260	156.6	1.3e-45	97.31
Fragaria vesca	mrna25207.1	yes	1	615	885	611	886	Pkinase_Tyr	PF07714.13	5	259	260	100.7	1.5e-28	98.08
Fragaria vesca	mrna25220.1	yes	1	52	330	52	330	Pkinase	PF00069.21	1	262	262	243.9	3.2e-72	100
Fragaria vesca	mrna25237.1	yes	1	500	771	492	773	Pkinase	PF00069.21	9	258	262	57.8	1.9e-15	95.42
Fragaria vesca	mrna25390.1	yes	1	85	366	82	366	Pkinase	PF00069.21	6	262	262	244.1	2.8e-72	98.09
Fragaria vesca	mrna25407.1	yes	1	286	568	283	568	Pkinase	PF00069.21	5	262	262	239.2	8.8e-71	98.47
Fragaria vesca	mrna25418.1	yes	1	5	248	1	249	Pkinase_Tyr	PF07714.13	42	259	260	110.1	2e-31	83.85
Fragaria vesca	mrna25423.1	yes	1	24	291	21	292	Pkinase_Tyr	PF07714.13	4	259	260	161.9	3.2e-47	98.46
Fragaria vesca	mrna25622.1	yes	1	496	719	493	720	Pkinase_Tyr	PF07714.13	51	259	260	137.4	9.5e-40	80.38
Fragaria vesca	mrna25642.1	yes	1	128	362	128	424	Pkinase	PF00069.21	1	212	262	62.4	7.2e-17	80.92
Fragaria vesca	mrna25725.1	yes	1	306	584	305	586	Pkinase	PF00069.21	2	257	262	162.6	2e-47	97.71
Fragaria vesca	mrna25746.1	yes	1	254	523	251	524	Pkinase_Tyr	PF07714.13	4	259	260	156.2	1.7e-45	98.46
Fragaria vesca	mrna25814.1	yes	1	375	642	374	646	Pkinase	PF00069.21	2	258	262	169.7	1.4e-49	98.09
Fragaria vesca	mrna25908.1	yes	1	422	646	388	649	Pkinase	PF00069.21	54	258	262	91.4	1.1e-25	78.24
Fragaria vesca	mrna25918.1	yes	1	485	679	482	749	Pkinase_Tyr	PF07714.13	4	201	260	77.2	2.2e-21	76.15
Fragaria vesca	mrna25936.1	yes	1	316	583	313	583	Pkinase_Tyr	PF07714.13	4	260	260	162.1	2.6e-47	98.85
Fragaria vesca	mrna26060.1	yes	1	1097	1360	1096	1365	Pkinase	PF00069.21	2	254	262	150.1	1.3e-43	96.56
Fragaria vesca	mrna26062.1	yes	1	111	395	111	395	Pkinase	PF00069.21	1	262	262	220.1	5.8e-65	100
Fragaria vesca	mrna26068.1	yes	1	789	1057	786	1059	Pkinase_Tyr	PF07714.13	4	258	260	141	7.7e-41	98.08
Fragaria vesca	mrna26169.1	yes	1	424	666	421	667	Pkinase	PF00069.21	46	259	262	93.4	2.6e-26	81.68
Fragaria vesca	mrna26334.1	yes	1	347	610	344	614	Pkinase_Tyr	PF07714.13	4	256	260	146	2.2e-42	97.31
Fragaria vesca	mrna26395.1	yes	1	282	436	277	536	Pkinase_Tyr	PF07714.13	8	157	260	68.3	1.1e-18	57.69
Fragaria vesca	mrna26443.1	yes	1	9	268	9	269	Pkinase	PF00069.21	1	261	262	191.3	3.4e-56	99.62
Fragaria vesca	mrna26503.1	yes	1	115	410	112	410	Pkinase_Tyr	PF07714.13	4	260	260	99.4	3.6e-28	98.85
Fragaria vesca	mrna26504.1	yes	2	673	952	670	952	Pkinase_Tyr	PF07714.13	4	260	260	214.6	2.5e-63	98.85
Fragaria vesca	mrna26505.1	yes	2	136	438	132	438	Pkinase_Tyr	PF07714.13	7	260	260	182.3	1.8e-53	97.69
Fragaria vesca	mrna26528.1	yes	1	704	974	703	976	Pkinase	PF00069.21	2	258	262	164.2	6.6e-48	98.09
Fragaria vesca	mrna26535.1	yes	1	21	242	19	264	Pkinase_Tyr	PF07714.13	4	217	260	71.4	1.3e-19	82.31
Fragaria vesca	mrna26593.1	yes	2	350	630	346	630	Pkinase_Tyr	PF07714.13	5	260	260	218.1	2.3e-64	98.46
Fragaria vesca	mrna26595.1	yes	1	130	423	127	423	Pkinase_Tyr	PF07714.13	6	260	260	139.8	1.8e-40	98.08
Fragaria vesca	mrna26596.1	yes	1	134	412	130	412	Pkinase_Tyr	PF07714.13	5	260	260	152	3.4e-44	98.46
Fragaria vesca	mrna26704.1	yes	1	514	726	512	780	Pkinase	PF00069.21	3	212	262	139.3	2.7e-40	80.15
Fragaria vesca	mrna26791.1	yes	1	21	282	20	286	Pkinase_Tyr	PF07714.13	2	256	260	91.9	7.1e-26	98.08
Fragaria vesca	mrna26851.1	yes	1	3	181	1	198	Pkinase	PF00069.21	67	237	262	128.8	4e-37	65.27
Fragaria vesca	mrna26903.1	yes	1	701	988	698	988	Pkinase_Tyr	PF07714.13	4	260	260	131.2	7.1e-38	98.85
Fragaria vesca	mrna26905.1	yes	1	659	933	655	933	Pkinase_Tyr	PF07714.13	5	260	260	134.5	7.1e-39	98.46
Fragaria vesca	mrna27058.1	yes	1	628	896	624	899	Pkinase_Tyr	PF07714.13	6	257	260	145	4.5e-42	96.92
Fragaria vesca	mrna27061.1	yes	1	19	253	19	289	Pkinase	PF00069.21	1	199	262	177.1	7.6e-52	75.95
Fragaria vesca	mrna27065.1	yes	1	145	429	145	429	Pkinase	PF00069.21	1	262	262	231.6	1.8e-68	100
Fragaria vesca	mrna27111.1	yes	1	354	620	353	624	Pkinase	PF00069.21	2	256	262	146.4	1.7e-42	97.33
Fragaria vesca	mrna27137.1	yes	1	802	1070	800	1070	Pkinase_Tyr	PF07714.13	3	260	260	159.3	1.9e-46	99.23
Fragaria vesca	mrna27195.1	yes	1	428	571	425	582	Pkinase_Tyr	PF07714.13	4	151	260	100.3	2e-28	56.92
Fragaria vesca	mrna27321.1	yes	1	670	875	667	937	Pkinase_Tyr	PF07714.13	5	214	260	156.7	1.2e-45	80.77
Fragaria vesca	mrna27326.1	yes	1	625	830	622	892	Pkinase_Tyr	PF07714.13	5	214	260	156.6	1.3e-45	80.77
Fragaria vesca	mrna27328.1	yes	1	667	865	665	890	Pkinase_Tyr	PF07714.13	3	205	260	160	1.2e-46	78.08
Fragaria vesca	mrna27329.1	yes	1	587	791	585	856	Pkinase_Tyr	PF07714.13	3	209	260	160.3	9.7e-47	79.62
Fragaria vesca	mrna27365.1	yes	2	114	284	112	284	Pkinase	PF00069.21	118	262	262	175.6	2.2e-51	55.34
Fragaria vesca	mrna27368.1	yes	1	817	1076	816	1076	Pkinase_Tyr	PF07714.13	2	260	260	202.9	9.9e-60	99.62
Fragaria vesca	mrna27394.1	yes	1	10	278	10	278	Pkinase	PF00069.21	1	262	262	228.5	1.6e-67	100
Fragaria vesca	mrna27440.1	yes	1	23	279	21	279	Pkinase	PF00069.21	3	262	262	254.8	1.5e-75	99.24
Fragaria vesca	mrna27472.1	yes	1	686	942	684	944	Pkinase	PF00069.21	12	258	262	76.3	4.4e-21	94.27
Fragaria vesca	mrna27479.1	yes	1	340	601	337	602	Pkinase_Tyr	PF07714.13	5	259	260	114.4	9.5e-33	98.08
Fragaria vesca	mrna27511.1	yes	1	310	573	307	573	Pkinase_Tyr	PF07714.13	4	260	260	128.7	4.1e-37	98.85
Fragaria vesca	mrna27520.1	yes	1	425	692	422	694	Pkinase_Tyr	PF07714.13	4	258	260	167.2	7.7e-49	98.08
Fragaria vesca	mrna27588.1	yes	1	218	499	218	499	Pkinase	PF00069.21	1	262	262	219.2	1.1e-64	100
Fragaria vesca	mrna27599.1	yes	1	88	367	83	367	Pkinase_Tyr	PF07714.13	6	260	260	161.2	5.1e-47	98.08
Fragaria vesca	mrna27633.1	yes	1	683	835	680	846	Pkinase_Tyr	PF07714.13	4	161	260	99.8	2.7e-28	60.77
Fragaria vesca	mrna27709.1	yes	1	100	371	95	371	Pkinase_Tyr	PF07714.13	7	260	260	155	4e-45	97.69
Fragaria vesca	mrna27714.1	yes	1	507	771	504	771	Pkinase_Tyr	PF07714.13	4	260	260	140.7	9e-41	98.85
Fragaria vesca	mrna27748.1	yes	1	298	568	295	568	Pkinase_Tyr	PF07714.13	4	260	260	143.1	1.7e-41	98.85
Fragaria vesca	mrna27749.1	yes	1	115	375	113	378	Pkinase_Tyr	PF07714.13	3	257	260	141.4	5.6e-41	98.08
Fragaria vesca	mrna27933.1	yes	1	316	587	312	587	Pkinase_Tyr	PF07714.13	6	260	260	137.7	7.4e-40	98.08
Fragaria vesca	mrna27940.1	yes	1	24	280	20	280	Pkinase_Tyr	PF07714.13	5	260	260	189.4	1.3e-55	98.46
Fragaria vesca	mrna27955.1	yes	1	512	779	509	780	Pkinase_Tyr	PF07714.13	4	259	260	168.7	2.7e-49	98.46
Fragaria vesca	mrna28050.1	yes	1	307	546	304	550	Pkinase	PF00069.21	4	255	262	139.6	2.1e-40	96.18
Fragaria vesca	mrna28058.1	yes	1	638	912	635	912	Pkinase_Tyr	PF07714.13	4	260	260	150.3	1.1e-43	98.85
Fragaria vesca	mrna28063.1	yes	1	341	603	338	604	Pkinase_Tyr	PF07714.13	5	259	260	121.1	8.6e-35	98.08
Fragaria vesca	mrna28121.1	yes	1	4	248	2	248	Pkinase	PF00069.21	15	262	262	149.1	2.7e-43	94.66
Fragaria vesca	mrna28132.1	yes	1	24	278	24	278	Pkinase	PF00069.21	1	262	262	242.5	8.4e-72	100
Fragaria vesca	mrna28136.1	yes	1	18	272	18	272	Pkinase	PF00069.21	1	262	262	254.5	1.8e-75	100
Fragaria vesca	mrna28217.1	yes	1	367	580	343	582	Pkinase	PF00069.21	41	257	262	95.7	5e-27	82.82
Fragaria vesca	mrna28225.1	yes	1	1058	1313	1053	1313	Pkinase_Tyr	PF07714.13	7	260	260	98.4	7.6e-28	97.69
Fragaria vesca	mrna28243.1	yes	1	201	466	200	467	Pkinase_Tyr	PF07714.13	3	259	260	159.3	1.9e-46	98.85
Fragaria vesca	mrna28322.1	yes	1	475	734	471	736	Pkinase_Tyr	PF07714.13	5	258	260	115.1	6e-33	97.69
Fragaria vesca	mrna28381.1	yes	1	370	620	367	622	Pkinase_Tyr	PF07714.13	5	258	260	75.8	6e-21	97.69
Fragaria vesca	mrna28397.1	yes	1	547	818	545	819	Pkinase_Tyr	PF07714.13	3	259	260	212.3	1.3e-62	98.85
Fragaria vesca	mrna28424.1	yes	1	14	275	14	275	Pkinase	PF00069.21	1	262	262	199.9	8.5e-59	100
Fragaria vesca	mrna28439.1	yes	1	76	360	76	360	Pkinase	PF00069.21	1	262	262	214.6	2.7e-63	100
Fragaria vesca	mrna28451.1	yes	1	323	590	320	592	Pkinase_Tyr	PF07714.13	4	258	260	161	5.9e-47	98.08
Fragaria vesca	mrna28477.1	yes	1	86	339	83	339	Pkinase	PF00069.21	4	262	262	199.5	1.1e-58	98.85
Fragaria vesca	mrna28499.1	yes	2	291	439	289	460	Pkinase_Tyr	PF07714.13	3	154	260	96	4.1e-27	58.46
Fragaria vesca	mrna28630.1	yes	1	282	549	266	554	Pkinase	PF00069.21	43	255	262	81	1.6e-22	81.3
Fragaria vesca	mrna28692.1	yes	1	747	1014	742	1014	Pkinase_Tyr	PF07714.13	7	260	260	135.8	2.9e-39	97.69
Fragaria vesca	mrna28706.1	yes	1	244	550	244	550	Pkinase	PF00069.21	1	262	262	215	2.1e-63	100
Fragaria vesca	mrna28721.1	yes	1	188	457	186	457	Pkinase_Tyr	PF07714.13	3	260	260	160.3	9.8e-47	99.23
Fragaria vesca	mrna28874.1	yes	1	771	968	769	979	Pkinase_Tyr	PF07714.13	5	201	260	100.1	2.2e-28	75.77
Fragaria vesca	mrna28878.1	yes	1	579	845	576	848	Pkinase	PF00069.21	4	259	262	155.6	2.7e-45	97.71
Fragaria vesca	mrna28915.1	yes	1	491	666	423	668	Pkinase	PF00069.21	94	258	262	96.8	2.5e-27	62.98
Fragaria vesca	mrna28928.1	yes	1	824	1095	804	1099	Pkinase	PF00069.21	42	255	262	126.2	2.6e-36	81.68
Fragaria vesca	mrna28939.1	yes	1	826	1096	825	1098	Pkinase	PF00069.21	2	258	262	147.5	8.2e-43	98.09
Fragaria vesca	mrna29066.1	yes	1	28	282	28	282	Pkinase	PF00069.21	1	262	262	232.8	7.7e-69	100
Fragaria vesca	mrna29167.1	yes	1	16	306	16	306	Pkinase	PF00069.21	1	262	262	232.6	9.1e-69	100
Fragaria vesca	mrna29222.1	yes	1	18	266	16	266	Pkinase	PF00069.21	3	262	262	217.6	3.4e-64	99.24
Fragaria vesca	mrna29225.1	yes	1	116	397	116	399	Pkinase	PF00069.21	1	259	262	228.5	1.6e-67	98.85
Fragaria vesca	mrna29270.1	yes	1	836	1114	833	1115	Pkinase_Tyr	PF07714.13	4	259	260	151.5	4.6e-44	98.46
Fragaria vesca	mrna29272.1	yes	1	95	305	74	305	Pkinase	PF00069.21	49	262	262	202.2	1.6e-59	81.68
Fragaria vesca	mrna29277.1	yes	1	580	844	576	845	Pkinase_Tyr	PF07714.13	5	259	260	156.8	1.1e-45	98.08
Fragaria vesca	mrna29278.1	yes	1	614	879	611	880	Pkinase_Tyr	PF07714.13	4	259	260	158.5	3.5e-46	98.46
Fragaria vesca	mrna29329.1	yes	1	387	623	373	626	Pkinase	PF00069.21	44	256	262	125.1	5.4e-36	81.3
Fragaria vesca	mrna29331.1	yes	1	383	640	380	643	Pkinase	PF00069.21	14	256	262	122.6	3.1e-35	92.75
Fragaria vesca	mrna29417.1	yes	1	134	373	133	404	Pkinase	PF00069.21	2	204	262	110.7	1.3e-31	77.48
Fragaria vesca	mrna29421.1	yes	2	352	491	348	493	Pkinase	PF00069.21	13	151	262	97.1	1.9e-27	53.05
Fragaria vesca	mrna29422.1	yes	1	353	602	350	605	Pkinase	PF00069.21	15	258	262	126.9	1.6e-36	93.13
Fragaria vesca	mrna29506.1	yes	1	183	344	179	369	Pkinase_Tyr	PF07714.13	5	160	260	62.8	5.2e-17	60
Fragaria vesca	mrna29508.1	yes	1	386	624	377	626	Pkinase	PF00069.21	39	258	262	145.3	3.8e-42	83.97
Fragaria vesca	mrna29546.1	yes	1	55	312	54	312	Pkinase_Tyr	PF07714.13	2	260	260	188.1	3.1e-55	99.62
Fragaria vesca	mrna29554.1	yes	1	732	912	728	914	Pkinase	PF00069.21	92	258	262	95.9	4.5e-27	63.74
Fragaria vesca	mrna29591.1	yes	1	693	971	690	971	Pkinase_Tyr	PF07714.13	4	260	260	142.3	3e-41	98.85
Fragaria vesca	mrna29678.1	yes	1	355	603	351	603	Pkinase_Tyr	PF07714.13	15	260	260	73.8	2.3e-20	94.62
Fragaria vesca	mrna29681.1	yes	1	13	267	13	267	Pkinase	PF00069.21	1	262	262	250.4	3.2e-74	100
Fragaria vesca	mrna29682.1	yes	1	35	289	35	289	Pkinase	PF00069.21	1	262	262	251	2.1e-74	100
Fragaria vesca	mrna29685.1	yes	1	412	578	409	587	Pkinase_Tyr	PF07714.13	4	153	260	92.6	4.3e-26	57.69
Fragaria vesca	mrna29686.1	yes	1	639	905	637	907	Pkinase	PF00069.21	3	257	262	141.9	4.1e-41	97.33
Fragaria vesca	mrna29689.1	yes	1	799	1068	798	1070	Pkinase	PF00069.21	2	258	262	138.3	5.1e-40	98.09
Fragaria vesca	mrna29692.1	yes	1	795	1065	794	1067	Pkinase	PF00069.21	2	258	262	146.9	1.3e-42	98.09
Fragaria vesca	mrna29693.1	yes	1	39	323	39	323	Pkinase	PF00069.21	1	262	262	213	8.4e-63	100
Fragaria vesca	mrna29694.1	yes	1	330	598	327	599	Pkinase_Tyr	PF07714.13	4	259	260	141.2	6.6e-41	98.46
Fragaria vesca	mrna29764.1	yes	1	686	961	683	963	Pkinase_Tyr	PF07714.13	4	258	260	123.4	1.7e-35	98.08
Fragaria vesca	mrna29765.1	yes	1	74	329	71	330	Pkinase_Tyr	PF07714.13	4	259	260	92.4	5.1e-26	98.46
Fragaria vesca	mrna29838.1	yes	1	109	376	105	377	Pkinase_Tyr	PF07714.13	7	259	260	151.9	3.4e-44	97.31
Fragaria vesca	mrna29949.1	yes	1	47	248	44	259	Pkinase_Tyr	PF07714.13	4	219	260	132.1	3.8e-38	83.08
Fragaria vesca	mrna29972.1	yes	1	87	361	83	361	Pkinase_Tyr	PF07714.13	5	260	260	198.6	1.9e-58	98.46
Fragaria vesca	mrna29996.1	yes	1	319	596	318	598	Pkinase	PF00069.21	2	258	262	149.5	1.9e-43	98.09
Fragaria vesca	mrna30002.1	yes	1	928	1192	925	1192	Pkinase_Tyr	PF07714.13	7	260	260	147.4	8.3e-43	97.69
Fragaria vesca	mrna30003.1	yes	1	770	1030	765	1031	Pkinase_Tyr	PF07714.13	7	259	260	148.8	3e-43	97.31
Fragaria vesca	mrna30004.1	yes	1	628	887	623	889	Pkinase_Tyr	PF07714.13	7	258	260	161	5.8e-47	96.92
Fragaria vesca	mrna30005.1	yes	1	709	967	705	969	Pkinase_Tyr	PF07714.13	7	258	260	145.4	3.5e-42	96.92
Fragaria vesca	mrna30031.1	yes	1	4	233	1	235	Pkinase_Tyr	PF07714.13	44	258	260	135.8	2.8e-39	82.69
Fragaria vesca	mrna30060.1	yes	1	564	827	561	832	Pkinase_Tyr	PF07714.13	4	255	260	161	5.9e-47	96.92
Fragaria vesca	mrna30077.1	yes	1	347	619	345	619	Pkinase_Tyr	PF07714.13	3	260	260	160.6	7.6e-47	99.23
Fragaria vesca	mrna30094.1	yes	2	47	186	45	252	Pkinase_Tyr	PF07714.13	3	139	260	69.8	3.8e-19	52.69
Fragaria vesca	mrna30102.1	yes	1	373	644	370	646	Pkinase_Tyr	PF07714.13	5	258	260	110.7	1.3e-31	97.69
Fragaria vesca	mrna30145.1	yes	1	574	825	573	825	Pkinase_Tyr	PF07714.13	2	260	260	238.3	1.5e-70	99.62
Fragaria vesca	mrna30199.1	yes	1	716	930	712	1005	Pkinase_Tyr	PF07714.13	5	210	260	134.6	6.5e-39	79.23
Fragaria vesca	mrna30242.1	yes	2	590	741	589	761	Pkinase_Tyr	PF07714.13	2	156	260	103.5	2.1e-29	59.62
Fragaria vesca	mrna30354.1	yes	1	602	875	601	877	Pkinase	PF00069.21	2	258	262	149.7	1.8e-43	98.09
Fragaria vesca	mrna30382.1	yes	2	61	251	55	251	Pkinase	PF00069.21	65	262	262	208.1	2.6e-61	75.57
Fragaria vesca	mrna30455.1	yes	1	446	643	441	654	Pkinase_Tyr	PF07714.13	7	209	260	114.6	8.5e-33	78.08
Fragaria vesca	mrna30546.1	yes	1	373	638	370	640	Pkinase_Tyr	PF07714.13	4	258	260	174.1	5.8e-51	98.08
Fragaria vesca	mrna30550.1	yes	1	869	1150	866	1151	Pkinase_Tyr	PF07714.13	4	259	260	128.8	3.9e-37	98.46
Fragaria vesca	mrna30631.1	yes	1	642	907	641	911	Pkinase_Tyr	PF07714.13	2	256	260	164.4	5.3e-48	98.08
Fragaria vesca	mrna30632.1	yes	1	534	721	532	785	Pkinase_Tyr	PF07714.13	3	207	260	139.9	1.7e-40	78.85
Fragaria vesca	mrna30635.1	yes	1	488	754	487	758	Pkinase_Tyr	PF07714.13	2	256	260	165.2	3.1e-48	98.08
Fragaria vesca	mrna30636.1	yes	1	515	723	513	784	Pkinase_Tyr	PF07714.13	3	214	260	155.2	3.5e-45	81.54
Fragaria vesca	mrna30637.1	yes	1	263	470	260	531	Pkinase_Tyr	PF07714.13	4	214	260	165.9	1.9e-48	81.15
Fragaria vesca	mrna30639.1	yes	1	513	778	511	782	Pkinase_Tyr	PF07714.13	3	256	260	164.4	5.6e-48	97.69
Fragaria vesca	mrna30640.1	yes	1	469	734	466	736	Pkinase_Tyr	PF07714.13	4	258	260	169.8	1.2e-49	98.08
Fragaria vesca	mrna30642.1	yes	1	545	811	543	813	Pkinase_Tyr	PF07714.13	3	258	260	173.6	8.5e-51	98.46
Fragaria vesca	mrna30643.1	yes	1	259	545	258	548	Pkinase_Tyr	PF07714.13	2	257	260	174.6	4.2e-51	98.46
Fragaria vesca	mrna30644.1	yes	1	267	531	264	534	Pkinase_Tyr	PF07714.13	4	257	260	167.5	6e-49	97.69
Fragaria vesca	mrna30648.1	yes	1	253	438	249	441	Pkinase_Tyr	PF07714.13	5	193	260	154.5	5.6e-45	72.69
Fragaria vesca	mrna30649.1	yes	1	428	692	424	694	Pkinase_Tyr	PF07714.13	5	258	260	177.7	4.6e-52	97.69
Fragaria vesca	mrna30650.1	yes	1	530	794	527	797	Pkinase_Tyr	PF07714.13	4	257	260	164	7.3e-48	97.69
Fragaria vesca	mrna30651.1	yes	1	509	776	507	777	Pkinase_Tyr	PF07714.13	3	259	260	169.9	1.2e-49	98.85
Fragaria vesca	mrna30652.1	yes	1	416	615	414	684	Pkinase_Tyr	PF07714.13	3	206	260	163	1.5e-47	78.46
Fragaria vesca	mrna30657.1	yes	1	454	721	452	723	Pkinase_Tyr	PF07714.13	3	258	260	163.9	7.7e-48	98.46
Fragaria vesca	mrna30658.1	yes	1	517	787	516	788	Pkinase_Tyr	PF07714.13	2	259	260	164.7	4.5e-48	99.23
Fragaria vesca	mrna30659.1	yes	1	456	656	454	702	Pkinase_Tyr	PF07714.13	3	204	260	154.7	4.9e-45	77.69
Fragaria vesca	mrna30660.1	yes	1	505	771	502	774	Pkinase_Tyr	PF07714.13	4	257	260	164.3	5.7e-48	97.69
Fragaria vesca	mrna30661.1	yes	1	552	819	550	822	Pkinase_Tyr	PF07714.13	3	257	260	168	4.4e-49	98.08
Fragaria vesca	mrna30662.1	yes	1	484	752	481	753	Pkinase_Tyr	PF07714.13	4	259	260	166.9	9.3e-49	98.46
Fragaria vesca	mrna30744.1	yes	1	535	801	533	804	Pkinase_Tyr	PF07714.13	3	257	260	162.8	1.7e-47	98.08
Fragaria vesca	mrna30748.1	yes	3	533	734	532	788	Pkinase_Tyr	PF07714.13	2	207	260	292.5	4.4e-87	79.23
Fragaria vesca	mrna30833.1	yes	1	1114	1363	1112	1363	Pkinase_Tyr	PF07714.13	3	260	260	186.6	8.8e-55	99.23
Fragaria vesca	mrna30859.1	yes	1	708	946	706	948	Pkinase	PF00069.21	13	257	262	68.2	1.2e-18	93.51
Fragaria vesca	mrna30878.1	yes	1	493	749	491	752	Pkinase	PF00069.21	3	257	262	146.3	1.9e-42	97.33
Fragaria vesca	mrna30893.1	yes	1	283	552	279	552	Pkinase_Tyr	PF07714.13	5	260	260	161.5	4.1e-47	98.46
Fragaria vesca	mrna30951.1	yes	1	351	611	348	612	Pkinase_Tyr	PF07714.13	5	259	260	124	1.1e-35	98.08
Fragaria vesca	mrna30977.1	yes	1	106	387	104	388	Pkinase_Tyr	PF07714.13	4	259	260	120.1	1.7e-34	98.46
Fragaria vesca	mrna30981.1	yes	1	718	982	718	982	Pkinase_Tyr	PF07714.13	1	260	260	211.4	2.4e-62	100
Fragaria vesca	mrna30984.1	yes	1	382	578	379	649	Pkinase_Tyr	PF07714.13	4	205	260	156.9	1e-45	77.69
Fragaria vesca	mrna30985.1	yes	2	86	246	84	260	Pkinase_Tyr	PF07714.13	3	154	260	95.1	7.3e-27	58.46
Fragaria vesca	mrna31049.1	yes	1	72	325	72	325	Pkinase	PF00069.21	1	262	262	237.3	3.2e-70	100
Fragaria vesca	mrna31104.1	yes	1	99	374	95	374	Pkinase_Tyr	PF07714.13	5	260	260	166.9	9.2e-49	98.46
Fragaria vesca	mrna31125.1	yes	1	221	473	218	473	Pkinase_Tyr	PF07714.13	4	260	260	132.9	2.1e-38	98.85
Fragaria vesca	mrna31213.1	yes	1	103	343	87	343	Pkinase	PF00069.21	45	262	262	78.8	7.2e-22	83.21
Fragaria vesca	mrna31351.1	yes	1	25	328	25	328	Pkinase	PF00069.21	1	262	262	230.2	4.7e-68	100
Fragaria vesca	mrna31404.1	yes	1	780	977	778	1051	Pkinase_Tyr	PF07714.13	5	202	260	77.3	2e-21	76.15
Fragaria vesca	mrna31502.1	yes	1	457	743	453	743	Pkinase	PF00069.21	5	262	262	135.3	4.4e-39	98.47
Fragaria vesca	mrna31613.1	yes	1	180	463	180	463	Pkinase	PF00069.21	1	262	262	264.3	1.8e-78	100
Fragaria vesca	mrna31646.1	yes	1	460	731	456	731	Pkinase_Tyr	PF07714.13	5	260	260	151.2	5.8e-44	98.46
Fragaria vesca	mrna31648.1	yes	1	265	526	262	526	Pkinase_Tyr	PF07714.13	4	260	260	137.4	9.3e-40	98.85
Fragaria vesca	mrna31782.1	yes	1	784	1052	780	1054	Pkinase_Tyr	PF07714.13	5	258	260	132.3	3.4e-38	97.69
Fragaria vesca	mrna31795.1	yes	1	299	572	296	572	Pkinase_Tyr	PF07714.13	4	260	260	161.2	5.2e-47	98.85
Fragaria vesca	mrna31827.1	yes	2	134	363	124	363	Pkinase	PF00069.21	58	262	262	212.9	9.2e-63	78.24
Fragaria vesca	mrna31882.1	yes	1	148	413	147	413	Pkinase	PF00069.21	2	262	262	230.2	4.9e-68	99.62
Fragaria vesca	mrna31902.1	yes	1	23	279	23	279	Pkinase	PF00069.21	1	262	262	241.4	1.9e-71	100
Fragaria vesca	mrna31992.1	yes	1	68	326	68	326	Pkinase	PF00069.21	1	262	262	251.9	1.1e-74	100
Fragaria vesca	mrna32026.1	yes	1	329	592	326	593	Pkinase_Tyr	PF07714.13	5	259	260	115.5	4.4e-33	98.08
Fragaria vesca	mrna32034.1	yes	1	270	509	264	510	Pkinase_Tyr	PF07714.13	46	259	260	135.7	3.1e-39	82.31
Fragaria vesca	mrna32071.1	yes	1	444	717	442	718	Pkinase_Tyr	PF07714.13	3	259	260	129.8	1.9e-37	98.85
Fragaria vesca	mrna32074.1	yes	1	526	801	524	801	Pkinase_Tyr	PF07714.13	3	260	260	141.7	4.4e-41	99.23
Fragaria vesca	mrna32113.1	yes	2	524	806	518	806	Pkinase_Tyr	PF07714.13	8	260	260	221.7	1.8e-65	97.31
Fragaria vesca	mrna32157.1	yes	1	357	613	354	616	Pkinase_Tyr	PF07714.13	5	257	260	68.1	1.3e-18	97.31
Fragaria vesca	mrna32170.1	yes	1	103	374	101	375	Pkinase_Tyr	PF07714.13	3	259	260	213.6	5.1e-63	98.85
Fragaria vesca	mrna32177.1	yes	1	60	309	57	311	Pkinase_Tyr	PF07714.13	4	258	260	220.1	5.6e-65	98.08
Fragaria vesca	mrna32207.1	yes	1	534	799	532	799	Pkinase_Tyr	PF07714.13	3	260	260	152.4	2.5e-44	99.23
Fragaria vesca	mrna32289.1	yes	1	419	695	415	695	Pkinase_Tyr	PF07714.13	5	260	260	111.8	6.2e-32	98.46
Fragaria vesca	mrna32322.1	yes	1	601	874	597	875	Pkinase_Tyr	PF07714.13	5	259	260	116.5	2.3e-33	98.08
Fragaria vesca	mrna32375.1	yes	1	44	300	42	300	Pkinase	PF00069.21	3	262	262	238.8	1.2e-70	99.24
Fragaria vesca	mrna32405.1	yes	1	428	678	428	680	Pkinase_Tyr	PF07714.13	1	258	260	220.6	4e-65	99.23
Fragaria vesca	mrna32449.1	yes	1	369	635	365	636	Pkinase_Tyr	PF07714.13	6	259	260	71.3	1.4e-19	97.69
Fragaria vesca	mrna32475.1	yes	1	71	308	60	309	Pkinase_Tyr	PF07714.13	14	259	260	89.5	3.7e-25	94.62
Fragaria vesca	mrna32487.1	yes	1	47	233	46	236	Pkinase_Tyr	PF07714.13	2	195	260	100	2.5e-28	74.62
Fragaria vesca	mrna32490.1	yes	1	56	309	55	309	Pkinase	PF00069.21	2	262	262	184.3	4.7e-54	99.62
Fragaria vesca	mrna32511.1	yes	1	421	676	420	676	Pkinase	PF00069.21	2	262	262	239.1	9.4e-71	99.62
Fragaria vesca	mrna32528.1	yes	1	15	291	15	291	Pkinase	PF00069.21	1	262	262	198.7	1.9e-58	100
Fragaria vesca	mrna32580.1	yes	1	455	721	452	721	Pkinase_Tyr	PF07714.13	4	260	260	169.9	1.1e-49	98.85
Fragaria vesca	mrna32585.1	yes	1	300	540	291	542	Pkinase	PF00069.21	23	257	262	150.2	1.2e-43	89.69
Fragaria vesca	mrna32651.1	yes	1	289	536	289	537	Pkinase_Tyr	PF07714.13	1	259	260	248.2	1.4e-73	99.62
Fragaria vesca	mrna32655.1	yes	1	493	752	491	754	Pkinase_Tyr	PF07714.13	4	258	260	156.9	1.1e-45	98.08
Fragaria vesca	mrna32673.1	yes	1	770	1040	766	1041	Pkinase_Tyr	PF07714.13	5	259	260	130.1	1.6e-37	98.08
Fragaria vesca	mrna33825.1	yes	1	53	325	51	326	Pkinase_Tyr	PF07714.13	3	259	260	172.8	1.5e-50	98.85
Fragaria vesca	mrna33902.1	yes	1	346	619	345	619	Pkinase_Tyr	PF07714.13	3	260	260	149.5	1.9e-43	99.23
Fragaria vesca	mrna33903.1	yes	1	2	163	1	165	Pkinase	PF00069.21	102	258	262	110.2	1.9e-31	59.92
Fragaria vesca	mrna34061.1	yes	1	24	231	20	291	Pkinase_Tyr	PF07714.13	5	216	260	160.3	9.7e-47	81.54
Fragaria vesca	mrna34300.1	yes	1	42	312	40	312	Pkinase_Tyr	PF07714.13	3	260	260	173.3	1e-50	99.23
Fragaria vesca	mrna34321.1	yes	1	122	389	120	390	Pkinase_Tyr	PF07714.13	3	259	260	171.6	3.4e-50	98.85
Fragaria vesca	mrna34322.1	yes	1	357	625	355	626	Pkinase_Tyr	PF07714.13	3	259	260	159.5	1.7e-46	98.85
Fragaria vesca	mrna34775.1	yes	3	50	185	46	189	Pkinase_Tyr	PF07714.13	5	143	260	123.1	2.1e-35	53.46
Fragaria vesca	mrna34776.1	yes	1	146	292	140	320	Pkinase	PF00069.21	14	148	262	76.7	3.2e-21	51.53
Fragaria vesca	mrna34846.1	yes	1	34	292	25	293	Pkinase_Tyr	PF07714.13	13	259	260	136	2.5e-39	95
Fragaria vesca	mrna34881.1	yes	1	91	359	90	359	Pkinase_Tyr	PF07714.13	3	260	260	151.6	4.4e-44	99.23
Malus domestica	MDP0000003459	yes	1	73	357	73	357	Pkinase	PF00069.21	1	262	262	219.5	8.3e-65	100
Malus domestica	MDP0000007813	yes	1	495	689	491	760	Pkinase_Tyr	PF07714.13	6	206	260	155.8	2.2e-45	77.31
Malus domestica	MDP0000017063	yes	1	93	304	90	364	Pkinase	PF00069.21	4	206	262	149.9	1.4e-43	77.48
Malus domestica	MDP0000031416	yes	1	306	572	303	572	Pkinase_Tyr	PF07714.13	4	260	260	139.6	1.9e-40	98.85
Malus domestica	MDP0000046978	yes	1	144	405	143	405	Pkinase	PF00069.21	2	262	262	240.9	2.5e-71	99.62
Malus domestica	MDP0000051653	yes	1	558	805	557	805	Pkinase_Tyr	PF07714.13	2	260	260	209.5	8.6e-62	99.62
Malus domestica	MDP0000052605	yes	1	4	260	4	260	Pkinase	PF00069.21	1	262	262	241.9	1.2e-71	100
Malus domestica	MDP0000060059	yes	1	9	261	9	261	Pkinase	PF00069.21	1	262	262	231	2.5e-68	100
Malus domestica	MDP0000064909	yes	1	609	887	607	888	Pkinase_Tyr	PF07714.13	3	259	260	87.4	1.6e-24	98.85
Malus domestica	MDP0000086517	yes	1	511	777	508	779	Pkinase_Tyr	PF07714.13	4	258	260	170.7	5.8e-50	98.08
Malus domestica	MDP0000092692	yes	1	76	311	66	314	Pkinase_Tyr	PF07714.13	14	257	260	90.3	2e-25	93.85
Malus domestica	MDP0000092936	yes	1	407	656	403	656	Pkinase_Tyr	PF07714.13	15	260	260	73.3	3.2e-20	94.62
Malus domestica	MDP0000118814	yes	1	135	419	135	419	Pkinase	PF00069.21	1	262	262	221.5	1.9e-65	100
Malus domestica	MDP0000118961	yes	1	211	469	209	471	Pkinase_Tyr	PF07714.13	3	258	260	105.3	5.3e-30	98.46
Malus domestica	MDP0000119014	yes	1	111	473	111	473	Pkinase	PF00069.21	1	262	262	172.7	1.5e-50	100
Malus domestica	MDP0000119284	yes	1	298	568	295	570	Pkinase_Tyr	PF07714.13	5	258	260	131.9	4.2e-38	97.69
Malus domestica	MDP0000119457	yes	1	57	315	57	315	Pkinase	PF00069.21	1	262	262	263.2	3.7e-78	100
Malus domestica	MDP0000119551	yes	1	164	416	164	461	Pkinase	PF00069.21	1	231	262	61.5	1.3e-16	88.17
Malus domestica	MDP0000119767	yes	1	21	305	15	307	Pkinase_Tyr	PF07714.13	7	258	260	157.8	5.2e-46	96.92
Malus domestica	MDP0000119954	yes	1	505	700	502	771	Pkinase_Tyr	PF07714.13	4	206	260	152.9	1.6e-44	78.08
Malus domestica	MDP0000121305	yes	1	54	256	51	285	Pkinase_Tyr	PF07714.13	4	210	260	152.8	1.7e-44	79.62
Malus domestica	MDP0000122720	yes	1	451	610	447	617	Pkinase_Tyr	PF07714.13	5	159	260	109	4e-31	59.62
Malus domestica	MDP0000122792	yes	1	149	415	146	415	Pkinase_Tyr	PF07714.13	5	260	260	165.6	2.1e-48	98.46
Malus domestica	MDP0000123379	yes	1	48	319	46	319	Pkinase_Tyr	PF07714.13	3	260	260	152.7	1.8e-44	99.23
Malus domestica	MDP0000124500	yes	1	501	785	500	785	Pkinase_Tyr	PF07714.13	2	260	260	137	1.2e-39	99.62
Malus domestica	MDP0000124876	yes	1	235	443	232	498	Pkinase_Tyr	PF07714.13	4	217	260	152.4	2.2e-44	82.31
Malus domestica	MDP0000125462	yes	1	4	302	4	302	Pkinase	PF00069.21	1	262	262	242.8	6.5e-72	100
Malus domestica	MDP0000126190	yes	1	472	725	469	730	Pkinase_Tyr	PF07714.13	4	255	260	137.5	8e-40	96.92
Malus domestica	MDP0000126943	yes	1	52	274	18	276	Pkinase_Tyr	PF07714.13	46	256	260	68.7	7.9e-19	81.15
Malus domestica	MDP0000127085	yes	1	523	793	520	793	Pkinase_Tyr	PF07714.13	4	260	260	149	2.5e-43	98.85
Malus domestica	MDP0000127305	yes	1	935	1197	931	1197	Pkinase_Tyr	PF07714.13	5	260	260	86.5	2.8e-24	98.46
Malus domestica	MDP0000127306	yes	1	674	870	668	926	Pkinase_Tyr	PF07714.13	7	206	260	117.1	1.4e-33	76.92
Malus domestica	MDP0000127848	yes	1	73	351	73	354	Pkinase	PF00069.21	1	256	262	210.7	4e-62	97.71
Malus domestica	MDP0000128473	yes	1	33	319	32	319	Pkinase	PF00069.21	2	262	262	236.1	7e-70	99.62
Malus domestica	MDP0000129308	yes	1	148	427	148	427	Pkinase	PF00069.21	1	262	262	222.3	1.1e-65	100
Malus domestica	MDP0000129396	yes	1	888	1195	887	1195	Pkinase	PF00069.21	2	262	262	208.1	2.4e-61	99.62
Malus domestica	MDP0000129837	yes	1	20	281	16	282	Pkinase_Tyr	PF07714.13	5	259	260	118.9	3.9e-34	98.08
Malus domestica	MDP0000129984	yes	1	444	590	436	611	Pkinase_Tyr	PF07714.13	13	160	260	70.6	2.1e-19	56.92
Malus domestica	MDP0000130511	yes	1	61	281	60	288	Pkinase_Tyr	PF07714.13	2	229	260	202.2	1.5e-59	87.69
Malus domestica	MDP0000130619	yes	1	697	978	693	978	Pkinase	PF00069.21	5	262	262	161.1	5.2e-47	98.47
Malus domestica	MDP0000131123	yes	1	366	573	361	575	Pkinase_Tyr	PF07714.13	66	258	260	112.7	3e-32	74.23
Malus domestica	MDP0000131302	yes	1	71	348	67	349	Pkinase_Tyr	PF07714.13	5	259	260	166.2	1.4e-48	98.08
Malus domestica	MDP0000131641	yes	1	770	967	768	977	Pkinase_Tyr	PF07714.13	5	201	260	96.4	2.9e-27	75.77
Malus domestica	MDP0000131814	yes	1	279	538	278	540	Pkinase	PF00069.21	2	257	262	127.6	8.6e-37	97.71
Malus domestica	MDP0000132167	yes	1	82	356	79	356	Pkinase_Tyr	PF07714.13	4	260	260	156.2	1.6e-45	98.85
Malus domestica	MDP0000132677	yes	1	72	344	68	344	Pkinase_Tyr	PF07714.13	5	260	260	158.1	4e-46	98.46
Malus domestica	MDP0000133269	yes	1	136	289	133	299	Pkinase_Tyr	PF07714.13	4	158	260	115.4	4.4e-33	59.62
Malus domestica	MDP0000134027	yes	1	123	397	119	400	Pkinase_Tyr	PF07714.13	5	257	260	158.2	4e-46	97.31
Malus domestica	MDP0000134162	yes	1	512	777	510	780	Pkinase_Tyr	PF07714.13	3	257	260	149.9	1.3e-43	98.08
Malus domestica	MDP0000134429	yes	1	113	391	110	391	Pkinase_Tyr	PF07714.13	4	260	260	176.7	9.1e-52	98.85
Malus domestica	MDP0000134467	yes	1	2	172	1	175	Pkinase	PF00069.21	105	257	262	84.9	9.6e-24	58.4
Malus domestica	MDP0000136491	yes	1	452	698	448	698	Pkinase_Tyr	PF07714.13	5	260	260	118.1	6.7e-34	98.46
Malus domestica	MDP0000136517	yes	1	200	467	196	467	Pkinase_Tyr	PF07714.13	5	260	260	157.9	4.7e-46	98.46
Malus domestica	MDP0000136759	yes	2	229	394	205	396	Pkinase	PF00069.21	104	258	262	144.4	6.5e-42	59.16
Malus domestica	MDP0000136806	yes	1	101	364	101	364	Pkinase	PF00069.21	1	262	262	210.1	6.1e-62	100
Malus domestica	MDP0000137364	yes	2	479	685	473	688	Pkinase	PF00069.21	75	257	262	165.4	2.6e-48	69.85
Malus domestica	MDP0000138110	yes	1	493	636	489	646	Pkinase_Tyr	PF07714.13	10	165	260	45	1.3e-11	60
Malus domestica	MDP0000138626	yes	1	304	566	300	567	Pkinase_Tyr	PF07714.13	5	259	260	142.5	2.4e-41	98.08
Malus domestica	MDP0000138847	yes	1	376	647	373	649	Pkinase_Tyr	PF07714.13	5	258	260	109.6	2.6e-31	97.69
Malus domestica	MDP0000138959	yes	1	33	284	25	287	Pkinase_Tyr	PF07714.13	11	257	260	35.4	1.1e-08	95
Malus domestica	MDP0000139054	yes	1	4	219	1	219	Pkinase_Tyr	PF07714.13	55	260	260	89.6	3.3e-25	79.23
Malus domestica	MDP0000139057	yes	2	210	405	206	405	Pkinase_Tyr	PF07714.13	81	260	260	213.7	4.4e-63	69.23
Malus domestica	MDP0000139111	yes	1	116	346	106	349	Pkinase_Tyr	PF07714.13	30	257	260	105.8	3.7e-30	87.69
Malus domestica	MDP0000139194	yes	1	4	271	4	272	Pkinase	PF00069.21	1	261	262	193.5	6.9e-57	99.62
Malus domestica	MDP0000139304	yes	1	791	1058	789	1060	Pkinase	PF00069.21	3	258	262	132.5	2.8e-38	97.71
Malus domestica	MDP0000139367	yes	1	90	351	90	351	Pkinase	PF00069.21	1	262	262	201.7	2.2e-59	100
Malus domestica	MDP0000139947	yes	1	96	366	92	366	Pkinase_Tyr	PF07714.13	6	260	260	132.4	2.9e-38	98.08
Malus domestica	MDP0000139953	yes	2	137	310	136	316	Pkinase_Tyr	PF07714.13	2	180	260	211	2.9e-62	68.85
Malus domestica	MDP0000140400	yes	1	547	804	547	808	Pkinase	PF00069.21	1	255	262	142.8	2.1e-41	97.33
Malus domestica	MDP0000141521	yes	1	2	249	1	253	Pkinase	PF00069.21	26	256	262	135.5	3.4e-39	88.17
Malus domestica	MDP0000141531	yes	1	396	666	395	666	Pkinase_Tyr	PF07714.13	2	260	260	133.9	1e-38	99.62
Malus domestica	MDP0000141837	yes	1	124	350	124	411	Pkinase	PF00069.21	1	212	262	63.7	2.8e-17	80.92
Malus domestica	MDP0000141947	yes	2	149	310	147	323	Pkinase_Tyr	PF07714.13	3	176	260	173.6	7.5e-51	66.92
Malus domestica	MDP0000142243	yes	1	23	286	20	287	Pkinase	PF00069.21	4	261	262	130.5	1.2e-37	98.47
Malus domestica	MDP0000142398	yes	1	80	338	80	338	Pkinase	PF00069.21	1	262	262	251.5	1.4e-74	100
Malus domestica	MDP0000142416	yes	1	385	649	383	651	Pkinase	PF00069.21	3	258	262	159	2.3e-46	97.71
Malus domestica	MDP0000142599	yes	1	744	1010	742	1013	Pkinase	PF00069.21	3	257	262	148.8	3.1e-43	97.33
Malus domestica	MDP0000142616	yes	1	115	407	112	407	Pkinase_Tyr	PF07714.13	5	260	260	141.5	4.9e-41	98.46
Malus domestica	MDP0000142687	yes	1	119	377	119	377	Pkinase	PF00069.21	1	262	262	242.8	6.5e-72	100
Malus domestica	MDP0000142740	yes	1	169	443	169	443	Pkinase	PF00069.21	1	262	262	226.5	6e-67	100
Malus domestica	MDP0000142818	yes	1	352	620	350	620	Pkinase_Tyr	PF07714.13	3	260	260	152.6	2e-44	99.23
Malus domestica	MDP0000142826	yes	1	177	428	168	428	Pkinase_Tyr	PF07714.13	14	260	260	188	3.2e-55	95
Malus domestica	MDP0000143009	yes	1	321	593	318	594	Pkinase_Tyr	PF07714.13	4	259	260	167.2	7e-49	98.46
Malus domestica	MDP0000143143	yes	1	153	432	149	432	Pkinase	PF00069.21	6	262	262	225.2	1.4e-66	98.09
Malus domestica	MDP0000143220	yes	1	66	308	63	308	Pkinase	PF00069.21	21	262	262	194.9	2.5e-57	92.37
Malus domestica	MDP0000143893	yes	2	303	461	298	461	Pkinase_Tyr	PF07714.13	114	260	260	98	8.8e-28	56.54
Malus domestica	MDP0000144306	yes	1	531	809	529	812	Pkinase_Tyr	PF07714.13	3	257	260	161	5.3e-47	98.08
Malus domestica	MDP0000144320	yes	1	671	932	667	933	Pkinase_Tyr	PF07714.13	5	259	260	144.6	5.5e-42	98.08
Malus domestica	MDP0000144870	yes	1	523	791	522	795	Pkinase	PF00069.21	2	257	262	155.6	2.5e-45	97.71
Malus domestica	MDP0000145009	yes	1	9	214	9	230	Pkinase	PF00069.21	1	198	262	77.4	1.8e-21	75.57
Malus domestica	MDP0000145244	yes	1	822	1091	818	1091	Pkinase_Tyr	PF07714.13	5	260	260	143.8	9.8e-42	98.46
Malus domestica	MDP0000145269	yes	1	73	345	69	345	Pkinase_Tyr	PF07714.13	5	260	260	159.3	1.8e-46	98.46
Malus domestica	MDP0000145652	yes	1	910	1181	905	1182	Pkinase_Tyr	PF07714.13	7	259	260	139.5	2e-40	97.31
Malus domestica	MDP0000145719	yes	1	249	519	248	519	Pkinase_Tyr	PF07714.13	2	260	260	145.1	3.8e-42	99.62
Malus domestica	MDP0000145898	yes	1	75	371	75	371	Pkinase	PF00069.21	1	262	262	200.9	3.8e-59	100
Malus domestica	MDP0000145972	yes	1	81	332	71	332	Pkinase_Tyr	PF07714.13	26	260	260	140.5	9.9e-41	90.38
Malus domestica	MDP0000146242	yes	1	308	505	305	576	Pkinase_Tyr	PF07714.13	4	205	260	152.8	1.7e-44	77.69
Malus domestica	MDP0000146449	yes	1	30	284	30	284	Pkinase	PF00069.21	1	262	262	247.8	1.8e-73	100
Malus domestica	MDP0000147195	yes	1	888	1158	886	1158	Pkinase_Tyr	PF07714.13	3	260	260	193.8	5.4e-57	99.23
Malus domestica	MDP0000147310	yes	1	365	625	361	626	Pkinase_Tyr	PF07714.13	5	259	260	163.8	7.6e-48	98.08
Malus domestica	MDP0000147784	yes	1	290	580	288	580	Pkinase_Tyr	PF07714.13	3	260	260	142.3	2.8e-41	99.23
Malus domestica	MDP0000147980	yes	1	180	448	174	448	Pkinase_Tyr	PF07714.13	9	260	260	102.2	4.9e-29	96.92
Malus domestica	MDP0000148170	yes	1	463	719	460	720	Pkinase_Tyr	PF07714.13	5	259	260	99.9	2.4e-28	98.08
Malus domestica	MDP0000148287	yes	1	126	391	122	392	Pkinase_Tyr	PF07714.13	5	259	260	153	1.5e-44	98.08
Malus domestica	MDP0000148501	yes	1	6	237	1	239	Pkinase_Tyr	PF07714.13	43	258	260	125.1	4.8e-36	83.08
Malus domestica	MDP0000148685	yes	1	97	338	89	340	Pkinase	PF00069.21	34	257	262	129.8	1.9e-37	85.5
Malus domestica	MDP0000149154	yes	1	400	726	398	726	Pkinase	PF00069.21	3	262	262	175.8	1.7e-51	99.24
Malus domestica	MDP0000149663	yes	1	143	410	143	437	Pkinase	PF00069.21	1	232	262	60.5	2.7e-16	88.55
Malus domestica	MDP0000149828	yes	1	17	272	16	272	Pkinase	PF00069.21	2	262	262	221.2	2.5e-65	99.62
Malus domestica	MDP0000150079	yes	1	109	364	97	367	Pkinase	PF00069.21	22	258	262	144.6	5.5e-42	90.46
Malus domestica	MDP0000150425	yes	1	447	744	445	747	Pkinase	PF00069.21	4	258	262	134.5	7e-39	97.33
Malus domestica	MDP0000150428	yes	1	1121	1389	1117	1389	Pkinase_Tyr	PF07714.13	5	260	260	159.6	1.4e-46	98.46
Malus domestica	MDP0000150878	yes	1	695	954	692	956	Pkinase	PF00069.21	12	258	262	61.7	1.2e-16	94.27
Malus domestica	MDP0000151060	yes	1	785	1055	780	1056	Pkinase_Tyr	PF07714.13	7	259	260	137.1	1.1e-39	97.31
Malus domestica	MDP0000151537	yes	1	490	751	485	755	Pkinase_Tyr	PF07714.13	6	256	260	173.7	7.4e-51	96.54
Malus domestica	MDP0000152179	yes	1	900	1168	899	1174	Pkinase	PF00069.21	2	255	262	155.3	3.1e-45	96.95
Malus domestica	MDP0000152330	yes	1	330	603	329	603	Pkinase_Tyr	PF07714.13	3	260	260	155.3	3e-45	99.23
Malus domestica	MDP0000152621	yes	1	27	288	25	288	Pkinase	PF00069.21	4	262	262	174	6e-51	98.85
Malus domestica	MDP0000152707	yes	1	131	415	131	415	Pkinase	PF00069.21	1	262	262	231.3	2e-68	100
Malus domestica	MDP0000153353	yes	1	48	303	46	303	Pkinase_Tyr	PF07714.13	3	260	260	136.7	1.4e-39	99.23
Malus domestica	MDP0000154855	yes	1	25	279	25	279	Pkinase	PF00069.21	1	262	262	241.1	2.1e-71	100
Malus domestica	MDP0000155031	yes	1	518	786	515	787	Pkinase_Tyr	PF07714.13	5	259	260	151.4	4.6e-44	98.08
Malus domestica	MDP0000155151	yes	1	82	346	82	346	Pkinase	PF00069.21	1	262	262	250.2	3.5e-74	100
Malus domestica	MDP0000155253	yes	1	50	316	46	317	Pkinase_Tyr	PF07714.13	5	259	260	135.8	2.7e-39	98.08
Malus domestica	MDP0000155272	yes	1	783	1072	782	1072	Pkinase	PF00069.21	2	262	262	190.4	6.2e-56	99.62
Malus domestica	MDP0000155603	yes	1	332	477	321	480	Pkinase	PF00069.21	25	168	262	63.5	3.2e-17	54.96
Malus domestica	MDP0000155715	yes	1	332	598	329	599	Pkinase_Tyr	PF07714.13	4	259	260	153.4	1.1e-44	98.46
Malus domestica	MDP0000156135	yes	1	417	630	414	684	Pkinase_Tyr	PF07714.13	5	207	260	131.2	6.9e-38	78.08
Malus domestica	MDP0000156350	yes	1	114	287	111	302	Pkinase_Tyr	PF07714.13	46	204	260	46.8	3.8e-12	61.15
Malus domestica	MDP0000156817	yes	1	611	864	606	869	Pkinase	PF00069.21	6	256	262	136.2	2e-39	95.8
Malus domestica	MDP0000156854	yes	1	315	580	312	583	Pkinase_Tyr	PF07714.13	4	257	260	166	1.6e-48	97.69
Malus domestica	MDP0000157003	yes	1	859	1128	859	1131	Pkinase	PF00069.21	1	257	262	152.1	3e-44	98.09
Malus domestica	MDP0000157044	yes	2	489	647	485	657	Pkinase	PF00069.21	7	163	262	117.4	1.2e-33	59.92
[truncated: 4,682 more rows]

## Sheet: Supplementary Table 2
Supplementary Table 2. Atypical protein kinase in Arabidopsis and Rosaceae.
Spp	Gene ID	Typical kinase	Domain	Alignment start	Alignment end	Envelope start	Envelope end	HMM name	HMM accession #	HMM start	HMM end	HMM length	Bit score	E-value	%Cover
Arabidopsis thaliana	AT1G21245.1	no	1	2	107	1	111	Pkinase	PF00069.21	157	256	262	26.6	5.3e-06	38.17
Arabidopsis thaliana	AT1G22720.1	no	1	136	205	136	213	Pkinase	PF00069.21	1	73	262	41	2.1e-10	27.86
Arabidopsis thaliana	AT1G61475.1	no	1	96	156	94	191	Pkinase_Tyr	PF07714.13	3	61	260	21	0.00025	22.69
Arabidopsis thaliana	AT1G65950.1	no	1	248	358	234	368	Pkinase	PF00069.21	44	150	262	30.6	3.1e-07	40.84
Arabidopsis thaliana	AT2G16620.1	no	1	15	117	5	125	Pkinase	PF00069.21	156	251	262	22.6	8.6e-05	36.64
Arabidopsis thaliana	AT2G41890.1	no	1	513	644	509	681	Pkinase	PF00069.21	16	145	262	43.8	2.9e-11	49.62
Arabidopsis thaliana	AT2G43930.1	no	1	113	189	92	192	Pkinase	PF00069.21	47	117	262	35.1	1.4e-08	27.1
Arabidopsis thaliana	AT2G46340.1	no	1	426	527	422	529	Pkinase	PF00069.21	147	260	262	33	5.9e-08	43.51
Arabidopsis thaliana	AT3G15354.1	no	1	206	297	188	297	Pkinase	PF00069.21	159	262	262	26.6	5.2e-06	39.69
Arabidopsis thaliana	AT3G45390.1	no	2	427	536	415	538	Pkinase_Tyr	PF07714.13	163	258	260	56	5.4e-15	36.92
Arabidopsis thaliana	AT3G57760.1	no	1	77	201	65	269	Pkinase_Tyr	PF07714.13	28	156	260	40.6	2.6e-10	49.62
Arabidopsis thaliana	AT4G01595.1	no	1	20	110	12	122	Pkinase	PF00069.21	174	244	262	30.9	2.5e-07	27.1
Arabidopsis thaliana	AT4G03175.1	no	1	2	133	1	133	Pkinase	PF00069.21	164	262	262	62.2	7.2e-17	37.79
Arabidopsis thaliana	AT4G04632.1	no	1	1	93	1	93	Pkinase	PF00069.21	164	262	262	53.3	3.8e-14	37.79
Arabidopsis thaliana	AT4G11110.1	no	1	454	549	436	550	Pkinase	PF00069.21	154	261	262	39.5	5.9e-10	41.22
Arabidopsis thaliana	AT4G20790.1	no	1	281	401	273	427	Pkinase_Tyr	PF07714.13	14	141	260	45.8	7.1e-12	49.23
Arabidopsis thaliana	AT4G20940.1	no	1	819	896	816	973	Pkinase_Tyr	PF07714.13	127	203	260	54	2.2e-14	29.62
Arabidopsis thaliana	AT4G21366.1	no	1	1	106	1	109	Pkinase_Tyr	PF07714.13	173	257	260	35.1	1.3e-08	32.69
Arabidopsis thaliana	AT4G29654.1	no	1	45	107	39	129	Pkinase	PF00069.21	174	253	262	22	0.00013	30.53
Arabidopsis thaliana	AT5G11400.2	no	2	63	165	58	172	Pkinase_Tyr	PF07714.13	18	118	260	69	5.9e-19	38.85
Arabidopsis thaliana	AT5G18525.1	no	2	206	294	203	318	Pkinase	PF00069.21	46	133	262	59.3	5.3e-16	33.59
Arabidopsis thaliana	AT5G26110.1	no	1	53	163	13	176	Pkinase_Tyr	PF07714.13	44	154	260	29.3	7.5e-07	42.69
Arabidopsis thaliana	AT5G50330.1	no	1	245	335	191	350	Pkinase	PF00069.21	70	151	262	23.1	6.2e-05	31.3
Arabidopsis thaliana	AT5G57565.1	no	1	18	126	7	133	Pkinase_Tyr	PF07714.13	62	177	260	60.9	1.7e-16	44.62
Fragaria vesca	mrna00124.1	no	1	69	127	58	137	Pkinase	PF00069.21	37	95	262	38.2	1.8e-09	22.52
Fragaria vesca	mrna00183.1	no	1	3	98	1	105	Pkinase	PF00069.21	174	258	262	35.3	1.3e-08	32.44
Fragaria vesca	mrna00329.1	no	1	1	102	1	103	Pkinase_Tyr	PF07714.13	173	259	260	26	9.3e-06	33.46
Fragaria vesca	mrna00577.1	no	2	287	389	278	391	Pkinase	PF00069.21	149	258	262	93.1	3.3e-26	41.98
Fragaria vesca	mrna00968.1	no	1	440	502	439	504	Pkinase_Tyr	PF07714.13	4	71	260	44.3	2.4e-11	26.15
Fragaria vesca	mrna01088.1	no	1	126	207	81	207	Pkinase	PF00069.21	170	261	262	45.8	8.5e-12	35.11
Fragaria vesca	mrna02010.1	no	1	13	86	6	129	Pkinase_Tyr	PF07714.13	16	95	260	38.8	1.1e-09	30.77
Fragaria vesca	mrna02013.1	no	4	138	239	135	248	Pkinase_Tyr	PF07714.13	4	111	260	231.2	2.3e-68	41.54
Fragaria vesca	mrna02014.1	no	3	804	928	793	943	Pkinase	PF00069.21	30	151	262	215.7	1.3e-63	46.56
Fragaria vesca	mrna02191.1	no	1	218	323	198	325	Pkinase	PF00069.21	161	257	262	34.6	2.2e-08	37.02
Fragaria vesca	mrna02347.1	no	1	23	126	11	130	Pkinase	PF00069.21	154	256	262	41.2	2.2e-10	39.31
Fragaria vesca	mrna03065.1	no	1	2	111	1	183	Pkinase	PF00069.21	110	212	262	77.2	2.3e-21	39.31
Fragaria vesca	mrna03066.1	no	1	4	73	1	90	Pkinase_Tyr	PF07714.13	144	211	260	39.9	5.2e-10	26.15
Fragaria vesca	mrna03067.1	no	1	8	34	5	52	Pkinase_Tyr	PF07714.13	187	214	260	21.3	0.00025	10.77
Fragaria vesca	mrna03070.1	no	1	61	117	42	122	Pkinase_Tyr	PF07714.13	178	234	260	24.8	2.1e-05	21.92
Fragaria vesca	mrna03132.1	no	2	134	251	132	251	Pkinase	PF00069.21	135	262	262	115.5	4.7e-33	48.85
Fragaria vesca	mrna03254.1	no	1	498	608	497	614	Pkinase	PF00069.21	2	115	262	53.6	3.5e-14	43.51
Fragaria vesca	mrna03547.1	no	1	454	509	443	529	Pkinase_Tyr	PF07714.13	142	201	260	28.2	1.9e-06	23.08
Fragaria vesca	mrna03726.1	no	1	12	50	6	125	Pkinase_Tyr	PF07714.13	181	218	260	22.8	8.5e-05	14.62
Fragaria vesca	mrna03787.1	no	1	97	145	93	151	Pkinase	PF00069.21	5	54	262	26	9.3e-06	19.08
Fragaria vesca	mrna04968.1	no	1	298	404	295	406	Pkinase_Tyr	PF07714.13	4	114	260	70.8	2e-19	42.69
Fragaria vesca	mrna05116.1	no	1	79	161	65	163	Pkinase_Tyr	PF07714.13	113	195	260	102.2	4.9e-29	31.92
Fragaria vesca	mrna05438.1	no	1	402	473	393	495	Pkinase	PF00069.21	136	204	262	48.8	1e-12	26.34
Fragaria vesca	mrna05715.1	no	1	516	640	507	640	Pkinase_Tyr	PF07714.13	153	260	260	38.9	1e-09	41.54
Fragaria vesca	mrna05762.1	no	1	1	126	1	191	Pkinase_Tyr	PF07714.13	83	209	260	76.4	3.7e-21	48.85
Fragaria vesca	mrna06126.1	no	2	183	323	173	325	Pkinase	PF00069.21	137	258	262	97.4	1.6e-27	46.56
Fragaria vesca	mrna06619.1	no	1	350	459	325	462	Pkinase	PF00069.21	25	149	262	73.4	3.2e-20	47.71
Fragaria vesca	mrna07587.1	no	1	427	514	426	516	Pkinase	PF00069.21	167	248	262	22.4	0.00012	31.3
Fragaria vesca	mrna08601.1	no	1	4	69	1	77	Pkinase	PF00069.21	110	164	262	37.2	3.8e-09	20.99
Fragaria vesca	mrna09022.1	no	1	42	126	24	126	Pkinase	PF00069.21	169	262	262	62.2	8.4e-17	35.88
Fragaria vesca	mrna09247.1	no	1	4	70	1	117	Pkinase_Tyr	PF07714.13	182	247	260	23.2	6.3e-05	25.38
Fragaria vesca	mrna09256.1	no	1	4	70	1	117	Pkinase_Tyr	PF07714.13	182	247	260	23.3	6.2e-05	25.38
Fragaria vesca	mrna09281.1	no	1	68	113	67	117	Pkinase	PF00069.21	122	164	262	44.7	1.8e-11	16.41
Fragaria vesca	mrna09575.1	no	1	3	99	1	136	Pkinase	PF00069.21	137	225	262	43.1	5.5e-11	33.97
Fragaria vesca	mrna10138.1	no	2	315	435	313	437	Pkinase_Tyr	PF07714.13	145	258	260	119.2	3.4e-34	43.85
Fragaria vesca	mrna10888.1	no	1	267	387	262	394	Pkinase_Tyr	PF07714.13	14	141	260	38.7	1.2e-09	49.23
Fragaria vesca	mrna11242.1	no	1	44	114	41	142	Pkinase	PF00069.21	22	94	262	28.3	1.8e-06	27.86
Fragaria vesca	mrna11256.1	no	1	136	213	124	219	Pkinase	PF00069.21	175	253	262	24.6	2.5e-05	30.15
Fragaria vesca	mrna11308.1	no	1	77	126	69	155	Pkinase	PF00069.21	85	136	262	27	4.7e-06	19.85
Fragaria vesca	mrna11412.1	no	1	381	464	378	485	Pkinase_Tyr	PF07714.13	4	92	260	64.9	1.2e-17	34.23
Fragaria vesca	mrna12548.1	no	2	595	701	594	708	Pkinase	PF00069.21	2	103	262	78.3	1.1e-21	38.93
Fragaria vesca	mrna13104.1	no	1	337	389	325	437	Pkinase	PF00069.21	155	208	262	27.2	4.1e-06	20.61
Fragaria vesca	mrna13363.1	no	1	823	912	793	919	Pkinase	PF00069.21	99	187	262	30	5.7e-07	33.97
Fragaria vesca	mrna13439.1	no	1	118	187	115	192	Pkinase_Tyr	PF07714.13	4	79	260	44.1	2.7e-11	29.23
Fragaria vesca	mrna13920.1	no	1	102	207	101	207	Pkinase	PF00069.21	140	262	262	78.8	7.2e-22	46.95
Fragaria vesca	mrna14640.1	no	1	137	212	133	228	Pkinase_Tyr	PF07714.13	5	85	260	23.4	5.6e-05	31.15
Fragaria vesca	mrna16334.1	no	1	1000	1102	993	1103	Pkinase_Tyr	PF07714.13	171	259	260	27.7	2.7e-06	34.23
Fragaria vesca	mrna16828.1	no	1	117	239	97	250	Pkinase_Tyr	PF07714.13	83	205	260	73.2	3.6e-20	47.31
Fragaria vesca	mrna16839.1	no	1	58	147	49	148	Pkinase_Tyr	PF07714.13	180	259	260	23.4	5.7e-05	30.77
Fragaria vesca	mrna16842.1	no	1	157	215	153	218	Pkinase_Tyr	PF07714.13	5	66	260	22.1	0.00014	23.85
Fragaria vesca	mrna17155.1	no	1	362	415	359	417	Pkinase_Tyr	PF07714.13	4	63	260	26.6	5.8e-06	23.08
Fragaria vesca	mrna18553.1	no	2	528	629	524	634	Pkinase_Tyr	PF07714.13	169	255	260	67.9	1.5e-18	33.46
Fragaria vesca	mrna18845.1	no	1	4	34	1	125	Pkinase_Tyr	PF07714.13	182	212	260	24.1	3.4e-05	11.92
Fragaria vesca	mrna18847.1	no	1	3	67	1	79	Pkinase_Tyr	PF07714.13	181	248	260	27	4.4e-06	26.15
Fragaria vesca	mrna18881.1	no	1	3	66	1	66	Pkinase	PF00069.21	192	262	262	21.1	0.0003	27.1
Fragaria vesca	mrna18911.1	no	1	332	427	322	428	Pkinase	PF00069.21	154	261	262	30.7	3.5e-07	41.22
Fragaria vesca	mrna19303.1	no	1	5	33	2	58	Pkinase_Tyr	PF07714.13	183	211	260	21.5	0.00022	11.15
Fragaria vesca	mrna19305.1	no	1	4	33	1	114	Pkinase_Tyr	PF07714.13	182	211	260	23.1	7e-05	11.54
Fragaria vesca	mrna19306.1	no	1	110	140	104	220	Pkinase_Tyr	PF07714.13	181	212	260	44.5	2e-11	12.31
Fragaria vesca	mrna19536.1	no	1	338	451	335	454	Pkinase_Tyr	PF07714.13	4	123	260	83.5	2.6e-23	46.15
Fragaria vesca	mrna19537.1	no	1	343	427	340	445	Pkinase_Tyr	PF07714.13	4	94	260	59.6	5.1e-16	35
Fragaria vesca	mrna20153.1	no	1	260	380	258	381	Pkinase_Tyr	PF07714.13	3	128	260	66.7	3.4e-18	48.46
Fragaria vesca	mrna20327.1	no	1	43	160	10	172	Pkinase_Tyr	PF07714.13	39	153	260	31.9	1.5e-07	44.23
Fragaria vesca	mrna20346.1	no	1	862	1049	853	1049	Pkinase	PF00069.21	135	262	262	52.5	7.9e-14	48.85
Fragaria vesca	mrna20464.1	no	1	396	452	393	463	Pkinase_Tyr	PF07714.13	4	66	260	26.3	7.2e-06	24.23
Fragaria vesca	mrna20629.1	no	2	445	502	434	502	Pkinase	PF00069.21	22	81	262	64	2.5e-17	22.9
Fragaria vesca	mrna20850.1	no	2	247	369	242	372	Pkinase_Tyr	PF07714.13	6	129	260	152.9	1.7e-44	47.69
Fragaria vesca	mrna20955.1	no	1	315	380	310	380	Pkinase	PF00069.21	109	167	262	58.5	1.2e-15	22.52
Fragaria vesca	mrna21217.1	no	1	4	103	1	104	Pkinase_Tyr	PF07714.13	182	259	260	26.5	6.2e-06	30
Fragaria vesca	mrna21243.1	no	1	31	119	9	124	Pkinase	PF00069.21	87	175	262	22.9	8.1e-05	33.97
Fragaria vesca	mrna21350.1	no	1	93	141	72	156	Pkinase_Tyr	PF07714.13	172	218	260	25.2	1.6e-05	18.08
Fragaria vesca	mrna21999.1	no	1	199	305	197	308	Pkinase	PF00069.21	3	107	262	68.8	8.4e-19	40.08
Fragaria vesca	mrna22116.1	no	1	2	63	1	72	Pkinase	PF00069.21	115	172	262	42.4	9.2e-11	22.14
Fragaria vesca	mrna22901.1	no	1	919	1011	885	1031	Pkinase	PF00069.21	119	212	262	66.1	5.4e-18	35.88
Fragaria vesca	mrna22981.1	no	2	697	770	689	770	Pkinase	PF00069.21	176	262	262	48.7	1.1e-12	33.21
Fragaria vesca	mrna23554.1	no	1	4	31	1	76	Pkinase_Tyr	PF07714.13	182	210	260	21.7	0.00019	11.15
Fragaria vesca	mrna23559.1	no	1	4	32	1	114	Pkinase_Tyr	PF07714.13	182	211	260	23.8	4.3e-05	11.54
Fragaria vesca	mrna23689.1	no	1	14	144	5	147	Pkinase_Tyr	PF07714.13	140	257	260	34.4	2.5e-08	45.38
Fragaria vesca	mrna23690.1	no	1	242	349	234	351	Pkinase	PF00069.21	10	117	262	38.1	2e-09	41.22
Fragaria vesca	mrna24113.1	no	1	30	125	20	127	Pkinase	PF00069.21	172	258	262	23.2	6.7e-05	33.21
Fragaria vesca	mrna24649.1	no	2	359	460	355	470	Pkinase_Tyr	PF07714.13	5	112	260	87.3	1.8e-24	41.54
Fragaria vesca	mrna24839.1	no	1	368	449	365	452	Pkinase_Tyr	PF07714.13	5	92	260	60.8	2.3e-16	33.85
Fragaria vesca	mrna24842.1	no	1	1611	1715	1588	1717	Pkinase	PF00069.21	159	258	262	36	8.4e-09	38.17
Fragaria vesca	mrna25036.1	no	1	538	621	536	625	Pkinase_Tyr	PF07714.13	3	92	260	54.5	1.9e-14	34.62
Fragaria vesca	mrna25072.1	no	1	533	616	531	617	Pkinase_Tyr	PF07714.13	3	92	260	56	6.2e-15	34.62
Fragaria vesca	mrna25073.1	no	1	4	114	1	183	Pkinase_Tyr	PF07714.13	99	206	260	85.9	4.9e-24	41.54
Fragaria vesca	mrna25224.1	no	2	269	376	266	382	Pkinase_Tyr	PF07714.13	4	118	260	79.1	5.8e-22	44.23
Fragaria vesca	mrna25364.1	no	1	8	83	1	83	Pkinase	PF00069.21	98	167	262	56.3	5.6e-15	26.72
Fragaria vesca	mrna25385.1	no	1	107	166	99	173	Pkinase	PF00069.21	36	95	262	36	8.3e-09	22.9
Fragaria vesca	mrna25781.1	no	1	30	123	25	139	Pkinase_Tyr	PF07714.13	53	151	260	64.4	1.7e-17	38.08
Fragaria vesca	mrna26279.1	no	2	152	252	136	254	Pkinase	PF00069.21	162	258	262	95.6	5.6e-27	37.02
Fragaria vesca	mrna26742.1	no	2	323	387	319	401	Pkinase_Tyr	PF07714.13	5	75	260	66.1	5.2e-18	27.31
Fragaria vesca	mrna26852.1	no	1	558	617	557	618	Pkinase_Tyr	PF07714.13	3	68	260	26.7	5.5e-06	25.38
Fragaria vesca	mrna27296.1	no	1	167	198	160	199	Pkinase	PF00069.21	108	139	262	26.2	8.2e-06	12.21
Fragaria vesca	mrna27319.1	no	1	514	618	504	619	Pkinase_Tyr	PF07714.13	170	259	260	32.3	1.1e-07	34.62
Fragaria vesca	mrna28090.1	no	1	4	43	2	63	Pkinase	PF00069.21	112	148	262	32	1.4e-07	14.12
Fragaria vesca	mrna28690.1	no	1	186	287	176	290	Pkinase	PF00069.21	162	259	262	39.4	7.6e-10	37.4
Fragaria vesca	mrna28861.1	no	1	450	528	446	530	Pkinase_Tyr	PF07714.13	6	89	260	60.2	3.4e-16	32.31
Fragaria vesca	mrna29001.1	no	1	116	187	113	192	Pkinase_Tyr	PF07714.13	4	81	260	52.5	7.6e-14	30
Fragaria vesca	mrna29025.1	no	1	1	101	1	103	Pkinase	PF00069.21	164	258	262	24	3.9e-05	36.26
Fragaria vesca	mrna29200.1	no	1	2	74	1	101	Pkinase_Tyr	PF07714.13	32	95	260	22.3	0.00012	24.62
Fragaria vesca	mrna29418.1	no	1	5	88	4	90	Pkinase	PF00069.21	162	258	262	28.4	1.8e-06	37.02
Fragaria vesca	mrna29593.1	no	2	192	339	188	339	Pkinase	PF00069.21	134	262	262	152.4	2.6e-44	49.24
Fragaria vesca	mrna29871.1	no	1	6	88	3	90	Pkinase	PF00069.21	167	258	262	33	7e-08	35.11
Fragaria vesca	mrna29873.1	no	1	6	88	4	91	Pkinase	PF00069.21	167	258	262	35.4	1.3e-08	35.11
Fragaria vesca	mrna30033.1	no	1	828	928	817	931	Pkinase_Tyr	PF07714.13	170	256	260	28.4	1.7e-06	33.46
Fragaria vesca	mrna30411.1	no	1	35	142	20	143	Pkinase_Tyr	PF07714.13	166	259	260	27.8	2.6e-06	36.15
Fragaria vesca	mrna30633.1	no	2	583	689	579	690	Pkinase_Tyr	PF07714.13	92	195	260	100.9	1.2e-28	40
Fragaria vesca	mrna30634.1	no	2	536	652	533	655	Pkinase_Tyr	PF07714.13	4	126	260	95.3	6.3e-27	47.31
Fragaria vesca	mrna30638.1	no	1	522	603	519	604	Pkinase_Tyr	PF07714.13	4	92	260	56.6	4.3e-15	34.23
Fragaria vesca	mrna30745.1	no	1	471	504	458	550	Pkinase_Tyr	PF07714.13	171	204	260	28.1	2.1e-06	13.08
Fragaria vesca	mrna30751.1	no	1	298	381	296	382	Pkinase_Tyr	PF07714.13	3	92	260	58.2	1.4e-15	34.62
Fragaria vesca	mrna30752.1	no	1	299	416	297	418	Pkinase_Tyr	PF07714.13	3	126	260	78.2	1.1e-21	47.69
Fragaria vesca	mrna30753.1	no	1	581	664	579	665	Pkinase_Tyr	PF07714.13	3	92	260	57.6	2.1e-15	34.62
Fragaria vesca	mrna30754.1	no	1	530	613	528	614	Pkinase_Tyr	PF07714.13	3	92	260	56.4	4.7e-15	34.62
Fragaria vesca	mrna31417.1	no	1	492	588	490	598	Pkinase_Tyr	PF07714.13	3	105	260	60.1	3.7e-16	39.62
Fragaria vesca	mrna31627.1	no	1	194	264	191	264	Pkinase_Tyr	PF07714.13	4	79	260	48.2	1.5e-12	29.23
Fragaria vesca	mrna32035.1	no	1	393	488	383	489	Pkinase	PF00069.21	154	261	262	26.2	8.2e-06	41.22
Fragaria vesca	mrna32063.1	no	1	65	207	56	209	Pkinase	PF00069.21	134	258	262	82.7	4.8e-23	47.71
Fragaria vesca	mrna32067.1	no	1	2	86	1	89	Pkinase	PF00069.21	158	258	262	42.3	1e-10	38.55
Fragaria vesca	mrna32142.1	no	1	35	63	28	136	Pkinase_Tyr	PF07714.13	181	210	260	22.2	0.00013	11.54
Fragaria vesca	mrna32488.1	no	1	27	69	3	69	Pkinase	PF00069.21	220	262	262	24	3.8e-05	16.41
Fragaria vesca	mrna33938.1	no	1	116	182	109	183	Pkinase	PF00069.21	16	82	262	40.4	3.8e-10	25.57
Fragaria vesca	mrna33946.1	no	2	5	102	4	107	Pkinase_Tyr	PF07714.13	3	107	260	99.7	2.9e-28	40.38
Fragaria vesca	mrna34017.1	no	2	86	196	83	198	Pkinase_Tyr	PF07714.13	4	123	260	82.1	7e-23	46.15
Fragaria vesca	mrna34058.1	no	1	1	42	1	103	Pkinase_Tyr	PF07714.13	173	215	260	20.8	0.00036	16.54
Fragaria vesca	mrna34339.1	no	1	7	113	3	115	Pkinase	PF00069.21	159	258	262	36.4	6.3e-09	38.17
Fragaria vesca	mrna34577.1	no	1	264	322	259	331	Pkinase	PF00069.21	16	73	262	48.8	1.1e-12	22.14
Fragaria vesca	mrna34777.1	no	1	70	183	65	189	Pkinase_Tyr	PF07714.13	6	96	260	45.5	1e-11	35
Fragaria vesca	mrna34778.1	no	1	10	143	7	146	Pkinase_Tyr	PF07714.13	4	130	260	42.1	1.1e-10	48.85
Malus domestica	MDP0000121491	no	1	367	418	366	439	Pkinase	PF00069.21	2	55	262	23.1	6.7e-05	20.61
Malus domestica	MDP0000121814	no	1	51	147	47	149	Pkinase_Tyr	PF07714.13	9	123	260	35.3	1.3e-08	44.23
Malus domestica	MDP0000122895	no	1	2	89	1	91	Pkinase	PF00069.21	162	258	262	50.6	2.7e-13	37.02
Malus domestica	MDP0000123385	no	1	4	133	1	133	Pkinase_Tyr	PF07714.13	144	260	260	57.2	2.6e-15	45
Malus domestica	MDP0000126628	no	1	40	166	25	190	Pkinase_Tyr	PF07714.13	43	154	260	60.2	3.1e-16	43.08
Malus domestica	MDP0000129435	no	1	28	142	27	148	Pkinase_Tyr	PF07714.13	3	124	260	73	3.8e-20	46.92
Malus domestica	MDP0000131938	no	1	2	54	1	55	Pkinase	PF00069.21	135	188	262	25.3	1.4e-05	20.61
Malus domestica	MDP0000136500	no	2	547	638	544	640	Pkinase	PF00069.21	158	258	262	83.5	2.6e-23	38.55
Malus domestica	MDP0000137294	no	1	450	524	433	526	Pkinase	PF00069.21	137	210	262	38.6	1.3e-09	28.24
Malus domestica	MDP0000139060	no	3	89	210	85	229	Pkinase	PF00069.21	75	180	262	159.6	1.5e-46	40.46
Malus domestica	MDP0000139369	no	2	472	584	469	586	Pkinase_Tyr	PF07714.13	4	123	260	107.2	1.4e-30	46.15
Malus domestica	MDP0000139809	no	1	2	105	1	107	Pkinase	PF00069.21	162	258	262	44.4	2.2e-11	37.02
Malus domestica	MDP0000141948	no	1	819	890	793	903	Pkinase	PF00069.21	40	109	262	24.9	2e-05	26.72
Malus domestica	MDP0000143364	no	1	41	163	15	184	Pkinase	PF00069.21	29	146	262	47.8	2e-12	45.04
Malus domestica	MDP0000145563	no	1	116	202	113	247	Pkinase	PF00069.21	112	198	262	75.8	5.7e-21	33.21
Malus domestica	MDP0000146221	no	1	32	105	21	108	Pkinase	PF00069.21	171	255	262	39	9.7e-10	32.44
Malus domestica	MDP0000146244	no	2	362	490	360	492	Pkinase_Tyr	PF07714.13	147	258	260	109.3	3.3e-31	43.08
Malus domestica	MDP0000147214	no	1	88	189	76	206	Pkinase_Tyr	PF07714.13	72	170	260	72.7	4.7e-20	38.08
Malus domestica	MDP0000152433	no	1	3	90	1	136	Pkinase	PF00069.21	137	221	262	44.8	1.6e-11	32.44
Malus domestica	MDP0000154963	no	1	55	151	54	157	Pkinase_Tyr	PF07714.13	2	101	260	51.3	1.6e-13	38.46
Malus domestica	MDP0000155778	no	1	22	131	17	139	Pkinase_Tyr	PF07714.13	6	118	260	58.3	1.2e-15	43.46
Malus domestica	MDP0000155947	no	1	161	261	152	262	Pkinase_Tyr	PF07714.13	14	120	260	65.9	5.6e-18	41.15
Malus domestica	MDP0000161865	no	1	59	99	44	104	Pkinase	PF00069.21	104	145	262	35.1	1.4e-08	16.03
Malus domestica	MDP0000163979	no	1	618	687	616	695	Pkinase	PF00069.21	3	71	262	28.3	1.7e-06	26.34
Malus domestica	MDP0000164568	no	2	357	448	354	450	Pkinase_Tyr	PF07714.13	107	195	260	89.3	4.1e-25	34.23
Malus domestica	MDP0000165239	no	2	780	909	776	911	Pkinase	PF00069.21	137	257	262	77.1	2.2e-21	46.18
Malus domestica	MDP0000165791	no	1	19	97	18	98	Pkinase_Tyr	PF07714.13	2	84	260	36.4	5.7e-09	31.92
Malus domestica	MDP0000167389	no	1	236	357	234	357	Pkinase_Tyr	PF07714.13	3	127	260	64.5	1.5e-17	48.08
Malus domestica	MDP0000171158	no	1	12	206	2	221	Pkinase_Tyr	PF07714.13	31	154	260	38	1.8e-09	47.69
Malus domestica	MDP0000171225	no	1	116	215	116	216	Pkinase	PF00069.21	1	105	262	61.9	1e-16	40.08
Malus domestica	MDP0000172170	no	1	565	661	563	667	Pkinase	PF00069.21	3	97	262	46.4	5.2e-12	36.26
Malus domestica	MDP0000173246	no	1	200	295	198	299	Pkinase	PF00069.21	3	98	262	33.3	5.1e-08	36.64
Malus domestica	MDP0000173500	no	1	16	121	4	129	Pkinase_Tyr	PF07714.13	47	155	260	100.1	2.1e-28	41.92
Malus domestica	MDP0000178035	no	2	94	190	75	192	Pkinase	PF00069.21	106	191	262	68.7	7.9e-19	32.82
Malus domestica	MDP0000180107	no	1	8	63	1	76	Pkinase_Tyr	PF07714.13	60	112	260	27.9	2.3e-06	20.38
Malus domestica	MDP0000181157	no	2	303	406	286	406	Pkinase	PF00069.21	154	262	262	155.3	3e-45	41.6
Malus domestica	MDP0000183650	no	1	5	58	1	147	Pkinase	PF00069.21	118	167	262	36.9	4.1e-09	19.08
Malus domestica	MDP0000187066	no	1	1	98	1	103	Pkinase_Tyr	PF07714.13	83	176	260	59.8	4.1e-16	36.15
Malus domestica	MDP0000189416	no	1	19	108	18	171	Pkinase_Tyr	PF07714.13	2	95	260	39.8	5.3e-10	36.15
Malus domestica	MDP0000190310	no	1	15	105	8	107	Pkinase	PF00069.21	174	258	262	21	0.00029	32.44
Malus domestica	MDP0000192279	no	1	64	93	62	95	Pkinase_Tyr	PF07714.13	123	152	260	23.7	4.1e-05	11.54
Malus domestica	MDP0000193030	no	1	122	175	116	176	Pkinase_Tyr	PF07714.13	41	94	260	30.5	3.4e-07	20.77
Malus domestica	MDP0000193791	no	2	256	404	255	407	Pkinase	PF00069.21	139	258	262	114.7	7.4e-33	45.8
Malus domestica	MDP0000194040	no	2	304	387	302	390	Pkinase_Tyr	PF07714.13	3	92	260	82.6	4.5e-23	34.62
Malus domestica	MDP0000194800	no	1	120	213	77	227	Pkinase	PF00069.21	67	153	262	46	6.8e-12	33.21
Malus domestica	MDP0000195265	no	1	56	133	56	146	Pkinase	PF00069.21	1	81	262	28.7	1.3e-06	30.92
Malus domestica	MDP0000196937	no	1	317	406	304	408	Pkinase	PF00069.21	159	260	262	29.2	9.3e-07	38.93
Malus domestica	MDP0000198468	no	1	419	500	415	529	Pkinase_Tyr	PF07714.13	5	92	260	49.8	4.7e-13	33.85
Malus domestica	MDP0000198805	no	1	169	253	143	269	Pkinase	PF00069.21	62	144	262	65.4	8.1e-18	31.68
Malus domestica	MDP0000199384	no	1	295	364	292	365	Pkinase_Tyr	PF07714.13	4	79	260	48.3	1.3e-12	29.23
Malus domestica	MDP0000200978	no	1	197	276	190	295	Pkinase_Tyr	PF07714.13	80	162	260	38.1	1.7e-09	31.92
Malus domestica	MDP0000202153	no	2	208	281	202	321	Pkinase	PF00069.21	134	218	262	107.3	1.4e-30	32.44
Malus domestica	MDP0000202252	no	1	73	241	43	254	Pkinase_Tyr	PF07714.13	85	154	260	32.7	7.8e-08	26.92
Malus domestica	MDP0000204122	no	1	121	171	114	193	Pkinase	PF00069.21	153	203	262	37.5	2.7e-09	19.47
Malus domestica	MDP0000204688	no	2	324	427	310	427	Pkinase	PF00069.21	154	262	262	119.2	3.3e-34	41.6
Malus domestica	MDP0000210239	no	2	4	77	1	82	Pkinase_Tyr	PF07714.13	4	82	260	76.2	4.2e-21	30.38
Malus domestica	MDP0000210306	no	1	24	75	9	75	Pkinase	PF00069.21	210	262	262	23.8	4.2e-05	20.23
Malus domestica	MDP0000210877	no	1	85	152	73	157	Pkinase	PF00069.21	54	125	262	30.4	3.9e-07	27.48
Malus domestica	MDP0000214310	no	1	121	239	111	240	Pkinase_Tyr	PF07714.13	11	122	260	38.7	1.1e-09	43.08
Malus domestica	MDP0000214826	no	1	147	270	136	281	Pkinase_Tyr	PF07714.13	87	206	260	65.1	1e-17	46.15
Malus domestica	MDP0000215605	no	1	192	274	189	277	Pkinase_Tyr	PF07714.13	4	92	260	55	1.1e-14	34.23
Malus domestica	MDP0000215831	no	1	442	535	430	536	Pkinase	PF00069.21	156	261	262	27.2	3.9e-06	40.46
Malus domestica	MDP0000216054	no	1	291	408	270	434	Pkinase_Tyr	PF07714.13	31	154	260	52.1	8.8e-14	47.69
Malus domestica	MDP0000217098	no	1	97	169	91	183	Pkinase_Tyr	PF07714.13	147	215	260	54.9	1.2e-14	26.54
Malus domestica	MDP0000217213	no	1	49	137	46	189	Pkinase_Tyr	PF07714.13	4	98	260	61.7	1.1e-16	36.54
Malus domestica	MDP0000222463	no	1	53	143	43	155	Pkinase_Tyr	PF07714.13	72	159	260	65.5	7.4e-18	33.85
Malus domestica	MDP0000223133	no	1	525	637	485	658	Pkinase_Tyr	PF07714.13	96	213	260	55.6	7.6e-15	45.38
Malus domestica	MDP0000223220	no	1	392	461	389	461	Pkinase_Tyr	PF07714.13	4	79	260	41.2	1.9e-10	29.23
Malus domestica	MDP0000223257	no	1	30	135	27	138	Pkinase_Tyr	PF07714.13	4	115	260	54	2.4e-14	43.08
Malus domestica	MDP0000223555	no	1	5	106	2	108	Pkinase	PF00069.21	23	122	262	40	4.7e-10	38.17
Malus domestica	MDP0000224382	no	1	176	251	157	251	Pkinase_Tyr	PF07714.13	185	260	260	66.9	2.7e-18	29.23
Malus domestica	MDP0000230405	no	2	12	76	10	81	Pkinase_Tyr	PF07714.13	3	69	260	54.2	2.1e-14	25.77
Malus domestica	MDP0000233713	no	1	14	95	6	133	Pkinase_Tyr	PF07714.13	28	107	260	26.9	4.6e-06	30.77
Malus domestica	MDP0000234957	no	1	331	421	328	421	Pkinase	PF00069.21	164	262	262	86.9	2.3e-24	37.79
Malus domestica	MDP0000234973	no	1	336	445	323	446	Pkinase_Tyr	PF07714.13	164	259	260	26.2	7.4e-06	36.92
Malus domestica	MDP0000235420	no	1	155	218	149	219	Pkinase_Tyr	PF07714.13	124	187	260	31.1	2.3e-07	24.62
Malus domestica	MDP0000237903	no	1	201	306	198	310	Pkinase_Tyr	PF07714.13	4	115	260	45.8	7.6e-12	43.08
Malus domestica	MDP0000239059	no	1	4	64	1	64	Pkinase_Tyr	PF07714.13	203	260	260	26.2	7.4e-06	22.31
Malus domestica	MDP0000239686	no	1	254	345	241	345	Pkinase	PF00069.21	159	262	262	29.3	8.8e-07	39.69
Malus domestica	MDP0000245676	no	1	107	209	106	214	Pkinase	PF00069.21	2	104	262	34.1	3e-08	39.31
Malus domestica	MDP0000247404	no	1	12	124	4	154	Pkinase_Tyr	PF07714.13	100	210	260	88.8	5.8e-25	42.69
Malus domestica	MDP0000248914	no	1	767	800	744	802	Pkinase	PF00069.21	93	126	262	25.5	1.2e-05	12.98
Malus domestica	MDP0000249640	no	1	38	123	13	175	Pkinase_Tyr	PF07714.13	113	196	260	51.4	1.5e-13	32.31
Malus domestica	MDP0000250557	no	1	86	181	77	196	Pkinase	PF00069.21	111	198	262	41.2	2.1e-10	33.59
Malus domestica	MDP0000251567	no	1	151	226	147	229	Pkinase	PF00069.21	173	256	262	25.4	1.3e-05	32.06
Malus domestica	MDP0000251786	no	1	249	376	238	383	Pkinase_Tyr	PF07714.13	29	153	260	55.6	8.1e-15	48.08
Malus domestica	MDP0000252999	no	1	408	502	397	503	Pkinase	PF00069.21	155	261	262	30.9	2.7e-07	40.84
Malus domestica	MDP0000254339	no	1	211	292	194	296	Pkinase	PF00069.21	112	191	262	68.9	7.1e-19	30.53
Malus domestica	MDP0000254533	no	1	152	230	150	233	Pkinase_Tyr	PF07714.13	4	86	260	55.9	6.2e-15	31.92
Malus domestica	MDP0000256880	no	1	150	188	143	199	Pkinase	PF00069.21	132	168	262	23.9	3.9e-05	14.12
Malus domestica	MDP0000258934	no	1	1	116	1	120	Pkinase_Tyr	PF07714.13	77	185	260	42.2	9.4e-11	41.92
Malus domestica	MDP0000262112	no	1	333	398	331	400	Pkinase_Tyr	PF07714.13	4	72	260	21.2	0.00024	26.54
Malus domestica	MDP0000262388	no	2	775	853	771	926	Pkinase	PF00069.21	139	212	262	86.6	2.9e-24	28.24
Malus domestica	MDP0000263936	no	1	111	234	108	238	Pkinase	PF00069.21	142	256	262	38.7	1.2e-09	43.89
Malus domestica	MDP0000264701	no	1	2	57	1	57	Pkinase_Tyr	PF07714.13	206	260	260	25.5	1.2e-05	21.15
Malus domestica	MDP0000265387	no	1	208	249	193	265	Pkinase	PF00069.21	43	84	262	25	1.7e-05	16.03
Malus domestica	MDP0000265940	no	1	31	111	15	115	Pkinase	PF00069.21	98	169	262	41.7	1.4e-10	27.48
Malus domestica	MDP0000266525	no	2	263	374	260	377	Pkinase_Tyr	PF07714.13	4	122	260	92.6	4.1e-26	45.77
Malus domestica	MDP0000268149	no	1	516	633	443	645	Pkinase_Tyr	PF07714.13	95	209	260	89.9	2.6e-25	44.23
Malus domestica	MDP0000268393	no	1	73	161	68	170	Pkinase_Tyr	PF07714.13	7	102	260	34.6	2e-08	36.92
Malus domestica	MDP0000268483	no	1	705	814	701	817	Pkinase_Tyr	PF07714.13	5	122	260	88.6	6.8e-25	45.38
Malus domestica	MDP0000268589	no	1	271	404	265	428	Pkinase	PF00069.21	24	147	262	74.2	1.7e-20	47.33
Malus domestica	MDP0000269390	no	1	112	240	106	243	Pkinase	PF00069.21	139	257	262	32.9	6.7e-08	45.42
Malus domestica	MDP0000269570	no	1	513	641	504	654	Pkinase_Tyr	PF07714.13	28	156	260	58.5	1.1e-15	49.62
Malus domestica	MDP0000271077	no	1	3	69	1	92	Pkinase_Tyr	PF07714.13	56	124	260	38.8	1.1e-09	26.54
Malus domestica	MDP0000271128	no	1	68	98	38	121	Pkinase	PF00069.21	114	144	262	25.1	1.7e-05	11.83
Malus domestica	MDP0000272435	no	1	931	1056	924	1059	Pkinase	PF00069.21	50	166	262	64.8	1.3e-17	44.66
Malus domestica	MDP0000275386	no	1	408	492	406	533	Pkinase_Tyr	PF07714.13	3	92	260	61.2	1.5e-16	34.62
Malus domestica	MDP0000276278	no	1	71	185	67	191	Pkinase_Tyr	PF07714.13	5	122	260	44.8	1.5e-11	45.38
Malus domestica	MDP0000276447	no	1	1	100	1	103	Pkinase_Tyr	PF07714.13	83	181	260	46.2	5.9e-12	38.08
Malus domestica	MDP0000276683	no	1	56	180	27	242	Pkinase	PF00069.21	93	212	262	114.3	1e-32	45.8
Malus domestica	MDP0000276816	no	2	346	456	335	458	Pkinase	PF00069.21	154	258	262	80.7	1.8e-22	40.08
Malus domestica	MDP0000279024	no	2	196	272	193	281	Pkinase_Tyr	PF07714.13	167	234	260	46.7	4.1e-12	26.15
Malus domestica	MDP0000279279	no	2	512	623	508	625	Pkinase_Tyr	PF07714.13	5	122	260	104.9	7.1e-30	45.38
Malus domestica	MDP0000281786	no	2	302	396	295	398	Pkinase	PF00069.21	171	258	262	86	4.2e-24	33.59
Malus domestica	MDP0000281844	no	1	6	102	3	129	Pkinase_Tyr	PF07714.13	4	96	260	84.7	1e-23	35.77
Malus domestica	MDP0000282077	no	1	5	63	2	75	Pkinase_Tyr	PF07714.13	147	206	260	37.4	2.7e-09	23.08
Malus domestica	MDP0000282354	no	1	375	486	367	489	Pkinase	PF00069.21	153	258	262	61.3	1.5e-16	40.46
Malus domestica	MDP0000282367	no	1	449	601	441	613	Pkinase	PF00069.21	42	167	262	77.3	1.9e-21	48.09
Malus domestica	MDP0000283921	no	1	165	208	153	213	Pkinase	PF00069.21	101	145	262	34.6	2.1e-08	17.18
Malus domestica	MDP0000284298	no	1	292	374	288	392	Pkinase_Tyr	PF07714.13	98	178	260	51.5	1.4e-13	31.15
Malus domestica	MDP0000284363	no	2	405	516	401	520	Pkinase_Tyr	PF07714.13	5	122	260	101.9	5.6e-29	45.38
Malus domestica	MDP0000285162	no	1	501	617	499	618	Pkinase_Tyr	PF07714.13	3	118	260	68.9	7e-19	44.62
Malus domestica	MDP0000291428	no	1	34	137	30	149	Pkinase_Tyr	PF07714.13	5	116	260	59.6	4.8e-16	43.08
Malus domestica	MDP0000293065	no	1	431	543	428	546	Pkinase_Tyr	PF07714.13	4	122	260	72	7.6e-20	45.77
Malus domestica	MDP0000294080	no	1	137	223	98	241	Pkinase_Tyr	PF07714.13	52	134	260	43.6	3.5e-11	31.92
Malus domestica	MDP0000295318	no	1	83	210	65	233	Pkinase_Tyr	PF07714.13	42	154	260	55.1	1.1e-14	43.46
Malus domestica	MDP0000296584	no	1	486	563	486	591	Pkinase	PF00069.21	1	73	262	26.7	5.4e-06	27.86
Malus domestica	MDP0000296700	no	2	505	621	504	623	Pkinase_Tyr	PF07714.13	2	124	260	124.9	5.5e-36	47.31
Malus domestica	MDP0000297706	no	1	7	35	2	74	Pkinase_Tyr	PF07714.13	183	212	260	22.4	0.0001	11.54
Malus domestica	MDP0000298843	no	1	212	316	210	321	Pkinase	PF00069.21	4	111	262	49.4	6.5e-13	41.22
Malus domestica	MDP0000299254	no	1	218	292	214	305	Pkinase_Tyr	PF07714.13	140	214	260	36.2	6.7e-09	28.85
Malus domestica	MDP0000299639	no	1	77	139	49	154	Pkinase_Tyr	PF07714.13	98	157	260	25.5	1.2e-05	23.08
Malus domestica	MDP0000304762	no	1	219	249	213	272	Pkinase	PF00069.21	114	144	262	24.5	2.4e-05	11.83
Malus domestica	MDP0000305192	no	1	429	515	426	523	Pkinase_Tyr	PF07714.13	4	95	260	60.4	2.7e-16	35.38
Malus domestica	MDP0000305353	no	1	73	120	69	124	Pkinase	PF00069.21	15	62	262	29.9	5.5e-07	18.32
Malus domestica	MDP0000305830	no	1	59	144	45	144	Pkinase	PF00069.21	163	262	262	58.3	1.2e-15	38.17
Malus domestica	MDP0000306875	no	1	8	119	2	149	Pkinase	PF00069.21	97	210	262	73.3	3.3e-20	43.51
Malus domestica	MDP0000310007	no	2	480	605	477	609	Pkinase	PF00069.21	139	255	262	89.7	3.2e-25	44.66
Malus domestica	MDP0000313895	no	1	33	69	29	85	Pkinase_Tyr	PF07714.13	124	160	260	27.2	3.6e-06	14.23
Malus domestica	MDP0000314952	no	1	4	111	1	113	Pkinase_Tyr	PF07714.13	144	258	260	45.7	8.1e-12	44.23
Malus domestica	MDP0000315021	no	1	596	683	592	694	Pkinase	PF00069.21	47	133	262	45.4	1.1e-11	33.21
Malus domestica	MDP0000315366	no	1	364	448	361	461	Pkinase_Tyr	PF07714.13	4	94	260	56.1	5.5e-15	35
Malus domestica	MDP0000315790	no	1	55	101	47	106	Pkinase	PF00069.21	78	127	262	37.7	2.3e-09	19.08
Malus domestica	MDP0000315821	no	1	340	421	337	432	Pkinase_Tyr	PF07714.13	5	93	260	26.5	6e-06	34.23
Malus domestica	MDP0000316490	no	1	354	465	351	469	Pkinase_Tyr	PF07714.13	4	122	260	73.8	2.1e-20	45.77
Malus domestica	MDP0000316714	no	1	3	131	1	133	Pkinase	PF00069.21	137	257	262	50.5	3e-13	46.18
Malus domestica	MDP0000317417	no	1	55	141	45	144	Pkinase_Tyr	PF07714.13	107	190	260	65.5	7.2e-18	32.31
Malus domestica	MDP0000317660	no	2	355	458	331	458	Pkinase	PF00069.21	154	262	262	130.9	8.8e-38	41.6
Malus domestica	MDP0000321712	no	1	11	130	8	132	Pkinase	PF00069.21	145	258	262	38.7	1.2e-09	43.51
Malus domestica	MDP0000322537	no	1	593	668	584	673	Pkinase_Tyr	PF07714.13	45	122	260	61.2	1.6e-16	30
Malus domestica	MDP0000324375	no	1	105	160	101	179	Pkinase_Tyr	PF07714.13	5	65	260	21.2	0.00024	23.46
Malus domestica	MDP0000350710	no	1	133	208	129	209	Pkinase_Tyr	PF07714.13	5	79	260	39	8.8e-10	28.85
Malus domestica	MDP0000375492	no	1	380	485	379	487	Pkinase	PF00069.21	2	107	262	92.6	4.2e-26	40.46
Malus domestica	MDP0000378947	no	1	75	128	68	131	Pkinase	PF00069.21	51	105	262	30.8	3e-07	20.99
Malus domestica	MDP0000408816	no	1	14	132	13	141	Pkinase_Tyr	PF07714.13	2	122	260	45.7	8e-12	46.54
Malus domestica	MDP0000429105	no	1	97	184	95	192	Pkinase_Tyr	PF07714.13	133	221	260	34.5	2.1e-08	34.23
Malus domestica	MDP0000430527	no	1	8	59	8	62	Pkinase	PF00069.21	1	49	262	27	4.4e-06	18.7
Malus domestica	MDP0000450324	no	1	1	100	1	102	Pkinase_Tyr	PF07714.13	173	258	260	36.9	4e-09	33.08
Malus domestica	MDP0000450325	no	1	315	396	312	398	Pkinase_Tyr	PF07714.13	4	91	260	46.9	3.5e-12	33.85
Malus domestica	MDP0000451787	no	1	17	88	17	91	Pkinase	PF00069.21	1	71	262	48.8	9.4e-13	27.1
Malus domestica	MDP0000454220	no	1	123	241	119	241	Pkinase_Tyr	PF07714.13	5	128	260	44.8	1.6e-11	47.69
Malus domestica	MDP0000469141	no	2	637	738	636	741	Pkinase	PF00069.21	2	97	262	123.1	2.2e-35	36.64
Malus domestica	MDP0000486055	no	1	467	512	466	541	Pkinase	PF00069.21	2	43	262	23.3	5.9e-05	16.03
Malus domestica	MDP0000486693	no	1	33	123	13	123	Pkinase_Tyr	PF07714.13	185	260	260	23.7	4.3e-05	29.23
Malus domestica	MDP0000493268	no	1	1072	1121	1069	1122	Pkinase_Tyr	PF07714.13	4	57	260	23	7e-05	20.77
Malus domestica	MDP0000499658	no	1	11	112	7	112	Pkinase	PF00069.21	18	124	262	78.7	7.2e-22	40.84
Malus domestica	MDP0000499661	no	1	11	112	7	112	Pkinase	PF00069.21	18	124	262	71.4	1.2e-19	40.84
Malus domestica	MDP0000520929	no	1	2	139	1	163	Pkinase_Tyr	PF07714.13	84	210	260	77.3	1.8e-21	48.85
Malus domestica	MDP0000526302	no	1	248	331	245	356	Pkinase_Tyr	PF07714.13	4	93	260	61.9	9.2e-17	34.62
Malus domestica	MDP0000531724	no	1	1	38	1	52	Pkinase	PF00069.21	104	142	262	26.3	7.3e-06	14.89
Malus domestica	MDP0000534862	no	1	2	59	1	72	Pkinase_Tyr	PF07714.13	105	159	260	34.8	1.7e-08	21.15
Malus domestica	MDP0000551067	no	1	107	197	98	208	Pkinase_Tyr	PF07714.13	67	155	260	41	2.3e-10	34.23
Malus domestica	MDP0000554411	no	1	235	319	232	329	Pkinase_Tyr	PF07714.13	4	94	260	59.5	5.2e-16	35
Malus domestica	MDP0000560161	no	1	99	166	86	180	Pkinase_Tyr	PF07714.13	26	95	260	40.1	4.3e-10	26.92
Malus domestica	MDP0000564065	no	1	5	112	2	114	Pkinase	PF00069.21	158	258	262	34.8	1.9e-08	38.55
Malus domestica	MDP0000583825	no	1	1	102	1	114	Pkinase_Tyr	PF07714.13	55	147	260	49.8	4.5e-13	35.77
Malus domestica	MDP0000590110	no	2	72	207	71	209	Pkinase_Tyr	PF07714.13	2	116	260	79.1	5.2e-22	44.23
Malus domestica	MDP0000593801	no	1	28	110	9	112	Pkinase	PF00069.21	117	197	262	54.8	1.4e-14	30.92
Malus domestica	MDP0000607420	no	1	470	589	466	593	Pkinase_Tyr	PF07714.13	5	114	260	56.3	4.9e-15	42.31
Malus domestica	MDP0000634076	no	1	50	103	32	129	Pkinase	PF00069.21	154	208	262	31.5	1.8e-07	20.99
Malus domestica	MDP0000637704	no	1	711	839	707	840	Pkinase_Tyr	PF07714.13	5	123	260	63.5	3e-17	45.77
Malus domestica	MDP0000659824	no	1	1	75	1	84	Pkinase_Tyr	PF07714.13	83	156	260	25.6	1.1e-05	28.46
Malus domestica	MDP0000665384	no	1	3	85	1	101	Pkinase_Tyr	PF07714.13	85	156	260	45.1	1.2e-11	27.69
Malus domestica	MDP0000665385	no	1	201	264	198	270	Pkinase_Tyr	PF07714.13	4	71	260	43.8	3.2e-11	26.15
Malus domestica	MDP0000666563	no	1	5	118	2	150	Pkinase_Tyr	PF07714.13	29	140	260	73.9	2e-20	43.08
Malus domestica	MDP0000685413	no	1	17	88	17	91	Pkinase	PF00069.21	1	71	262	41.2	2e-10	27.1
Malus domestica	MDP0000697958	no	1	56	133	53	134	Pkinase_Tyr	PF07714.13	5	86	260	35.6	9.9e-09	31.54
Malus domestica	MDP0000711154	no	1	65	126	63	127	Pkinase_Tyr	PF07714.13	3	71	260	39	9.1e-10	26.54
Malus domestica	MDP0000711403	no	1	2	77	1	109	Pkinase_Tyr	PF07714.13	142	214	260	29.9	5.5e-07	28.08
Malus domestica	MDP0000721792	no	1	121	198	119	212	Pkinase_Tyr	PF07714.13	4	95	260	46.2	5.8e-12	35.38
Malus domestica	MDP0000722206	no	1	10	43	4	75	Pkinase_Tyr	PF07714.13	171	204	260	30.7	3.1e-07	13.08
Malus domestica	MDP0000744735	no	1	523	582	522	587	Pkinase_Tyr	PF07714.13	3	66	260	29.5	7.3e-07	24.62
Malus domestica	MDP0000758281	no	1	15	106	6	119	Pkinase_Tyr	PF07714.13	68	156	260	46.5	4.8e-12	34.23
Malus domestica	MDP0000763423	no	1	25	135	15	137	Pkinase	PF00069.21	153	258	262	37.3	3e-09	40.46
Malus domestica	MDP0000770390	no	2	361	486	347	489	Pkinase	PF00069.21	28	150	262	96.8	2.2e-27	46.95
Malus domestica	MDP0000776336	no	1	5	59	2	89	Pkinase	PF00069.21	155	210	262	35.3	1.3e-08	21.37
Malus domestica	MDP0000783540	no	1	43	151	26	155	Pkinase	PF00069.21	156	256	262	31.9	1.4e-07	38.55
Malus domestica	MDP0000800756	no	1	2	72	1	73	Pkinase_Tyr	PF07714.13	186	259	260	27.3	3.5e-06	28.46
Malus domestica	MDP0000813433	no	2	82	184	81	221	Pkinase	PF00069.21	112	209	262	94.8	9.1e-27	37.4
Malus domestica	MDP0000822625	no	1	3	131	1	133	Pkinase	PF00069.21	137	256	262	42	1.2e-10	45.8
Malus domestica	MDP0000834083	no	1	6	55	2	110	Pkinase	PF00069.21	156	205	262	26.3	7.1e-06	19.08
Malus domestica	MDP0000835036	no	1	107	191	99	198	Pkinase	PF00069.21	150	242	262	58.6	9.9e-16	35.5
Malus domestica	MDP0000837006	no	1	3	75	1	85	Pkinase_Tyr	PF07714.13	105	175	260	41.2	1.9e-10	27.31
Malus domestica	MDP0000837411	no	1	34	94	13	104	Pkinase	PF00069.21	95	152	262	43.3	4.7e-11	22.14
Malus domestica	MDP0000852209	no	1	1	81	1	89	Pkinase_Tyr	PF07714.13	83	159	260	43.5	3.7e-11	29.62
Malus domestica	MDP0000853391	no	1	3	68	1	93	Pkinase_Tyr	PF07714.13	143	210	260	32.7	7.5e-08	26.15
Malus domestica	MDP0000859800	no	1	11	69	4	78	Pkinase_Tyr	PF07714.13	102	157	260	30.9	2.6e-07	21.54
Malus domestica	MDP0000861485	no	1	7	67	2	72	Pkinase_Tyr	PF07714.13	98	155	260	46.2	5.6e-12	22.31
Malus domestica	MDP0000864701	no	1	5	58	2	87	Pkinase	PF00069.21	155	209	262	28.3	1.7e-06	20.99
Malus domestica	MDP0000875230	no	1	2	78	1	87	Pkinase_Tyr	PF07714.13	108	181	260	26	8.2e-06	28.46
Malus domestica	MDP0000875231	no	1	2	45	1	45	Pkinase_Tyr	PF07714.13	108	148	260	23.8	4.1e-05	15.77
Malus domestica	MDP0000880208	no	1	39	73	11	73	Pkinase	PF00069.21	228	262	262	24.3	2.8e-05	13.36
Malus domestica	MDP0000899209	no	1	2	78	1	78	Pkinase_Tyr	PF07714.13	48	128	260	49.8	4.5e-13	31.15
Malus domestica	MDP0000899377	no	1	4	96	1	98	Pkinase_Tyr	PF07714.13	47	141	260	98.7	5.6e-28	36.54
Malus domestica	MDP0000902023	no	1	1	116	1	120	Pkinase_Tyr	PF07714.13	83	198	260	64.2	1.9e-17	44.62
Malus domestica	MDP0000930936	no	1	23	114	15	116	Pkinase	PF00069.21	173	258	262	25.4	1.4e-05	32.82
Prunus mume	Pm000380	no	1	129	205	111	224	Pkinase_Tyr	PF07714.13	81	155	260	28.7	1.3e-06	28.85
Prunus mume	Pm000486	no	1	101	179	95	183	Pkinase_Tyr	PF07714.13	8	92	260	41.5	1.6e-10	32.69
Prunus mume	Pm001028	no	1	225	329	222	394	Pkinase_Tyr	PF07714.13	100	206	260	78.6	7.8e-22	41.15
Prunus mume	Pm001278	no	2	4	132	1	137	Pkinase	PF00069.21	34	160	262	169.7	1.3e-49	48.47
Prunus mume	Pm001435	no	1	6	48	4	65	Pkinase	PF00069.21	4	43	262	28.2	1.9e-06	15.27
Prunus mume	Pm001528	no	1	61	204	49	224	Pkinase_Tyr	PF07714.13	26	154	260	38.7	1.2e-09	49.62
Prunus mume	Pm001744	no	1	256	338	254	349	Pkinase_Tyr	PF07714.13	3	90	260	50.8	2.4e-13	33.85
Prunus mume	Pm001975	no	1	58	159	55	162	Pkinase_Tyr	PF07714.13	4	111	260	54.2	2.2e-14	41.54
Prunus mume	Pm002778	no	2	805	897	795	992	Pkinase_Tyr	PF07714.13	123	211	260	90.9	1.3e-25	34.23
Prunus mume	Pm002953	no	1	58	98	43	115	Pkinase_Tyr	PF07714.13	125	165	260	26	8.8e-06	15.77
Prunus mume	Pm003022	no	1	2	81	1	89	Pkinase_Tyr	PF07714.13	111	185	260	35.2	1.3e-08	28.85
Prunus mume	Pm003023	no	1	2	87	1	107	Pkinase_Tyr	PF07714.13	111	210	260	46.6	4.4e-12	38.46
Prunus mume	Pm003057	no	1	2	65	1	109	Pkinase	PF00069.21	139	197	262	28.5	1.6e-06	22.52
Prunus mume	Pm003660	no	1	76	190	72	195	Pkinase_Tyr	PF07714.13	5	124	260	60.9	2e-16	46.15
Prunus mume	Pm003703	no	1	662	758	629	769	Pkinase	PF00069.21	99	198	262	44.8	1.6e-11	38.17
Prunus mume	Pm003880	no	2	196	343	192	343	Pkinase	PF00069.21	134	262	262	152.9	1.7e-44	49.24
Prunus mume	Pm003962	no	1	316	435	304	448	Pkinase_Tyr	PF07714.13	18	144	260	34.8	1.8e-08	48.85
Prunus mume	Pm004022	no	1	2	50	1	50	Pkinase	PF00069.21	214	262	262	31.4	2.1e-07	18.7
Prunus mume	Pm004255	no	1	38	146	20	151	Pkinase_Tyr	PF07714.13	173	255	260	27.1	3.9e-06	31.92
Prunus mume	Pm004842	no	1	1258	1400	1256	1400	Pkinase_Tyr	PF07714.13	139	260	260	40.8	2.7e-10	46.92
Prunus mume	Pm004845	no	1	772	863	767	866	Pkinase_Tyr	PF07714.13	7	101	260	51.3	1.7e-13	36.54
Prunus mume	Pm004847	no	2	1042	1168	1029	1171	Pkinase	PF00069.21	142	257	262	71.2	1.5e-19	44.27
Prunus mume	Pm004892	no	1	1	103	1	103	Pkinase_Tyr	PF07714.13	173	260	260	36.8	4.3e-09	33.85
Prunus mume	Pm004973	no	1	349	412	281	421	Pkinase_Tyr	PF07714.13	99	159	260	32.8	7.4e-08	23.46
Prunus mume	Pm004999	no	1	1	137	1	139	Pkinase	PF00069.21	130	258	262	56.5	4.6e-15	49.24
Prunus mume	Pm005500	no	2	656	761	656	763	Pkinase_Tyr	PF07714.13	1	113	260	124.3	8.7e-36	43.46
Prunus mume	Pm005674	no	2	170	251	165	261	Pkinase_Tyr	PF07714.13	6	92	260	91.8	7.5e-26	33.46
Prunus mume	Pm006662	no	1	60	174	59	178	Pkinase_Tyr	PF07714.13	2	116	260	62.9	4.8e-17	44.23
Prunus mume	Pm007849	no	1	2	102	1	106	Pkinase	PF00069.21	162	256	262	33.4	4.9e-08	36.26
Prunus mume	Pm007851	no	1	418	508	418	517	Pkinase	PF00069.21	1	93	262	60.2	3.3e-16	35.5
Prunus mume	Pm007983	no	2	164	264	152	264	Pkinase	PF00069.21	154	262	262	142.2	3.3e-41	41.6
Prunus mume	Pm008456	no	2	216	304	213	314	Pkinase	PF00069.21	47	134	262	52.2	9.1e-14	33.59
Prunus mume	Pm008908	no	2	963	1073	960	1077	Pkinase_Tyr	PF07714.13	4	122	260	90.8	1.5e-25	45.77
Prunus mume	Pm008996	no	1	55	107	54	110	Pkinase	PF00069.21	2	54	262	29	1.1e-06	20.23
Prunus mume	Pm008997	no	1	3	127	1	128	Pkinase	PF00069.21	137	261	262	72.8	4.9e-20	47.71
Prunus mume	Pm009828	no	2	37	119	34	124	Pkinase_Tyr	PF07714.13	4	92	260	95.3	6.1e-27	34.23
Prunus mume	Pm009867	no	2	544	679	542	682	Pkinase	PF00069.21	129	256	262	112.2	4.5e-32	48.85
Prunus mume	Pm010125	no	1	5	49	1	72	Pkinase_Tyr	PF07714.13	169	213	260	26.3	7.2e-06	17.31
Prunus mume	Pm010196	no	1	65	124	36	133	Pkinase_Tyr	PF07714.13	103	159	260	41.3	1.8e-10	21.92
Prunus mume	Pm010252	no	1	650	740	649	782	Pkinase	PF00069.21	124	215	262	43.6	3.8e-11	35.11
Prunus mume	Pm010611	no	1	295	405	265	417	Pkinase_Tyr	PF07714.13	41	154	260	55.6	8.1e-15	43.85
Prunus mume	Pm010962	no	1	3	131	1	134	Pkinase	PF00069.21	137	256	262	49.7	5.5e-13	45.8
Prunus mume	Pm011068	no	1	87	124	66	144	Pkinase_Tyr	PF07714.13	169	207	260	27	4.3e-06	15
Prunus mume	Pm011210	no	2	143	253	126	253	Pkinase	PF00069.21	153	262	262	146.2	1.9e-42	41.98
Prunus mume	Pm011282	no	1	1	102	1	103	Pkinase_Tyr	PF07714.13	173	259	260	28.5	1.5e-06	33.46
Prunus mume	Pm011317	no	1	6	94	4	101	Pkinase_Tyr	PF07714.13	3	99	260	62.4	7e-17	37.31
Prunus mume	Pm011543	no	1	253	344	239	344	Pkinase	PF00069.21	159	262	262	28.1	2.1e-06	39.69
Prunus mume	Pm011685	no	2	192	298	188	333	Pkinase_Tyr	PF07714.13	103	206	260	108	8.2e-31	40
Prunus mume	Pm012079	no	1	11	46	2	65	Pkinase_Tyr	PF07714.13	169	205	260	26.2	7.7e-06	14.23
Prunus mume	Pm012827	no	1	6	84	2	84	Pkinase_Tyr	PF07714.13	75	154	260	39.8	5.2e-10	30.77
Prunus mume	Pm012975	no	2	80	204	77	210	Pkinase_Tyr	PF07714.13	4	122	260	107.3	1.4e-30	45.77
Prunus mume	Pm013004	no	1	481	570	453	578	Pkinase	PF00069.21	66	151	262	22.1	0.00014	32.82
Prunus mume	Pm013382	no	1	2	89	1	106	Pkinase	PF00069.21	120	204	262	77.3	2e-21	32.44
Prunus mume	Pm013788	no	1	23	129	23	134	Pkinase	PF00069.21	1	107	262	78.2	1.1e-21	40.84
Prunus mume	Pm013802	no	1	73	141	45	151	Pkinase_Tyr	PF07714.13	25	90	260	29	1.1e-06	25.38
Prunus mume	Pm013934	no	1	2	93	1	93	Pkinase	PF00069.21	163	262	262	62.5	6.8e-17	38.17
Prunus mume	Pm013988	no	3	354	485	352	485	Pkinase_Tyr	PF07714.13	145	260	260	141.8	4e-41	44.62
Prunus mume	Pm013997	no	1	23	129	23	141	Pkinase	PF00069.21	1	107	262	78.2	1.1e-21	40.84
Prunus mume	Pm014182	no	1	103	219	97	219	Pkinase	PF00069.21	138	262	262	81	1.5e-22	47.71
Prunus mume	Pm014398	no	1	42	147	41	149	Pkinase_Tyr	PF07714.13	3	116	260	59.2	6.5e-16	43.85
Prunus mume	Pm014536	no	1	803	944	799	1001	Pkinase	PF00069.21	77	206	262	81.8	8.5e-23	49.62
Prunus mume	Pm014579	no	1	8	77	1	85	Pkinase	PF00069.21	101	166	262	51.8	1.2e-13	25.19
Prunus mume	Pm014650	no	1	17	88	6	93	Pkinase_Tyr	PF07714.13	87	162	260	33.7	3.8e-08	29.23
Prunus mume	Pm014803	no	1	19	107	12	110	Pkinase	PF00069.21	174	256	262	29	1.1e-06	31.68
Prunus mume	Pm014879	no	1	132	235	127	237	Pkinase_Tyr	PF07714.13	7	116	260	67.1	2.5e-18	42.31
Prunus mume	Pm015172	no	1	1	100	1	103	Pkinase_Tyr	PF07714.13	173	257	260	26.4	6.5e-06	32.69
Prunus mume	Pm015238	no	1	1	67	1	71	Pkinase_Tyr	PF07714.13	67	130	260	31.9	1.4e-07	24.62
Prunus mume	Pm015284	no	2	341	423	338	427	Pkinase_Tyr	PF07714.13	4	92	260	94.2	1.4e-26	34.23
Prunus mume	Pm015289	no	1	376	455	373	471	Pkinase	PF00069.21	4	89	262	44	2.9e-11	32.82
Prunus mume	Pm016067	no	1	326	426	321	428	Pkinase_Tyr	PF07714.13	7	111	260	61.7	1.1e-16	40.38
Prunus mume	Pm016072	no	1	152	199	148	203	Pkinase_Tyr	PF07714.13	6	58	260	23.7	4.4e-05	20.38
Prunus mume	Pm016083	no	1	5	69	3	141	Pkinase_Tyr	PF07714.13	123	186	260	36.7	4.9e-09	24.62
Prunus mume	Pm016712	no	1	2	129	1	133	Pkinase	PF00069.21	131	258	262	40.1	4.6e-10	48.85
Prunus mume	Pm016960	no	2	298	415	292	417	Pkinase	PF00069.21	150	258	262	79.8	3.6e-22	41.6
Prunus mume	Pm017176	no	1	42	170	40	170	Pkinase_Tyr	PF07714.13	147	260	260	45.8	8.2e-12	43.85
Prunus mume	Pm017263	no	1	231	286	229	301	Pkinase_Tyr	PF07714.13	149	202	260	23.7	4.4e-05	20.77
Prunus mume	Pm017266	no	1	2	104	1	106	Pkinase	PF00069.21	162	258	262	21.4	0.00022	37.02
Prunus mume	Pm017273	no	1	2	111	1	113	Pkinase	PF00069.21	155	258	262	25.5	1.3e-05	39.69
Prunus mume	Pm017381	no	1	2	104	1	106	Pkinase	PF00069.21	162	258	262	28.8	1.3e-06	37.02
Prunus mume	Pm017536	no	1	2	92	1	112	Pkinase_Tyr	PF07714.13	10	100	260	49.8	4.9e-13	35
Prunus mume	Pm017540	no	1	721	813	702	823	Pkinase_Tyr	PF07714.13	77	159	260	50.9	2.2e-13	31.92
Prunus mume	Pm018412	no	1	372	463	358	464	Pkinase	PF00069.21	158	261	262	33.3	5.4e-08	39.69
Prunus mume	Pm018508	no	1	286	401	276	407	Pkinase	PF00069.21	152	253	262	29.7	6.7e-07	38.93
Prunus mume	Pm018630	no	1	88	168	86	168	Pkinase_Tyr	PF07714.13	3	88	260	34.1	2.9e-08	33.08
Prunus mume	Pm018902	no	1	239	341	236	353	Pkinase_Tyr	PF07714.13	134	236	260	47.4	2.5e-12	39.62
Prunus mume	Pm020274	no	1	54	165	14	176	Pkinase_Tyr	PF07714.13	45	154	260	27.5	3e-06	42.31
Prunus mume	Pm020518	no	2	894	1001	889	1003	Pkinase_Tyr	PF07714.13	6	113	260	77.7	1.4e-21	41.54
Prunus mume	Pm020525	no	1	22	119	16	153	Pkinase	PF00069.21	138	231	262	41.8	1.3e-10	35.88
Prunus mume	Pm020528	no	1	634	724	633	739	Pkinase	PF00069.21	2	90	262	52	1e-13	33.97
Prunus mume	Pm021101	no	1	35	140	17	144	Pkinase_Tyr	PF07714.13	54	152	260	52.9	5.3e-14	38.08
Prunus mume	Pm021842	no	1	227	357	215	359	Pkinase	PF00069.21	136	258	262	56.1	5.8e-15	46.95
Prunus mume	Pm022601	no	1	2	104	1	106	Pkinase	PF00069.21	162	258	262	30.1	5e-07	37.02
Prunus mume	Pm022798	no	2	1167	1278	1164	1281	Pkinase_Tyr	PF07714.13	4	122	260	94.4	1.2e-26	45.77
Prunus mume	Pm023013	no	1	144	274	133	277	Pkinase	PF00069.21	137	257	262	67.7	1.8e-18	46.18
Prunus mume	Pm023224	no	1	42	107	17	114	Pkinase_Tyr	PF07714.13	51	116	260	29.5	7.3e-07	25.38
Prunus mume	Pm023714	no	1	1	61	1	61	Pkinase	PF00069.21	120	180	262	55.1	1.2e-14	23.28
Prunus mume	Pm023835	no	1	14	78	5	79	Pkinase	PF00069.21	102	160	262	49.2	7.7e-13	22.52
Prunus mume	Pm023837	no	1	4	123	1	127	Pkinase_Tyr	PF07714.13	45	154	260	43.4	4.4e-11	42.31
Prunus mume	Pm024070	no	2	598	734	596	737	Pkinase	PF00069.21	141	258	262	102.8	3.5e-29	45.04
Prunus mume	Pm024089	no	1	469	564	456	565	Pkinase	PF00069.21	154	261	262	30.6	3.5e-07	41.22
Prunus mume	Pm025163	no	1	584	699	583	703	Pkinase_Tyr	PF07714.13	3	122	260	79.9	3.1e-22	46.15
Prunus mume	Pm026553	no	1	360	485	339	487	Pkinase	PF00069.21	29	151	262	94	1.6e-26	46.95
Prunus mume	Pm026554	no	2	36	162	23	165	Pkinase	PF00069.21	29	152	262	76.7	3.1e-21	47.33
Prunus mume	Pm027342	no	1	1401	1524	1395	1529	Pkinase_Tyr	PF07714.13	43	154	260	84.3	1.5e-23	43.08
Prunus mume	Pm027785	no	2	303	422	302	423	Pkinase_Tyr	PF07714.13	145	259	260	115.6	3.9e-33	44.23
Prunus mume	Pm027844	no	1	2	110	1	112	Pkinase	PF00069.21	158	258	262	40.1	4.4e-10	38.55
Prunus mume	Pm027990	no	1	14	120	2	136	Pkinase_Tyr	PF07714.13	52	154	260	21.9	0.00015	39.62
Prunus mume	Pm028149	no	1	299	412	298	420	Pkinase_Tyr	PF07714.13	3	123	260	69.8	3.7e-19	46.54
Prunus mume	Pm028159	no	1	576	654	575	673	Pkinase_Tyr	PF07714.13	3	85	260	47.2	2.9e-12	31.92
Prunus mume	Pm028557	no	1	2	75	1	115	Pkinase_Tyr	PF07714.13	137	212	260	42.9	6.2e-11	29.23
Prunus mume	Pm028566	no	1	74	155	67	159	Pkinase_Tyr	PF07714.13	124	207	260	75.7	6e-21	32.31
Prunus mume	Pm028898	no	1	30	123	29	237	Pkinase_Tyr	PF07714.13	2	94	260	34.6	2e-08	35.77
Prunus mume	Pm028909	no	1	16	51	3	51	Pkinase	PF00069.21	227	262	262	21.9	0.00016	13.74
Prunus mume	Pm029249	no	1	44	126	41	133	Pkinase	PF00069.21	5	90	262	51.6	1.4e-13	32.82
Prunus mume	Pm029393	no	2	8	78	8	81	Pkinase	PF00069.21	1	71	262	121.5	6.6e-35	27.1
Prunus mume	Pm029548	no	1	5	111	2	113	Pkinase	PF00069.21	158	258	262	36.8	4.6e-09	38.55
Prunus mume	Pm029549	no	1	5	74	4	74	Pkinase_Tyr	PF07714.13	3	79	260	37.2	3.2e-09	29.62
Prunus mume	Pm030342	no	2	549	634	546	644	Pkinase_Tyr	PF07714.13	4	95	260	91.8	7.1e-26	35.38
Prunus mume	Pm030607	no	1	25	140	21	140	Pkinase	PF00069.21	140	262	262	82.5	5.2e-23	46.95
Prunus mume	Pm030608	no	1	229	330	227	335	Pkinase_Tyr	PF07714.13	3	110	260	59.5	5.1e-16	41.54
Prunus mume	Pm030640	no	1	12	140	5	143	Pkinase	PF00069.21	135	256	262	60.8	2.1e-16	46.56
Prunus mume	Pm030883	no	1	153	206	130	217	Pkinase	PF00069.21	110	166	262	40.6	3.3e-10	21.76
Prunus mume	Pm031030	no	1	200	286	199	291	Pkinase_Tyr	PF07714.13	2	95	260	73.7	2.4e-20	36.15
Prunus mume	Pm031037	no	1	74	141	70	146	Pkinase_Tyr	PF07714.13	5	84	260	22.9	7.8e-05	30.77
Prunus mume	Pm031124	no	1	17	138	12	166	Pkinase	PF00069.21	68	196	262	70.4	2.5e-19	49.24
Prunus mume	Pm031140	no	1	2	104	1	106	Pkinase	PF00069.21	162	258	262	30	5.5e-07	37.02
Prunus persica	ppa000137m	no	2	209	297	206	307	Pkinase	PF00069.21	47	134	262	51.3	1.5e-13	33.59
Prunus persica	ppa000607m	no	1	469	564	456	565	Pkinase	PF00069.21	154	261	262	31.5	1.7e-07	41.22
Prunus persica	ppa001834m	no	1	671	754	668	759	Pkinase_Tyr	PF07714.13	4	93	260	58.8	7.4e-16	34.62
Prunus persica	ppa002949m	no	1	362	484	352	490	Pkinase_Tyr	PF07714.13	42	155	260	89.4	3.5e-25	43.85
Prunus persica	ppa008157m	no	1	198	310	179	312	Pkinase	PF00069.21	154	257	262	52.1	8.6e-14	39.69
Prunus persica	ppa011000m	no	1	53	163	13	175	Pkinase_Tyr	PF07714.13	45	153	260	29	9.3e-07	41.92
Prunus persica	ppa014569m	no	1	428	518	413	519	Pkinase	PF00069.21	159	261	262	33.4	4.3e-08	39.31
Prunus persica	ppa014717m	no	1	469	523	468	524	Pkinase	PF00069.21	2	55	262	22.5	9.5e-05	20.61
Prunus persica	ppa014764m	no	1	79	201	76	201	Pkinase	PF00069.21	47	160	262	87	2e-24	43.51
Prunus persica	ppa014819m	no	1	2	87	1	91	Pkinase	PF00069.21	52	130	262	31.2	2.1e-07	30.15
Prunus persica	ppa014862m	no	1	73	197	59	222	Pkinase_Tyr	PF07714.13	26	150	260	40.9	2.2e-10	48.08
Prunus persica	ppa015146m	no	1	27	116	6	119	Pkinase	PF00069.21	173	256	262	22.6	8.9e-05	32.06
Prunus persica	ppa015257m	no	1	405	534	402	535	Pkinase	PF00069.21	139	257	262	23.7	4.1e-05	45.42
Prunus persica	ppa015877m	no	1	56	184	39	198	Pkinase_Tyr	PF07714.13	77	205	260	88.6	6.1e-25	49.62
Prunus persica	ppa015886m	no	2	303	424	297	427	Pkinase	PF00069.21	135	256	262	90.2	2.1e-25	46.56
Prunus persica	ppa016074m	no	1	40	125	25	139	Pkinase_Tyr	PF07714.13	128	216	260	61	1.6e-16	34.23
Prunus persica	ppa016076m	no	1	8	128	1	142	Pkinase	PF00069.21	119	247	262	81.2	1.2e-22	49.24
Prunus persica	ppa016315m	no	1	43	182	36	225	Pkinase	PF00069.21	77	205	262	70.9	1.7e-19	49.24
Prunus persica	ppa016523m	no	1	12	84	9	110	Pkinase_Tyr	PF07714.13	123	207	260	39.2	7.4e-10	32.69
Prunus persica	ppa016916m	no	1	99	196	93	197	Pkinase	PF00069.21	12	108	262	33.2	5.1e-08	37.02
Prunus persica	ppa016935m	no	1	23	79	13	80	Pkinase_Tyr	PF07714.13	100	153	260	36.1	6.5e-09	20.77
Prunus persica	ppa017022m	no	1	26	67	1	67	Pkinase	PF00069.21	221	262	262	22	0.00013	16.03
Prunus persica	ppa017054m	no	1	2	96	1	173	Pkinase	PF00069.21	51	168	262	46.3	5.2e-12	45.04
Prunus persica	ppa017143m	no	1	4	99	1	102	Pkinase	PF00069.21	154	257	262	45.1	1.2e-11	39.69
Prunus persica	ppa017148m	no	1	572	682	560	743	Pkinase_Tyr	PF07714.13	109	216	260	71.4	1.1e-19	41.54
Prunus persica	ppa017150m	no	1	76	164	75	169	Pkinase_Tyr	PF07714.13	2	96	260	66.1	4.4e-18	36.54
Prunus persica	ppa017193m	no	2	178	296	176	300	Pkinase_Tyr	PF07714.13	3	131	260	84.4	1.2e-23	49.62
Prunus persica	ppa017279m	no	1	25	109	1	119	Pkinase	PF00069.21	172	243	262	32.4	9.1e-08	27.48
Prunus persica	ppa017718m	no	1	319	400	315	404	Pkinase_Tyr	PF07714.13	5	92	260	60.7	2e-16	33.85
Prunus persica	ppa017835m	no	1	467	549	465	550	Pkinase_Tyr	PF07714.13	3	92	260	61.6	1e-16	34.62
Prunus persica	ppa017883m	no	1	274	384	245	392	Pkinase_Tyr	PF07714.13	42	155	260	57.1	2.5e-15	43.85
Prunus persica	ppa017938m	no	1	3	100	1	115	Pkinase	PF00069.21	137	236	262	39.1	8.2e-10	38.17
Prunus persica	ppa018117m	no	2	343	454	340	457	Pkinase_Tyr	PF07714.13	5	122	260	110	1.8e-31	45.38
Prunus persica	ppa018253m	no	1	32	143	30	144	Pkinase_Tyr	PF07714.13	3	121	260	75.5	6e-21	45.77
Prunus persica	ppa018274m	no	1	67	182	35	188	Pkinase_Tyr	PF07714.13	45	159	260	78.3	8.8e-22	44.23
Prunus persica	ppa018355m	no	1	113	204	110	204	Pkinase_Tyr	PF07714.13	176	260	260	45.2	1e-11	32.69
Prunus persica	ppa018361m	no	1	28	103	5	120	Pkinase_Tyr	PF07714.13	95	167	260	42.5	7.1e-11	28.08
Prunus persica	ppa018594m	no	1	10	88	4	92	Pkinase	PF00069.21	44	122	262	52	9.5e-14	30.15
Prunus persica	ppa018790m	no	1	194	303	193	315	Pkinase_Tyr	PF07714.13	108	232	260	45.8	6.8e-12	48.08
Prunus persica	ppa019134m	no	1	5	95	3	101	Pkinase_Tyr	PF07714.13	57	151	260	70.8	1.7e-19	36.54
Prunus persica	ppa019274m	no	1	11	73	2	76	Pkinase_Tyr	PF07714.13	63	125	260	44.5	1.8e-11	24.23
Prunus persica	ppa019328m	no	2	90	138	80	140	Pkinase_Tyr	PF07714.13	44	92	260	48.7	9.3e-13	18.85
Prunus persica	ppa019467m	no	1	76	168	74	173	Pkinase_Tyr	PF07714.13	123	217	260	75.6	5.5e-21	36.54
Prunus persica	ppa019540m	no	1	27	81	6	86	Pkinase_Tyr	PF07714.13	100	158	260	26.9	4.2e-06	22.69
Prunus persica	ppa020070m	no	1	495	558	490	593	Pkinase	PF00069.21	6	69	262	34.4	2.3e-08	24.43
Prunus persica	ppa020613m	no	1	22	78	7	87	Pkinase_Tyr	PF07714.13	168	222	260	23.6	4e-05	21.15
Prunus persica	ppa021238m	no	1	38	97	31	113	Pkinase_Tyr	PF07714.13	133	204	260	30.8	2.7e-07	27.69
Prunus persica	ppa021475m	no	2	562	674	559	717	Pkinase_Tyr	PF07714.13	91	201	260	113.7	1.4e-32	42.69
Prunus persica	ppa021486m	no	2	3	50	1	53	Pkinase_Tyr	PF07714.13	45	92	260	68	1.2e-18	18.46
Prunus persica	ppa021849m	no	1	181	227	170	228	Pkinase_Tyr	PF07714.13	45	92	260	24.6	2e-05	18.46
Prunus persica	ppa022039m	no	2	694	758	692	770	Pkinase_Tyr	PF07714.13	3	72	260	57	2.6e-15	26.92
Prunus persica	ppa022595m	no	1	33	109	16	110	Pkinase	PF00069.21	70	141	262	24.2	2.8e-05	27.48
Prunus persica	ppa022686m	no	1	31	102	17	123	Pkinase_Tyr	PF07714.13	140	210	260	47.1	2.8e-12	27.31
Prunus persica	ppa022791m	no	1	5	78	2	82	Pkinase_Tyr	PF07714.13	85	157	260	47.5	2.1e-12	28.08
Prunus persica	ppa022971m	no	1	1	104	1	107	Pkinase	PF00069.21	163	257	262	40.8	2.5e-10	36.26
Prunus persica	ppa023073m	no	1	34	119	33	134	Pkinase_Tyr	PF07714.13	3	96	260	38.3	1.4e-09	36.15
Prunus persica	ppa023096m	no	1	4	101	1	102	Pkinase_Tyr	PF07714.13	55	152	260	72.3	5.9e-20	37.69
Prunus persica	ppa023158m	no	1	219	305	218	318	Pkinase_Tyr	PF07714.13	3	96	260	61.8	9.1e-17	36.15
Prunus persica	ppa023207m	no	2	521	633	516	646	Pkinase_Tyr	PF07714.13	98	204	260	100.9	1.1e-28	41.15
Prunus persica	ppa023267m	no	1	620	743	618	751	Pkinase_Tyr	PF07714.13	3	124	260	65.6	6.4e-18	46.92
Prunus persica	ppa023270m	no	1	25	77	23	80	Pkinase	PF00069.21	3	60	262	35.4	1.1e-08	22.14
Prunus persica	ppa023427m	no	1	152	276	126	284	Pkinase_Tyr	PF07714.13	28	152	260	78.5	7.5e-22	48.08
Prunus persica	ppa023658m	no	1	44	165	32	186	Pkinase_Tyr	PF07714.13	81	201	260	35.5	9.9e-09	46.54
Prunus persica	ppa023948m	no	1	10	88	4	90	Pkinase	PF00069.21	44	122	262	51.9	1e-13	30.15
Prunus persica	ppa024228m	no	1	9	50	2	96	Pkinase_Tyr	PF07714.13	163	205	260	34.3	2.3e-08	16.54
Prunus persica	ppa024594m	no	1	54	146	20	155	Pkinase	PF00069.21	63	151	262	23.8	3.8e-05	33.97
Prunus persica	ppa024691m	no	2	84	175	81	175	Pkinase_Tyr	PF07714.13	176	260	260	51.9	9.8e-14	32.69
Prunus persica	ppa024731m	no	1	176	278	169	278	Pkinase_Tyr	PF07714.13	46	151	260	62.5	5.8e-17	40.77
Prunus persica	ppa024748m	no	1	278	405	278	406	Pkinase	PF00069.21	1	126	262	68.3	1e-18	48.09
Prunus persica	ppa024903m	no	1	117	159	83	160	Pkinase	PF00069.21	108	146	262	47.5	2.2e-12	14.89
Prunus persica	ppa024924m	no	1	939	1010	934	1018	Pkinase_Tyr	PF07714.13	7	81	260	32.8	6.3e-08	28.85
Prunus persica	ppa025226m	no	1	53	132	15	133	Pkinase	PF00069.21	91	164	262	31.8	1.4e-07	28.24
Prunus persica	ppa025575m	no	1	29	106	27	106	Pkinase_Tyr	PF07714.13	4	86	260	42.2	9.1e-11	31.92
Prunus persica	ppa025693m	no	2	435	518	433	522	Pkinase_Tyr	PF07714.13	3	92	260	88	9.6e-25	34.62
Prunus persica	ppa025790m	no	1	245	342	206	347	Pkinase	PF00069.21	58	165	262	56.2	5.1e-15	41.22
Prunus persica	ppa026696m	no	1	19	137	3	137	Pkinase	PF00069.21	137	262	262	81.1	1.3e-22	48.09
Prunus persica	ppa026729m	no	1	19	98	18	103	Pkinase	PF00069.21	2	84	262	46.7	4e-12	31.68
Prunus persica	ppb013789m	no	1	341	437	340	437	Pkinase_Tyr	PF07714.13	181	260	260	37.9	1.8e-09	30.77
Prunus persica	ppb014744m	no	1	82	150	15	151	Pkinase_Tyr	PF07714.13	91	152	260	43.9	2.6e-11	23.85
Prunus persica	ppb015086m	no	1	482	557	439	575	Pkinase	PF00069.21	91	160	262	40.5	3.1e-10	26.72
Prunus persica	ppb016462m	no	1	234	314	206	321	Pkinase	PF00069.21	98	174	262	42.9	5.4e-11	29.39
Prunus persica	ppb017785m	no	1	121	239	90	242	Pkinase_Tyr	PF07714.13	29	140	260	48.5	1.1e-12	43.08
Prunus persica	ppb018229m	no	1	65	116	48	142	Pkinase_Tyr	PF07714.13	43	94	260	32.2	9.6e-08	20
Prunus persica	ppb018615m	no	1	25	134	23	140	Pkinase_Tyr	PF07714.13	3	117	260	51.5	1.3e-13	44.23
Prunus persica	ppb021696m	no	1	13	92	8	109	Pkinase	PF00069.21	73	153	262	53.8	2.7e-14	30.92
Prunus persica	ppb023825m	no	1	3	105	1	105	Pkinase_Tyr	PF07714.13	184	260	260	26.3	6.1e-06	29.62
Prunus persica	ppb025454m	no	1	37	145	20	152	Pkinase	PF00069.21	154	256	262	39.8	5e-10	39.31
Pyrus bretschneideri	Pbr000202.1	no	1	306	419	302	421	Pkinase_Tyr	PF07714.13	5	124	260	74.1	2.4e-20	46.15
Pyrus bretschneideri	Pbr000232.1	no	2	534	616	531	622	Pkinase_Tyr	PF07714.13	4	92	260	85.8	6.9e-24	34.23
Pyrus bretschneideri	Pbr000233.1	no	1	10	118	3	121	Pkinase	PF00069.21	153	256	262	34.3	3.5e-08	39.69
Pyrus bretschneideri	Pbr000236.1	no	2	534	616	531	619	Pkinase_Tyr	PF07714.13	4	92	260	84.6	1.6e-23	34.23
Pyrus bretschneideri	Pbr000237.1	no	1	111	176	104	190	Pkinase	PF00069.21	22	89	262	35.5	1.6e-08	25.95
Pyrus bretschneideri	Pbr000238.1	no	2	488	570	485	573	Pkinase_Tyr	PF07714.13	4	92	260	84.4	1.8e-23	34.23
Pyrus bretschneideri	Pbr000244.1	no	1	7	106	3	109	Pkinase_Tyr	PF07714.13	172	257	260	31.3	2.8e-07	33.08
Pyrus bretschneideri	Pbr000249.2	no	2	479	562	477	567	Pkinase_Tyr	PF07714.13	3	92	260	80.8	2.3e-22	34.62
Pyrus bretschneideri	Pbr000652.1	no	1	156	247	142	298	Pkinase	PF00069.21	126	217	262	50.8	3.3e-13	35.11
Pyrus bretschneideri	Pbr001166.1	no	1	287	401	284	403	Pkinase_Tyr	PF07714.13	4	122	260	70.6	2.9e-19	45.77
Pyrus bretschneideri	Pbr001176.1	no	1	12	68	6	73	Pkinase	PF00069.21	9	63	262	22.9	0.0001	20.99
Pyrus bretschneideri	Pbr001177.1	no	1	8	96	2	98	Pkinase	PF00069.21	176	257	262	28	3e-06	31.3
Pyrus bretschneideri	Pbr001178.1	no	1	181	266	176	269	Pkinase_Tyr	PF07714.13	98	182	260	55.6	1.1e-14	32.69
Pyrus bretschneideri	Pbr001477.1	no	1	342	424	339	433	Pkinase_Tyr	PF07714.13	4	92	260	55.6	1.1e-14	34.23
Pyrus bretschneideri	Pbr001505.1	no	1	1	86	1	88	Pkinase	PF00069.21	114	197	262	85.6	8.3e-24	32.06
Pyrus bretschneideri	Pbr001506.1	no	1	29	76	1	76	Pkinase	PF00069.21	231	262	262	25.8	1.4e-05	12.21
Pyrus bretschneideri	Pbr001513.1	no	1	29	76	1	76	Pkinase	PF00069.21	231	262	262	25.8	1.4e-05	12.21
Pyrus bretschneideri	Pbr001514.1	no	1	1	86	1	88	Pkinase	PF00069.21	114	197	262	85.6	8.3e-24	32.06
Pyrus bretschneideri	Pbr001734.1	no	1	27	104	24	107	Pkinase_Tyr	PF07714.13	5	88	260	37.4	3.9e-09	32.31
Pyrus bretschneideri	Pbr002703.1	no	1	26	127	24	141	Pkinase_Tyr	PF07714.13	3	106	260	49.5	7.7e-13	40
Pyrus bretschneideri	Pbr002745.1	no	1	27	95	25	99	Pkinase_Tyr	PF07714.13	3	74	260	34.1	3.9e-08	27.69
Pyrus bretschneideri	Pbr003466.1	no	2	4	133	1	150	Pkinase	PF00069.21	34	161	262	173.5	1.2e-50	48.85
Pyrus bretschneideri	Pbr004071.1	no	1	777	845	764	848	Pkinase	PF00069.21	107	166	262	23.9	5.5e-05	22.9
Pyrus bretschneideri	Pbr004073.1	no	1	20	115	14	143	Pkinase_Tyr	PF07714.13	8	96	260	28.7	1.8e-06	34.23
Pyrus bretschneideri	Pbr004169.1	no	1	134	223	80	225	Pkinase_Tyr	PF07714.13	65	151	260	40.7	3.7e-10	33.46
Pyrus bretschneideri	Pbr004549.1	no	1	235	341	223	344	Pkinase	PF00069.21	157	256	262	38.8	1.5e-09	38.17
Pyrus bretschneideri	Pbr004551.1	no	1	290	363	289	363	Pkinase_Tyr	PF07714.13	2	79	260	37.9	2.8e-09	30
Pyrus bretschneideri	Pbr004560.1	no	1	267	391	266	395	Pkinase_Tyr	PF07714.13	2	130	260	67	3.6e-18	49.62
Pyrus bretschneideri	Pbr004562.1	no	1	395	509	374	512	Pkinase	PF00069.21	153	256	262	39.7	8.2e-10	39.69
Pyrus bretschneideri	Pbr004626.1	no	2	393	481	386	485	Pkinase_Tyr	PF07714.13	9	92	260	76.7	4e-21	32.31
Pyrus bretschneideri	Pbr005150.1	no	1	9	105	2	108	Pkinase	PF00069.21	172	257	262	24.3	3.9e-05	32.82
Pyrus bretschneideri	Pbr005311.1	no	2	108	259	99	259	Pkinase	PF00069.21	149	262	262	104.9	1e-29	43.51
Pyrus bretschneideri	Pbr005336.1	no	1	70	180	55	183	Pkinase	PF00069.21	154	257	262	29.8	8.2e-07	39.69
Pyrus bretschneideri	Pbr005346.1	no	1	25	125	1	136	Pkinase	PF00069.21	93	204	262	61.7	1.5e-16	42.75
Pyrus bretschneideri	Pbr005442.1	no	1	142	224	139	226	Pkinase_Tyr	PF07714.13	4	91	260	55	1.6e-14	33.85
Pyrus bretschneideri	Pbr005682.1	no	1	2	79	1	85	Pkinase_Tyr	PF07714.13	81	165	260	34.8	2.4e-08	32.69
Pyrus bretschneideri	Pbr005762.1	no	1	30	121	27	122	Pkinase_Tyr	PF07714.13	5	95	260	24.1	4.3e-05	35
Pyrus bretschneideri	Pbr006341.1	no	1	46	152	38	152	Pkinase	PF00069.21	152	262	262	105.7	5.8e-30	42.37
Pyrus bretschneideri	Pbr007986.1	no	1	17	65	6	68	Pkinase	PF00069.21	88	133	262	41.3	2.6e-10	17.56
Pyrus bretschneideri	Pbr008230.1	no	1	2	78	1	114	Pkinase_Tyr	PF07714.13	142	214	260	39.5	8.7e-10	28.08
Pyrus bretschneideri	Pbr008315.1	no	2	24	130	16	136	Pkinase_Tyr	PF07714.13	11	124	260	98.4	9.4e-28	43.85
Pyrus bretschneideri	Pbr008930.3	no	1	53	164	13	175	Pkinase_Tyr	PF07714.13	44	153	260	31.6	2.2e-07	42.31
Pyrus bretschneideri	Pbr009379.1	no	1	2	108	1	110	Pkinase	PF00069.21	159	258	262	39	1.3e-09	38.17
Pyrus bretschneideri	Pbr009402.1	no	1	4	131	2	134	Pkinase	PF00069.21	138	257	262	53.2	6.3e-14	45.8
Pyrus bretschneideri	Pbr009831.1	no	2	54	113	52	113	Pkinase_Tyr	PF07714.13	201	260	260	93.3	3.5e-26	23.08
Pyrus bretschneideri	Pbr009844.1	no	2	154	267	151	270	Pkinase_Tyr	PF07714.13	4	122	260	105.9	4.9e-30	45.77
Pyrus bretschneideri	Pbr010095.1	no	1	117	237	111	241	Pkinase_Tyr	PF07714.13	7	128	260	68.6	1.2e-18	46.92
Pyrus bretschneideri	Pbr010102.1	no	1	91	211	85	215	Pkinase_Tyr	PF07714.13	7	128	260	68.9	9.2e-19	46.92
Pyrus bretschneideri	Pbr010589.1	no	1	164	273	115	287	Pkinase_Tyr	PF07714.13	96	203	260	70.3	3.6e-19	41.54
Pyrus bretschneideri	Pbr010742.1	no	1	335	445	323	449	Pkinase_Tyr	PF07714.13	162	256	260	27.4	4.2e-06	36.54
Pyrus bretschneideri	Pbr011178.1	no	1	187	271	184	273	Pkinase_Tyr	PF07714.13	4	94	260	62.1	1.2e-16	35
Pyrus bretschneideri	Pbr011246.1	no	2	463	564	461	566	Pkinase_Tyr	PF07714.13	172	258	260	74	2.6e-20	33.46
Pyrus bretschneideri	Pbr011249.1	no	1	87	129	67	140	Pkinase	PF00069.21	156	198	262	23.1	9.4e-05	16.41
Pyrus bretschneideri	Pbr011253.1	no	1	151	233	148	236	Pkinase_Tyr	PF07714.13	4	92	260	65.1	1.4e-17	34.23
Pyrus bretschneideri	Pbr011296.1	no	1	281	352	278	354	Pkinase_Tyr	PF07714.13	4	80	260	79.7	4.7e-22	29.62
Pyrus bretschneideri	Pbr011310.5	no	1	62	173	60	207	Pkinase_Tyr	PF07714.13	3	115	260	48.8	1.3e-12	43.46
Pyrus bretschneideri	Pbr011324.1	no	1	77	206	74	210	Pkinase_Tyr	PF07714.13	4	124	260	65.2	1.3e-17	46.54
Pyrus bretschneideri	Pbr011615.1	no	1	6	65	1	92	Pkinase_Tyr	PF07714.13	88	144	260	21.5	0.00028	21.92
Pyrus bretschneideri	Pbr011791.1	no	1	1	95	1	95	Pkinase	PF00069.21	164	262	262	48.8	1.3e-12	37.79
Pyrus bretschneideri	Pbr012304.1	no	1	361	443	359	452	Pkinase_Tyr	PF07714.13	121	205	260	64.4	2.2e-17	32.69
Pyrus bretschneideri	Pbr012317.1	no	1	65	123	63	174	Pkinase	PF00069.21	157	215	262	45.6	1.3e-11	22.52
Pyrus bretschneideri	Pbr013037.1	no	1	19	59	8	89	Pkinase	PF00069.21	118	159	262	33	9.2e-08	16.03
Pyrus bretschneideri	Pbr013343.1	no	1	5	111	2	114	Pkinase	PF00069.21	158	257	262	38.6	1.8e-09	38.17
Pyrus bretschneideri	Pbr013462.1	no	1	56	112	54	117	Pkinase_Tyr	PF07714.13	86	145	260	43.5	5.3e-11	23.08
Pyrus bretschneideri	Pbr013995.1	no	1	10	55	9	65	Pkinase	PF00069.21	2	47	262	21.1	0.00038	17.56
Pyrus bretschneideri	Pbr014133.1	no	1	442	535	430	536	Pkinase	PF00069.21	156	261	262	27.8	3.5e-06	40.46
Pyrus bretschneideri	Pbr014661.1	no	1	42	131	41	177	Pkinase	PF00069.21	127	210	262	33.3	7.1e-08	32.06
Pyrus bretschneideri	Pbr014968.1	no	2	231	318	227	329	Pkinase	PF00069.21	47	133	262	49.8	6.6e-13	33.21
Pyrus bretschneideri	Pbr015133.1	no	1	2	118	1	125	Pkinase_Tyr	PF07714.13	100	202	260	61.3	2e-16	39.62
Pyrus bretschneideri	Pbr015878.6	no	1	1203	1324	1203	1327	Pkinase	PF00069.21	1	121	262	81.9	1.1e-22	46.18
Pyrus bretschneideri	Pbr016386.1	no	1	70	111	69	163	Pkinase	PF00069.21	2	43	262	22.3	0.00017	16.03
Pyrus bretschneideri	Pbr016615.1	no	1	12	121	3	125	Pkinase	PF00069.21	154	257	262	22.6	0.00013	39.69
Pyrus bretschneideri	Pbr017019.1	no	1	511	642	503	652	Pkinase	PF00069.21	22	151	262	51.5	2e-13	49.62
Pyrus bretschneideri	Pbr017050.1	no	1	511	642	503	652	Pkinase	PF00069.21	22	151	262	51.5	2e-13	49.62
Pyrus bretschneideri	Pbr017386.1	no	1	1	77	1	138	Pkinase	PF00069.21	130	204	262	51.2	2.5e-13	28.63
Pyrus bretschneideri	Pbr017418.1	no	1	254	343	239	345	Pkinase	PF00069.21	159	260	262	30.8	4.2e-07	38.93
Pyrus bretschneideri	Pbr017525.1	no	1	2	143	1	169	Pkinase_Tyr	PF07714.13	84	210	260	70.6	2.9e-19	48.85
Pyrus bretschneideri	Pbr017643.1	no	1	6	77	1	87	Pkinase	PF00069.21	107	166	262	46.5	6.9e-12	22.9
Pyrus bretschneideri	Pbr019894.1	no	1	1	119	1	131	Pkinase_Tyr	PF07714.13	67	179	260	57.2	3.5e-15	43.46
Pyrus bretschneideri	Pbr020494.1	no	1	606	702	603	709	Pkinase_Tyr	PF07714.13	4	108	260	60.3	3.9e-16	40.38
Pyrus bretschneideri	Pbr020589.1	no	1	97	202	89	238	Pkinase_Tyr	PF07714.13	98	201	260	77.5	2.2e-21	40
Pyrus bretschneideri	Pbr020600.1	no	1	50	104	48	104	Pkinase_Tyr	PF07714.13	3	64	260	24.2	4.1e-05	23.85
Pyrus bretschneideri	Pbr020784.1	no	1	25	125	1	136	Pkinase	PF00069.21	93	204	262	61.7	1.5e-16	42.75
Pyrus bretschneideri	Pbr020856.1	no	1	35	73	26	207	Pkinase	PF00069.21	111	145	262	26.7	7.7e-06	13.36
Pyrus bretschneideri	Pbr021056.1	no	1	268	373	260	374	Pkinase_Tyr	PF07714.13	163	259	260	72.6	7.2e-20	37.31
Pyrus bretschneideri	Pbr021352.1	no	1	295	404	269	412	Pkinase_Tyr	PF07714.13	41	152	260	51.3	2.2e-13	43.08
Pyrus bretschneideri	Pbr021623.1	no	1	781	862	778	883	Pkinase_Tyr	PF07714.13	133	210	260	49.7	6.8e-13	30
Pyrus bretschneideri	Pbr021667.1	no	2	681	771	678	773	Pkinase_Tyr	PF07714.13	4	94	260	97.6	1.7e-27	35
Pyrus bretschneideri	Pbr021837.1	no	1	10	55	9	65	Pkinase	PF00069.21	2	47	262	21.1	0.00038	17.56
Pyrus bretschneideri	Pbr021838.1	no	1	10	55	9	65	Pkinase	PF00069.21	2	47	262	21.1	0.00038	17.56
Pyrus bretschneideri	Pbr022605.1	no	1	217	281	198	281	Pkinase_Tyr	PF07714.13	133	197	260	26	1.2e-05	25
Pyrus bretschneideri	Pbr022607.1	no	1	233	314	231	329	Pkinase_Tyr	PF07714.13	4	92	260	32	1.8e-07	34.23
Pyrus bretschneideri	Pbr022854.1	no	2	361	486	347	489	Pkinase	PF00069.21	28	150	262	95.3	8.9e-27	46.95
Pyrus bretschneideri	Pbr022982.1	no	1	5	139	2	141	Pkinase	PF00069.21	139	258	262	40.9	3.5e-10	45.8
Pyrus bretschneideri	Pbr023195.1	no	1	59	182	58	183	Pkinase_Tyr	PF07714.13	3	130	260	71.6	1.4e-19	49.23
Pyrus bretschneideri	Pbr023196.1	no	1	3	116	1	120	Pkinase	PF00069.21	150	256	262	41.5	2.2e-10	40.84
Pyrus bretschneideri	Pbr023199.1	no	1	3	92	1	95	Pkinase	PF00069.21	174	256	262	32.2	1.6e-07	31.68
Pyrus bretschneideri	Pbr023403.1	no	1	2	96	1	112	Pkinase	PF00069.21	114	206	262	77.4	2.5e-21	35.5
Pyrus bretschneideri	Pbr023405.1	no	1	133	182	115	182	Pkinase	PF00069.21	211	262	262	32.6	1.2e-07	19.85
Pyrus bretschneideri	Pbr023563.1	no	1	4	110	1	113	Pkinase	PF00069.21	157	256	262	42	1.6e-10	38.17
Pyrus bretschneideri	Pbr023564.1	no	1	197	307	196	307	Pkinase_Tyr	PF07714.13	2	119	260	60.9	2.7e-16	45.38
Pyrus bretschneideri	Pbr023607.1	no	1	65	197	59	197	Pkinase	PF00069.21	152	262	262	93.9	2.3e-26	42.37
Pyrus bretschneideri	Pbr023975.1	no	1	84	178	65	179	Pkinase_Tyr	PF07714.13	181	259	260	21.3	0.00031	30.38
Pyrus bretschneideri	Pbr024236.1	no	1	38	160	34	161	Pkinase_Tyr	PF07714.13	5	117	260	48.7	1.4e-12	43.46
Pyrus bretschneideri	Pbr024865.1	no	1	70	181	55	183	Pkinase	PF00069.21	154	258	262	33.5	6.1e-08	40.08
Pyrus bretschneideri	Pbr024985.1	no	2	155	280	155	284	Pkinase_Tyr	PF07714.13	1	123	260	78.7	9.8e-22	47.31
Pyrus bretschneideri	Pbr025035.1	no	1	2	117	1	123	Pkinase_Tyr	PF07714.13	100	201	260	61.1	2.2e-16	39.23
Pyrus bretschneideri	Pbr025097.1	no	2	109	214	104	214	Pkinase	PF00069.21	153	262	262	135	6.8e-39	41.98
Pyrus bretschneideri	Pbr025207.1	no	1	16	84	4	91	Pkinase	PF00069.21	103	166	262	33.9	4.7e-08	24.43
Pyrus bretschneideri	Pbr025377.1	no	1	511	642	503	654	Pkinase	PF00069.21	22	151	262	51.9	1.5e-13	49.62
Pyrus bretschneideri	Pbr025511.1	no	1	309	422	299	424	Pkinase	PF00069.21	153	257	262	49.9	6.1e-13	40.08
Pyrus bretschneideri	Pbr026182.1	no	1	83	188	77	196	Pkinase_Tyr	PF07714.13	109	213	260	87.3	2.3e-24	40.38
Pyrus bretschneideri	Pbr026186.1	no	2	38	110	31	112	Pkinase	PF00069.21	177	258	262	57.5	2.9e-15	31.3
Pyrus bretschneideri	Pbr026193.1	no	2	38	110	31	112	Pkinase	PF00069.21	177	258	262	57.5	2.9e-15	31.3
Pyrus bretschneideri	Pbr026510.2	no	1	278	400	263	420	Pkinase_Tyr	PF07714.13	25	148	260	38.9	1.4e-09	47.69
Pyrus bretschneideri	Pbr026930.3	no	1	63	146	46	155	Pkinase_Tyr	PF07714.13	29	116	260	35.4	1.6e-08	33.85
Pyrus bretschneideri	Pbr027031.1	no	1	1	58	1	63	Pkinase	PF00069.21	178	254	262	23.8	5.7e-05	29.39
Pyrus bretschneideri	Pbr027259.3	no	1	8	128	1	149	Pkinase_Tyr	PF07714.13	98	216	260	40.5	4.3e-10	45.77
Pyrus bretschneideri	Pbr027290.1	no	1	2	121	1	136	Pkinase_Tyr	PF07714.13	50	157	260	58.6	1.3e-15	41.54
Pyrus bretschneideri	Pbr027324.1	no	1	531	613	528	634	Pkinase_Tyr	PF07714.13	4	92	260	63.3	5e-17	34.23
Pyrus bretschneideri	Pbr027329.1	no	1	1	101	1	103	Pkinase_Tyr	PF07714.13	173	258	260	37.4	4e-09	33.08
Pyrus bretschneideri	Pbr028431.1	no	1	163	221	159	230	Pkinase_Tyr	PF07714.13	5	68	260	31.8	2e-07	24.62
Pyrus bretschneideri	Pbr028795.1	no	1	149	223	146	230	Pkinase_Tyr	PF07714.13	5	85	260	29.4	1.1e-06	31.15
Pyrus bretschneideri	Pbr028863.1	no	2	750	847	748	851	Pkinase_Tyr	PF07714.13	3	100	260	91.7	1e-25	37.69
Pyrus bretschneideri	Pbr029348.1	no	1	667	731	665	744	Pkinase_Tyr	PF07714.13	3	72	260	53.4	5e-14	26.92
Pyrus bretschneideri	Pbr029354.1	no	1	4	94	1	111	Pkinase_Tyr	PF07714.13	133	237	260	34.7	2.7e-08	40.38
Pyrus bretschneideri	Pbr030213.1	no	1	1	77	1	138	Pkinase	PF00069.21	130	204	262	51.2	2.5e-13	28.63
Pyrus bretschneideri	Pbr030221.1	no	1	58	108	35	113	Pkinase_Tyr	PF07714.13	168	219	260	30.3	5.6e-07	20
Pyrus bretschneideri	Pbr030700.1	no	1	1	91	1	91	Pkinase	PF00069.21	164	262	262	76.5	4.9e-21	37.79
Pyrus bretschneideri	Pbr030720.1	no	1	39	76	37	93	Pkinase	PF00069.21	116	151	262	54.1	3.4e-14	13.74
Pyrus bretschneideri	Pbr031841.1	no	1	354	437	352	460	Pkinase_Tyr	PF07714.13	3	92	260	63.4	4.5e-17	34.62
Pyrus bretschneideri	Pbr031998.1	no	1	15	178	7	178	Pkinase	PF00069.21	134	262	262	72.3	9e-20	49.24
Pyrus bretschneideri	Pbr032187.1	no	1	143	246	139	254	Pkinase_Tyr	PF07714.13	5	116	260	59.9	5.3e-16	43.08
Pyrus bretschneideri	Pbr032409.2	no	1	3	73	1	95	Pkinase	PF00069.21	137	204	262	53.4	5.3e-14	25.95
Pyrus bretschneideri	Pbr032418.2	no	2	472	603	466	605	Pkinase	PF00069.21	135	257	262	107.6	1.5e-30	46.95
Pyrus bretschneideri	Pbr032421.1	no	1	1	33	1	103	Pkinase_Tyr	PF07714.13	173	206	260	31.6	2.3e-07	13.08
Pyrus bretschneideri	Pbr032507.1	no	1	6	62	2	84	Pkinase_Tyr	PF07714.13	179	238	260	21.5	0.00027	23.08
Pyrus bretschneideri	Pbr032887.1	no	1	65	168	45	170	Pkinase	PF00069.21	53	152	262	52.5	9.8e-14	38.17
Pyrus bretschneideri	Pbr032889.1	no	1	22	151	21	152	Pkinase	PF00069.21	2	123	262	47.4	3.6e-12	46.56
Pyrus bretschneideri	Pbr032930.1	no	1	7	121	3	129	Pkinase_Tyr	PF07714.13	31	138	260	28.9	1.6e-06	41.54
Pyrus bretschneideri	Pbr032994.1	no	1	2	60	1	72	Pkinase_Tyr	PF07714.13	155	212	260	44.8	2.2e-11	22.31
Pyrus bretschneideri	Pbr033350.1	no	2	818	919	812	921	Pkinase	PF00069.21	162	257	262	55.5	1.2e-14	36.64
Pyrus bretschneideri	Pbr033464.1	no	1	6	68	2	77	Pkinase	PF00069.21	142	197	262	35.6	1.5e-08	21.37
Pyrus bretschneideri	Pbr034250.1	no	1	211	271	95	280	Pkinase_Tyr	PF07714.13	97	154	260	36.8	6.1e-09	22.31
Pyrus bretschneideri	Pbr034554.1	no	1	35	121	27	121	Pkinase	PF00069.21	177	262	262	40	6.6e-10	32.82
Pyrus bretschneideri	Pbr034853.1	no	1	4	106	1	106	Pkinase_Tyr	PF07714.13	182	260	260	26.3	9.3e-06	30.38
Pyrus bretschneideri	Pbr035896.1	no	1	5	99	2	101	Pkinase	PF00069.21	173	258	262	24.7	3e-05	32.82
Pyrus bretschneideri	Pbr036315.1	no	1	859	991	850	1019	Pkinase_Tyr	PF07714.13	96	219	260	78.1	1.5e-21	47.69
Pyrus bretschneideri	Pbr036530.1	no	1	7	130	1	135	Pkinase	PF00069.21	74	196	262	80.1	3.7e-22	46.95
Pyrus bretschneideri	Pbr037508.2	no	2	632	740	622	758	Pkinase_Tyr	PF07714.13	75	181	260	110.2	2.4e-31	41.15
Pyrus bretschneideri	Pbr037536.1	no	2	159	208	134	208	Pkinase	PF00069.21	211	262	262	56.5	6.1e-15	19.85
Pyrus bretschneideri	Pbr037601.1	no	1	16	107	9	109	Pkinase	PF00069.21	171	258	262	24.1	4.5e-05	33.59
Pyrus bretschneideri	Pbr037730.1	no	1	5	131	1	140	Pkinase	PF00069.21	118	240	262	69.6	6e-19	46.95
Pyrus bretschneideri	Pbr038138.1	no	1	6	113	1	116	Pkinase	PF00069.21	155	257	262	38.7	1.7e-09	39.31
Pyrus bretschneideri	Pbr038316.1	no	1	254	345	240	345	Pkinase	PF00069.21	159	262	262	28.8	1.7e-06	39.69
Pyrus bretschneideri	Pbr039174.2	no	1	326	420	314	422	Pkinase_Tyr	PF07714.13	30	122	260	36.5	7.6e-09	35.77
Pyrus bretschneideri	Pbr039212.1	no	1	4	106	1	106	Pkinase_Tyr	PF07714.13	182	260	260	26.3	9.3e-06	30.38
Pyrus bretschneideri	Pbr039244.1	no	1	513	623	512	626	Pkinase_Tyr	PF07714.13	3	123	260	60.1	4.6e-16	46.54
Pyrus bretschneideri	Pbr039245.1	no	1	75	201	67	201	Pkinase_Tyr	PF07714.13	71	197	260	56.7	5.1e-15	48.85
Pyrus bretschneideri	Pbr039246.1	no	1	83	126	76	144	Pkinase	PF00069.21	99	139	262	44.7	2.3e-11	15.65
Pyrus bretschneideri	Pbr039404.1	no	1	6	95	3	105	Pkinase_Tyr	PF07714.13	4	96	260	44.7	2.3e-11	35.77
Pyrus bretschneideri	Pbr039405.1	no	1	107	184	104	188	Pkinase_Tyr	PF07714.13	4	84	260	31.7	2.1e-07	31.15
Pyrus bretschneideri	Pbr039981.1	no	1	68	178	67	180	Pkinase	PF00069.21	12	126	262	26.1	1.1e-05	43.89
Pyrus bretschneideri	Pbr040101.1	no	1	197	318	194	322	Pkinase	PF00069.21	139	258	262	48.3	1.9e-12	45.8
Pyrus bretschneideri	Pbr040142.1	no	1	652	763	642	765	Pkinase	PF00069.21	151	258	262	24.3	3.9e-05	41.22
Pyrus bretschneideri	Pbr040889.1	no	1	6	115	1	120	Pkinase_Tyr	PF07714.13	99	208	260	54.5	2.3e-14	42.31
Pyrus bretschneideri	Pbr040928.1	no	1	1	59	1	61	Pkinase_Tyr	PF07714.13	117	175	260	33.2	7.6e-08	22.69
Pyrus bretschneideri	Pbr040932.1	no	1	37	133	24	133	Pkinase_Tyr	PF07714.13	101	199	260	51.1	2.5e-13	38.08
Pyrus bretschneideri	Pbr041028.1	no	1	544	600	540	623	Pkinase_Tyr	PF07714.13	5	67	260	28.6	1.9e-06	24.23
Pyrus bretschneideri	Pbr041064.1	no	2	501	588	500	611	Pkinase_Tyr	PF07714.13	2	95	260	124.3	1.2e-35	36.15
Pyrus bretschneideri	Pbr041066.1	no	1	212	279	208	287	Pkinase	PF00069.21	18	88	262	34.5	3e-08	27.1
Pyrus bretschneideri	Pbr041068.1	no	2	554	628	554	632	Pkinase_Tyr	PF07714.13	9	89	260	67.3	2.8e-18	31.15
Pyrus bretschneideri	Pbr041070.1	no	2	501	588	500	612	Pkinase_Tyr	PF07714.13	2	95	260	123.1	2.7e-35	36.15
Pyrus bretschneideri	Pbr041107.1	no	1	262	315	259	319	Pkinase_Tyr	PF07714.13	4	63	260	24.2	4.1e-05	23.08
Pyrus bretschneideri	Pbr041441.1	no	1	53	91	39	100	Pkinase	PF00069.21	93	131	262	26	1.2e-05	14.89
Pyrus bretschneideri	Pbr041495.1	no	2	91	210	88	213	Pkinase_Tyr	PF07714.13	4	128	260	82.1	8.9e-23	48.08
Pyrus bretschneideri	Pbr041810.1	no	2	7	118	4	128	Pkinase_Tyr	PF07714.13	5	122	260	71.5	1.5e-19	45.38
Pyrus bretschneideri	Pbr042190.1	no	1	108	205	106	211	Pkinase_Tyr	PF07714.13	3	96	260	42	1.5e-10	36.15
Pyrus bretschneideri	Pbr042643.1	no	1	3	131	1	133	Pkinase	PF00069.21	137	257	262	55.4	1.3e-14	46.18

## Sheet: Supplementary Table 3
Supplementary Table 3. Subfamily classification of protein kinases and their related information
Spp	Gene ID	Domain pos.	Kinase Type	Hmm Classification	E Value Of Hmm Classification	Origin	Intron Number	Transmembrane Motif Prediction	Signal Peptide Prediction	Subcellular Localization Prediction
Arabidopsis thaliana	AT1G01140.3	19-274	Pkinase	CAMK_CAMKL-CHK1	8.4e-137	Tandem	13	-	-	Chloroplast
Arabidopsis thaliana	AT1G01450.1	64-299	Pkinase_Tyr	TKL_Gdt	1.7e-73	Dispersed	0	446-468	-	Nucleus
Arabidopsis thaliana	AT1G01540.2	157-423	Pkinase	RLK-Pelle_RLCK-V	7.1e-159	WGD/segmental	6	25-47	-	Chloroplast
Arabidopsis thaliana	AT1G01560.2	44-326	Pkinase	CMGC_MAPK	1.7e-140	WGD/segmental	5	-	-	Cytosol
Arabidopsis thaliana	AT1G01740.1	64-307	Pkinase_Tyr	RLK-Pelle_RLCK-XII-1	3.3e-136	Dispersed	9	-	-	Chloroplast
Arabidopsis thaliana	AT1G02970.1	249-495	Pkinase	WEE	7.9e-125	Dispersed	9	-	-	Nucleus
Arabidopsis thaliana	AT1G03740.1	213-497	Pkinase	CMGC_CDK-CRK7-CDK9	1e-149	WGD/segmental	6	-	-	Nucleus
Arabidopsis thaliana	AT1G03920.1	138-435	Pkinase	AGC_NDR	5.1e-161	Dispersed	11	-	-	Nucleus
Arabidopsis thaliana	AT1G03930.1	10-227	Pkinase	CK1_CK1	2.9e-146	WGD/segmental	13	-	-	Nucleus
Arabidopsis thaliana	AT1G04210.1	808-1101	Pkinase	TKL-Pl-2	3.4e-157	Dispersed	10	-	-	Nucleus
Arabidopsis thaliana	AT1G04440.1	10-229	Pkinase	CK1_CK1	9.2e-143	WGD/segmental	13	-	-	Nucleus
Arabidopsis thaliana	AT1G04700.1	769-1029	Pkinase_Tyr	TKL-Pl-6	6.2e-132	Dispersed	8	-	-	Nucleus
Arabidopsis thaliana	AT1G05100.1	4-263	Pkinase	STE_STE11	2.7e-91	WGD/segmental	0	-	-	Chloroplast
Arabidopsis thaliana	AT1G05700.1	572-837	Pkinase_Tyr	RLK-Pelle_LRR-I-1	7e-113	Dispersed	10	7-26,510-532	1-25	Plasma Membrane
Arabidopsis thaliana	AT1G06390.1	70-354	Pkinase	CMGC_GSK	4.9e-185	WGD/segmental	11	-	-	Nucleus
Arabidopsis thaliana	AT1G06700.1	73-346	Pkinase_Tyr	RLK-Pelle_RLCK-VIII	1.7e-167	WGD/segmental	7	-	-	Cytosol
Arabidopsis thaliana	AT1G06840.1	628-894	Pkinase_Tyr	RLK-Pelle_LRR-VIII-1	1.6e-133	Dispersed	19	7-29,561-583	1-28	Plasma Membrane
Arabidopsis thaliana	AT1G07150.1	27-279	Pkinase	STE_STE11	7.5e-86	WGD/segmental	0	409-431,479-498	-	Chloroplast
Arabidopsis thaliana	AT1G07550.1	563-827	Pkinase_Tyr	RLK-Pelle_LRR-I-1	9.1e-118	WGD/segmental	12	506-528	1-23	Chloroplast
Arabidopsis thaliana	AT1G07560.1	573-834	Pkinase	RLK-Pelle_LRR-I-1	5.1e-122	WGD/segmental	12	512-534	1-24	Plasma Membrane
Arabidopsis thaliana	AT1G07570.3	86-364	Pkinase_Tyr	RLK-Pelle_RLCK-VIIa-2	9.6e-141	WGD/segmental	5	-	-	Chloroplast
Arabidopsis thaliana	AT1G07650.2	686-954	Pkinase_Tyr	RLK-Pelle_DLSV	5.7e-110	Dispersed	23	7-24,630-649	1-23	Plasma Membrane
Arabidopsis thaliana	AT1G07870.2	108-317	Pkinase	RLK-Pelle_RLCK-VIIa-1	2.1e-149	WGD/segmental	6	437-459	-	Nucleus
Arabidopsis thaliana	AT1G07880.2	37-319	Pkinase	CMGC_MAPK	3e-143	Dispersed	5	-	-	Cytosol
Arabidopsis thaliana	AT1G08590.1	716-973	Pkinase	RLK-Pelle_LRR-XI-1	2.6e-102	Dispersed	0	644-666	1-23	Plasma Membrane
Arabidopsis thaliana	AT1G08650.1	15-273	Pkinase	CAMK_CDPK	9.4e-90	Dispersed	1	-	-	Cytosol
Arabidopsis thaliana	AT1G08720.1	670-921	Pkinase_Tyr	TKL_CTR1-DRK-2	4.4e-139	Dispersed	12	-	-	Nucleus
Arabidopsis thaliana	AT1G09000.1	70-331	Pkinase	STE_STE11	2.2e-104	WGD/segmental	16	-	-	Nucleus
Arabidopsis thaliana	AT1G09440.1	158-426	Pkinase	RLK-Pelle_RLCK-V	3.3e-156	WGD/segmental	7	9-31	-	Chloroplast
Arabidopsis thaliana	AT1G09600.1	163-447	Pkinase	CMGC_CDK-CRK7-CDK9	2.4e-154	WGD/segmental	6	-	-	Nucleus
Arabidopsis thaliana	AT1G09840.1	85-367	Pkinase	CMGC_GSK	2.9e-182	Dispersed	12	-	-	Mitochondria
Arabidopsis thaliana	AT1G09970.2	668-950	Pkinase	RLK-Pelle_LRR-XI-1	5.1e-106	Dispersed	1	609-631	1-28	Chloroplast
Arabidopsis thaliana	AT1G10210.1	33-319	Pkinase	CMGC_MAPK	3.7e-141	WGD/segmental	2	-	-	Cytosol
Arabidopsis thaliana	AT1G10620.1	376-643	Pkinase_Tyr	RLK-Pelle_PERK-1	7.1e-150	Dispersed	7	263-282	-	Chloroplast
Arabidopsis thaliana	AT1G10850.1	360-625	Pkinase	RLK-Pelle_LRR-III	4.3e-92	WGD/segmental	1	10-27,256-278	1-32	Chloroplast
Arabidopsis thaliana	AT1G10940.2	4-268	Pkinase	CAMK_OST1L	2.8e-123	WGD/segmental	9	-	-	Cytoskeleton
Arabidopsis thaliana	AT1G11050.1	296-506	Pkinase	RLK-Pelle_RKF3	1.2e-104	Dispersed	0	228-250	1-20	Plasma Membrane
Arabidopsis thaliana	AT1G11130.1	498-762	Pkinase	RLK-Pelle_LRR-V	3.3e-121	Dispersed	15	342-364	1-24	Chloroplast
Arabidopsis thaliana	AT1G11280.1	517-714	Pkinase_Tyr	RLK-Pelle_DLSV	2.9e-118	WGD/segmental	7	20-42	-	Plasma Membrane
Arabidopsis thaliana	AT1G11300.1	510-771,1340-1600	Pkinase_Tyr,Pkinase_Tyr	RLK-Pelle_DLSV	1.9e-237	WGD/segmental	13	7-26,439-461,1266-1288	1-26	Plasma Membrane
Arabidopsis thaliana	AT1G11330.2	525-738	Pkinase_Tyr	RLK-Pelle_DLSV	6.1e-126	WGD/segmental	6	445-467	1-29	Plasma Membrane
Arabidopsis thaliana	AT1G11340.1	585-850	Pkinase_Tyr	RLK-Pelle_DLSV	4e-124	Proximal	6	71-90,507-529	1-17	Plasma Membrane
Arabidopsis thaliana	AT1G11350.1	514-713	Pkinase_Tyr	RLK-Pelle_DLSV	1.8e-122	Proximal	6	435-457	1-21	Plasma Membrane
Arabidopsis thaliana	AT1G11410.1	525-790	Pkinase_Tyr	RLK-Pelle_DLSV	8.6e-124	WGD/segmental	5	442-464	1-21	Plasma Membrane
Arabidopsis thaliana	AT1G12460.1	595-873	Pkinase_Tyr	RLK-Pelle_LRR-VII-1	1.3e-130	WGD/segmental	1	514-536	1-21	Chloroplast
Arabidopsis thaliana	AT1G12580.1	44-302	Pkinase	CAMK_CDPK	1.9e-107	Proximal	4	-	-	Nucleus
Arabidopsis thaliana	AT1G12680.1	107-355	Pkinase	CAMK_CDPK	4.5e-97	Proximal	3	-	-	Nucleus
Arabidopsis thaliana	AT1G13350.2	469-785	Pkinase	CMGC_DYRK-PRP4	3.2e-143	WGD/segmental	10	-	-	Nucleus
Arabidopsis thaliana	AT1G14000.1	166-420	Pkinase_Tyr	TKL-Pl-5	5.5e-114	Dispersed	10	-	-	Cytosol
Arabidopsis thaliana	AT1G14370.1	89-364	Pkinase_Tyr	RLK-Pelle_RLCK-VIIa-2	1.9e-136	WGD/segmental	5	-	-	Cytosol
Arabidopsis thaliana	AT1G14390.1	464-654	Pkinase_Tyr	RLK-Pelle_LRR-VI-1	2.5e-104	WGD/segmental	4	355-377	1-27	Plasma Membrane
Arabidopsis thaliana	AT1G15530.1	362-627	Pkinase	RLK-Pelle_L-LEC	1.4e-112	Dispersed	0	15-37,303-325	1-29	Chloroplast
Arabidopsis thaliana	AT1G16110.1	434-637	Pkinase	RLK-Pelle_WAK	3.1e-92	Tandem	2	360-382	1-28	Vacuolar Membrane
Arabidopsis thaliana	AT1G16120.1	430-697	Pkinase	RLK-Pelle_WAK	1.1e-111	Tandem	2	354-376	1-25	Plasma Membrane
Arabidopsis thaliana	AT1G16130.1	418-683	Pkinase_Tyr	RLK-Pelle_WAK	1.3e-110	Tandem	2	345-367	1-27	Vacuolar Membrane
Arabidopsis thaliana	AT1G16150.1	444-711	Pkinase_Tyr	RLK-Pelle_WAK	8.2e-109	Tandem	2	367-389	1-26	Vacuolar Membrane
Arabidopsis thaliana	AT1G16160.1	413-678	Pkinase	RLK-Pelle_WAK	1.6e-108	Tandem	2	339-361	-	Chloroplast
Arabidopsis thaliana	AT1G16260.1	393-657	Pkinase_Tyr	RLK-Pelle_WAK	2e-108	Proximal	2	314-336	1-23	Chloroplast
Arabidopsis thaliana	AT1G16270.1	864-1125	Pkinase_Tyr	TKL-Pl-6	1.2e-133	WGD/segmental	8	-	-	Nucleus
Arabidopsis thaliana	AT1G16440.1	114-269,332-436	Pkinase,Pkinase	AGC_RSK-2	7.1e-130	WGD/segmental	2	-	-	Nucleus
Arabidopsis thaliana	AT1G16670.1	43-314	Pkinase_Tyr	RLK-Pelle_DLSV	1.1e-108	Dispersed	6	-	-	Nucleus
Arabidopsis thaliana	AT1G16760.1	453-704	Pkinase_Tyr	RLK-Pelle_RLCK-IXb	1.8e-117	WGD/segmental	8	-	-	Nucleus
Arabidopsis thaliana	AT1G17230.1	801-1070	Pkinase	RLK-Pelle_LRR-XI-1	6.7e-115	Dispersed	2	5-24,735-757	1-23	Plasma Membrane
Arabidopsis thaliana	AT1G17540.1	414-667	Pkinase_Tyr	RLK-Pelle_RLCK-IXb	1.7e-118	WGD/segmental	10	-	-	Chloroplast
Arabidopsis thaliana	AT1G17750.1	797-1071	Pkinase	RLK-Pelle_LRR-XI-1	1.7e-99	WGD/segmental	1	738-760	1-26	Chloroplast
Arabidopsis thaliana	AT1G17910.1	457-724	Pkinase_Tyr	RLK-Pelle_WAK	9.1e-105	Dispersed	2	7-24,381-400	1-26	Extracellular
Arabidopsis thaliana	AT1G18040.1	13-292	Pkinase	CMGC_CDK-CDK7	1.4e-172	WGD/segmental	6	-	-	Cytosol
Arabidopsis thaliana	AT1G18150.2	104-395	Pkinase	CMGC_MAPK	3.1e-145	WGD/segmental	10	-	-	Nucleus
Arabidopsis thaliana	AT1G18160.1	716-967	Pkinase_Tyr	TKL_CTR1-DRK-2	4.2e-142	WGD/segmental	12	-	-	Chloroplast
Arabidopsis thaliana	AT1G18350.1	46-303	Pkinase	STE_STE7	4.3e-113	WGD/segmental	0	-	-	Chloroplast
Arabidopsis thaliana	AT1G18390.2	347-616	Pkinase_Tyr	RLK-Pelle_WAK_LRK10L-1	2.1e-128	Dispersed	3	5-27,268-290	1-26	Plasma Membrane
Arabidopsis thaliana	AT1G18670.1	131-418	Pkinase	CMGC_CDK-CRK7-CDK9	4.6e-150	WGD/segmental	8	-	-	Nucleus
Arabidopsis thaliana	AT1G18890.1	65-321	Pkinase	CAMK_CDPK	1.2e-125	WGD/segmental	6	-	-	Nucleus
Arabidopsis thaliana	AT1G19090.1	329-569	Pkinase_Tyr	RLK-Pelle_DLSV	1.9e-93	Dispersed	6	267-289	1-28	Vacuolar Membrane
Arabidopsis thaliana	AT1G19390.1	452-719	Pkinase	RLK-Pelle_WAK	1.2e-107	Dispersed	2	376-398	1-27	Extracellular
Arabidopsis thaliana	AT1G20650.1	82-349	Pkinase_Tyr	RLK-Pelle_RLCK-VIIa-1	5.7e-148	WGD/segmental	5	-	-	Cytosol
Arabidopsis thaliana	AT1G20930.1	16-306	Pkinase	CMGC_CDK-Pl	2.2e-158	WGD/segmental	7	-	-	Cytosol
Arabidopsis thaliana	AT1G21210.1	413-680	Pkinase_Tyr	RLK-Pelle_WAK	3.6e-108	Tandem	3	-	1-22	Chloroplast
Arabidopsis thaliana	AT1G21230.1	411-678	Pkinase_Tyr	RLK-Pelle_WAK	4.8e-111	Tandem	2	332-354	1-23	Extracellular
Arabidopsis thaliana	AT1G21240.1	419-685	Pkinase_Tyr	RLK-Pelle_WAK	6e-110	Tandem	2	343-365	1-23	Plasma Membrane
Arabidopsis thaliana	AT1G21250.1	413-679	Pkinase_Tyr	RLK-Pelle_WAK	8.8e-109	Tandem	2	333-355	1-24	Nucleus
Arabidopsis thaliana	AT1G21270.1	407-674	Pkinase_Tyr	RLK-Pelle_WAK	7.5e-108	Tandem	2	-	1-23	Chloroplast
Arabidopsis thaliana	AT1G21590.1	413-677	Pkinase	RLK-Pelle_RLCK-VI	1.4e-125	WGD/segmental	9	-	-	Nucleus
Arabidopsis thaliana	AT1G22870.1	111-343	Pkinase	SCY1_SCYL2	5.6e-150	WGD/segmental	13	-	-	Cytosol
Arabidopsis thaliana	AT1G23540.1	374-643	Pkinase_Tyr	RLK-Pelle_PERK-1	1.6e-156	WGD/segmental	7	246-268	-	Nucleus
Arabidopsis thaliana	AT1G23700.1	16-269	Pkinase	STE_STE20-Fray	6.2e-118	WGD/segmental	11	-	-	Cytosol
Arabidopsis thaliana	AT1G24030.1	77-351	Pkinase	RLK-Pelle_RLCK-VIIb	1.3e-181	Dispersed	6	-	-	Nucleus
Arabidopsis thaliana	AT1G24650.1	548-821	Pkinase	RLK-Pelle_LRR-IX	4.9e-159	Dispersed	1	461-483	1-18	Plasma Membrane
Arabidopsis thaliana	AT1G25320.1	410-693	Pkinase	RLK-Pelle_LRR-III	8.6e-98	Dispersed	1	316-338	1-22	Plasma Membrane
Arabidopsis thaliana	AT1G25390.1	293-564	Pkinase_Tyr	RLK-Pelle_WAK_LRK10L-1	1.2e-127	Dispersed	3	4-21,225-247	1-19	Cytosol
Arabidopsis thaliana	AT1G26150.1	434-702	Pkinase_Tyr	RLK-Pelle_PERK-1	1.8e-147	Dispersed	7	327-349	-	Nucleus
Arabidopsis thaliana	AT1G26970.1	87-362	Pkinase_Tyr	RLK-Pelle_RLCK-VIIa-2	4.3e-133	WGD/segmental	4	-	-	Chloroplast
Arabidopsis thaliana	AT1G27190.1	325-575	Pkinase_Tyr	RLK-Pelle_LRR-Xa	1.6e-137	WGD/segmental	0	224-246	1-24	Plasma Membrane
Arabidopsis thaliana	AT1G28390.2	55-323	Pkinase	RLK-Pelle_CR4L	3e-99	Dispersed	1	-	-	Cytosol
Arabidopsis thaliana	AT1G28440.1	678-955	Pkinase	RLK-Pelle_LRR-XI-1	4.3e-109	Dispersed	1	619-641	1-15	Plasma Membrane
Arabidopsis thaliana	AT1G29230.1	74-328	Pkinase	CAMK_CAMKL-CHK1	4.5e-135	WGD/segmental	0	-	-	Chloroplast
Arabidopsis thaliana	AT1G29720.1	676-941	Pkinase_Tyr	RLK-Pelle_DLSV	5.3e-106	Tandem	24	5-27,617-639	-	Plasma Membrane
Arabidopsis thaliana	AT1G29730.1	644-910	Pkinase_Tyr	RLK-Pelle_DLSV	1.1e-107	Tandem	23	13-35	1-35	Cytosol
Arabidopsis thaliana	AT1G29740.1	679-945	Pkinase	RLK-Pelle_DLSV	1e-106	Tandem	25	13-35,630-652	-	Plasma Membrane
Arabidopsis thaliana	AT1G29750.2	684-952	Pkinase_Tyr	RLK-Pelle_DLSV	1.3e-104	Tandem	23	21-40,625-647	-	Plasma Membrane
Arabidopsis thaliana	AT1G30270.1	31-286	Pkinase	CAMK_CAMKL-CHK1	2.8e-141	Dispersed	14	-	-	Chloroplast
Arabidopsis thaliana	AT1G30570.1	525-787	Pkinase_Tyr	RLK-Pelle_CrRLK1L-1	2.5e-147	Dispersed	0	12-29,430-452	1-28	Plasma Membrane
Arabidopsis thaliana	AT1G30640.1	121-423	Pkinase	AGC_NDR	3.1e-159	Dispersed	13	-	-	Chloroplast
Arabidopsis thaliana	AT1G31420.1	308-572	Pkinase	RLK-Pelle_LRR-XIIIa	7.4e-134	WGD/segmental	13	240-262	1-29	Plasma Membrane
Arabidopsis thaliana	AT1G32320.1	49-302	Pkinase	STE_STE7	1.4e-95	Dispersed	0	-	-	Cytosol
Arabidopsis thaliana	AT1G33260.1	46-331	Pkinase	RLK-Pelle_RLCK-XIII	1.9e-142	WGD/segmental	1	-	-	Cytosol
Arabidopsis thaliana	AT1G33770.1	141-425	Pkinase	CMGC_CDK-CRK7-CDK9	1.1e-151	WGD/segmental	6	-	-	Nucleus
Arabidopsis thaliana	AT1G34110.1	774-1046	Pkinase	RLK-Pelle_LRR-XI-1	8.3e-110	Dispersed	1	705-727	1-21	Extracellular
Arabidopsis thaliana	AT1G34210.1	308-579	Pkinase_Tyr	RLK-Pelle_LRR-II	1.3e-154	Dispersed	10	7-29	1-27	Plasma Membrane
Arabidopsis thaliana	AT1G34300.1	487-754	Pkinase	RLK-Pelle_SD-2b	1.1e-119	Dispersed	0	13-35,61-80,422-444	1-25	Plasma Membrane
Arabidopsis thaliana	AT1G34420.1	725-962	Pkinase_Tyr	RLK-Pelle_LRR-XI-1	2.6e-75	Dispersed	1	613-635	-	Plasma Membrane
Arabidopsis thaliana	AT1G35670.1	28-284	Pkinase	CAMK_CDPK	6.8e-123	WGD/segmental	6	-	-	Chloroplast
Arabidopsis thaliana	AT1G35710.1	855-1115	Pkinase	RLK-Pelle_LRR-XI-1	1.7e-91	Dispersed	1	13-32,785-807	-	Plasma Membrane
Arabidopsis thaliana	AT1G45160.2	671-955	Pkinase	AGC_MAST	1.7e-163	Dispersed	16	-	-	Nucleus
Arabidopsis thaliana	AT1G48210.1	72-344	Pkinase_Tyr	RLK-Pelle_RLCK-VIII	7.3e-160	WGD/segmental	7	-	-	Cytosol
Arabidopsis thaliana	AT1G48220.1	74-345	Pkinase_Tyr	RLK-Pelle_RLCK-VIII	5.4e-148	Tandem	6	-	-	Cytosol
Arabidopsis thaliana	AT1G48260.1	11-266	Pkinase	CAMK_CAMKL-CHK1	7.8e-122	WGD/segmental	10	-	-	Chloroplast
Arabidopsis thaliana	AT1G48480.1	375-638	Pkinase_Tyr	RLK-Pelle_LRR-III	1e-110	WGD/segmental	1	5-27,268-290	1-26	Vacuolar Membrane
Arabidopsis thaliana	AT1G48490.1	828-1111	Pkinase	AGC_MAST	9.5e-168	WGD/segmental	18	-	-	Chloroplast
Arabidopsis thaliana	AT1G49100.1	583-850	Pkinase_Tyr	RLK-Pelle_LRR-I-1	8.7e-130	Dispersed	12	5-24,519-541	1-24	Plasma Membrane
Arabidopsis thaliana	AT1G49160.2	30-284	Pkinase	WNK_NRBP	3.5e-140	WGD/segmental	7	-	-	Nucleus
Arabidopsis thaliana	AT1G49180.1	18-256	Pkinase	Group-Pl-3	1.7e-118	Dispersed	10	-	-	Cytosol
Arabidopsis thaliana	AT1G49270.1	338-538	Pkinase_Tyr	RLK-Pelle_PERK-1	2.7e-149	WGD/segmental	6	173-195	-	Nucleus
Arabidopsis thaliana	AT1G49580.1	152-412	Pkinase	CAMK_CDPK	1.4e-117	WGD/segmental	10	-	-	Chloroplast
Arabidopsis thaliana	AT1G49730.1	361-625	Pkinase	RLK-Pelle_URK-1	7.2e-153	WGD/segmental	8	13-35,283-305	-	Plasma Membrane
Arabidopsis thaliana	AT1G50240.2	6-256	Pkinase	ULK_Fused	2.3e-166	Dispersed	21	-	-	Plasma Membrane
Arabidopsis thaliana	AT1G50610.1	379-644	Pkinase_Tyr	RLK-Pelle_LRR-III	9.1e-95	WGD/segmental	2	21-43,282-304	-	Plasma Membrane
Arabidopsis thaliana	AT1G50700.1	73-331	Pkinase	CAMK_CDPK	5.6e-127	WGD/segmental	7	-	-	Cytosol
Arabidopsis thaliana	AT1G50990.1	89-327	Pkinase_Tyr	RLK-Pelle_RLCK-XII-1	2.6e-127	Dispersed	6	-	-	Nucleus
Arabidopsis thaliana	AT1G51170.1	24-183,236-340	Pkinase,Pkinase	AGC_RSK-2	1e-103	WGD/segmental	0	-	-	Chloroplast
Arabidopsis thaliana	AT1G51620.2	49-305	Pkinase_Tyr	RLK-Pelle_LRR-I-1	6.5e-92	Proximal	5	-	-	Cytosol
Arabidopsis thaliana	AT1G51660.1	82-334	Pkinase	STE_STE7	1.3e-116	WGD/segmental	0	-	-	Chloroplast
Arabidopsis thaliana	AT1G51790.1	587-843	Pkinase_Tyr	RLK-Pelle_LRR-I-1	4.1e-109	Tandem	12	519-541	1-23	Plasma Membrane
Arabidopsis thaliana	AT1G51800.1	588-854	Pkinase_Tyr	RLK-Pelle_LRR-I-1	1.1e-124	WGD/segmental	11	514-536	1-23	Plasma Membrane
Arabidopsis thaliana	AT1G51805.1	580-843	Pkinase	RLK-Pelle_LRR-I-1	1e-128	Tandem	12	505-527	1-20	Chloroplast
Arabidopsis thaliana	AT1G51810.1	453-716	Pkinase	RLK-Pelle_LRR-I-1	4.4e-128	Tandem	12	384-406	-	Chloroplast
Arabidopsis thaliana	AT1G51820.1	581-844	Pkinase	RLK-Pelle_LRR-I-1	4.9e-129	Tandem	12	506-528	1-20	Plasma Membrane
Arabidopsis thaliana	AT1G51830.1	388-653	Pkinase_Tyr	RLK-Pelle_LRR-I-1	3.7e-129	Proximal	10	316-338	-	Nucleus
Arabidopsis thaliana	AT1G51850.1	561-824	Pkinase	RLK-Pelle_LRR-I-1	1.4e-131	Tandem	13	486-508	1-20	Plasma Membrane
Arabidopsis thaliana	AT1G51860.1	586-852	Pkinase_Tyr	RLK-Pelle_LRR-I-1	8.2e-128	Tandem	12	512-534	1-23	Plasma Membrane
Arabidopsis thaliana	AT1G51870.1	533-796	Pkinase_Tyr	RLK-Pelle_LRR-I-1	9.9e-126	Tandem	10	461-483	1-23	Chloroplast
Arabidopsis thaliana	AT1G51880.1	576-842	Pkinase_Tyr	RLK-Pelle_LRR-I-1	1.1e-128	Tandem	11	520-542	1-23	Plasma Membrane
Arabidopsis thaliana	AT1G51890.1	572-838	Pkinase_Tyr	RLK-Pelle_LRR-I-1	2.4e-128	Tandem	12	500-522	1-19	Plasma Membrane
Arabidopsis thaliana	AT1G51910.1	575-838	Pkinase_Tyr	RLK-Pelle_LRR-I-1	2e-115	Proximal	12	509-531	1-23	Plasma Membrane
Arabidopsis thaliana	AT1G51940.1	345-621	Pkinase_Tyr	RLK-Pelle_LysM	9.4e-103	Dispersed	10	236-258	1-19	Chloroplast
Arabidopsis thaliana	AT1G52290.1	146-355	Pkinase_Tyr	RLK-Pelle_PERK-1	4.2e-150	Dispersed	7	63-85	-	Chloroplast
Arabidopsis thaliana	AT1G52310.1	288-542	Pkinase_Tyr	RLK-Pelle_C-LEC	1.4e-149	Dispersed	5	202-224	1-32	Plasma Membrane
Arabidopsis thaliana	AT1G52540.1	42-310	Pkinase_Tyr	RLK-Pelle_RLCK-XV	2.5e-148	WGD/segmental	3	-	-	Nucleus
Arabidopsis thaliana	AT1G53050.1	134-418	Pkinase	CMGC_CDK-CRK7-CDK9	5.8e-157	Dispersed	7	-	-	Nucleus
Arabidopsis thaliana	AT1G53165.3	16-267	Pkinase	STE_STE20-YSK	6.6e-160	WGD/segmental	20	-	-	Nucleus
Arabidopsis thaliana	AT1G53420.1	628-895	Pkinase_Tyr	RLK-Pelle_DLSV	4.2e-109	WGD/segmental	22	7-29,565-587	1-24	Plasma Membrane
Arabidopsis thaliana	AT1G53430.1	664-931	Pkinase_Tyr	RLK-Pelle_DLSV	7.5e-112	Tandem	22	600-622	1-28	Plasma Membrane
Arabidopsis thaliana	AT1G53440.1	670-937	Pkinase_Tyr	RLK-Pelle_DLSV	2.8e-111	Tandem	22	576-598,605-627	1-26	Plasma Membrane
Arabidopsis thaliana	AT1G53510.1	25-316	Pkinase	CMGC_MAPK	1.7e-144	WGD/segmental	9	-	-	Nucleus
Arabidopsis thaliana	AT1G53570.1	215-470	Pkinase	STE_STE11	5.5e-105	Dispersed	10	-	-	Nucleus
Arabidopsis thaliana	AT1G53700.1	94-244,296-400	Pkinase,Pkinase	AGC_RSK-2	1.9e-115	WGD/segmental	0	-	-	Nucleus
Arabidopsis thaliana	AT1G53730.2	418-688	Pkinase_Tyr	RLK-Pelle_LRR-V	8.9e-139	Dispersed	15	5-23,289-311	1-25	Plasma Membrane
Arabidopsis thaliana	AT1G54510.1	4-257	Pkinase	NEK	3.2e-124	Dispersed	14	-	-	Nucleus
Arabidopsis thaliana	AT1G54610.2	118-402	Pkinase	CMGC_CDK-CRK7-CDK9	1e-152	Dispersed	7	-	-	Nucleus
Arabidopsis thaliana	AT1G54820.1	155-428	Pkinase_Tyr	RLK-Pelle_Extensin	4.4e-129	Dispersed	5	38-60	-	Chloroplast
Arabidopsis thaliana	AT1G54960.1	24-285	Pkinase	STE_STE11	1.8e-105	WGD/segmental	16	-	-	Nucleus
Arabidopsis thaliana	AT1G55200.1	384-648	Pkinase_Tyr	RLK-Pelle_PERK-2	1.9e-161	WGD/segmental	8	-	-	Nucleus
Arabidopsis thaliana	AT1G55610.1	861-1132	Pkinase	RLK-Pelle_LRR-Xb-1	4.3e-126	WGD/segmental	2	5-24,777-799	1-21	Plasma Membrane
Arabidopsis thaliana	AT1G56120.1	712-976	Pkinase_Tyr	RLK-Pelle_DLSV	1.2e-112	Tandem	22	653-675	-	Chloroplast
Arabidopsis thaliana	AT1G56130.1	698-960	Pkinase_Tyr	RLK-Pelle_DLSV	6.4e-110	Tandem	23	7-29,635-657	1-29	Plasma Membrane
Arabidopsis thaliana	AT1G56140.1	697-958	Pkinase_Tyr	RLK-Pelle_DLSV	1.3e-112	Tandem	23	7-26,636-658	1-28	Plasma Membrane
Arabidopsis thaliana	AT1G56145.2	691-980	Pkinase_Tyr	RLK-Pelle_DLSV	3.8e-111	Tandem	22	4-22,628-650	1-24	Plasma Membrane
Arabidopsis thaliana	AT1G56720.1	180-448	Pkinase	RLK-Pelle_RLCK-V	1.7e-158	WGD/segmental	6	20-42	-	Chloroplast
Arabidopsis thaliana	AT1G57700.1	146-430	Pkinase	CMGC_CDK-CRK7-CDK9	1.3e-151	WGD/segmental	7	-	-	Nucleus
Arabidopsis thaliana	AT1G57870.3	84-366	Pkinase	CMGC_GSK	6.5e-184	Dispersed	14	-	-	Nucleus
Arabidopsis thaliana	AT1G59580.1	33-319	Pkinase	CMGC_MAPK	2.9e-141	WGD/segmental	2	-	-	Cytosol
Arabidopsis thaliana	AT1G60630.1	353-613	Pkinase	RLK-Pelle_LRR-III	8.7e-91	WGD/segmental	1	254-276	1-23	Vacuolar Membrane
Arabidopsis thaliana	AT1G60800.1	302-572	Pkinase	RLK-Pelle_LRR-II	7.7e-150	Dispersed	10	239-261	1-25	Plasma Membrane
Arabidopsis thaliana	AT1G60940.1	4-260	Pkinase	CAMK_OST1L	2.4e-126	WGD/segmental	8	-	-	Cytoskeleton
Arabidopsis thaliana	AT1G61360.1	500-698	Pkinase_Tyr	RLK-Pelle_DLSV	2.1e-120	Tandem	6	428-450	1-20	Plasma Membrane
Arabidopsis thaliana	AT1G61370.1	502-769	Pkinase_Tyr	RLK-Pelle_DLSV	1.6e-121	Tandem	6	5-27,434-456	1-25	Plasma Membrane
Arabidopsis thaliana	AT1G61380.1	491-686	Pkinase_Tyr	RLK-Pelle_DLSV	8e-119	Tandem	6	2-24,429-451	1-21	Plasma Membrane
Arabidopsis thaliana	AT1G61390.1	523-787	Pkinase_Tyr	RLK-Pelle_DLSV	6.3e-120	Tandem	6	22-44,450-469	-	Plasma Membrane
Arabidopsis thaliana	AT1G61400.1	502-705	Pkinase_Tyr	RLK-Pelle_DLSV	1.3e-114	Proximal	6	436-458	1-34	Plasma Membrane
Arabidopsis thaliana	AT1G61420.1	496-762	Pkinase_Tyr	RLK-Pelle_DLSV	3.7e-122	Proximal	7	5-27,426-448	1-24	Plasma Membrane
Arabidopsis thaliana	AT1G61430.1	490-761	Pkinase_Tyr	RLK-Pelle_DLSV	6.4e-120	Tandem	7	7-26,425-447	-	Plasma Membrane
Arabidopsis thaliana	AT1G61440.1	479-745	Pkinase_Tyr	RLK-Pelle_DLSV	1.4e-122	Tandem	6	419-441	1-17	Vacuolar Membrane
Arabidopsis thaliana	AT1G61460.1	304-555	Pkinase_Tyr	RLK-Pelle_DLSV	2.8e-104	Proximal	8	241-263	-	Chloroplast
Arabidopsis thaliana	AT1G61480.1	497-765	Pkinase_Tyr	RLK-Pelle_DLSV	2.7e-122	WGD/segmental	6	7-26,426-448	1-24	Plasma Membrane
Arabidopsis thaliana	AT1G61490.1	491-757	Pkinase_Tyr	RLK-Pelle_DLSV	2.1e-121	Tandem	6	7-24,426-448	1-24	Plasma Membrane
Arabidopsis thaliana	AT1G61500.1	492-759	Pkinase_Tyr	RLK-Pelle_DLSV	4.8e-123	Tandem	6	7-29,427-449	1-25	Vacuolar Membrane
Arabidopsis thaliana	AT1G61550.1	491-756	Pkinase_Tyr	RLK-Pelle_DLSV	7.7e-121	Proximal	7	421-443	1-19	Plasma Membrane
Arabidopsis thaliana	AT1G61590.1	104-376	Pkinase_Tyr	RLK-Pelle_RLCK-VIIa-2	1.4e-136	Dispersed	4	-	-	Chloroplast
Arabidopsis thaliana	AT1G61610.1	528-726	Pkinase_Tyr	RLK-Pelle_DLSV	2.9e-123	WGD/segmental	6	443-465	1-26	Chloroplast
Arabidopsis thaliana	AT1G61860.1	87-358	Pkinase_Tyr	RLK-Pelle_RLCK-VIIa-1	4.4e-143	Dispersed	4	-	-	Cytosol
Arabidopsis thaliana	AT1G61950.1	98-357	Pkinase	CAMK_CDPK	7.9e-126	WGD/segmental	8	-	-	Cytosol
Arabidopsis thaliana	AT1G62400.1	43-294	Pkinase_Tyr	TKL-Pl-4	6e-115	Dispersed	2	-	-	Cytosol
Arabidopsis thaliana	AT1G62950.1	602-879	Pkinase	RLK-Pelle_LRR-VII-1	3e-127	WGD/segmental	1	7-26,518-540	1-22	Plasma Membrane
Arabidopsis thaliana	AT1G63430.2	364-569	Pkinase_Tyr	RLK-Pelle_LRR-VI-2	1.4e-95	WGD/segmental	12	289-311	1-22	Plasma Membrane
Arabidopsis thaliana	AT1G63500.1	72-308	Pkinase_Tyr	RLK-Pelle_RLCK-XII-1	9.6e-141	WGD/segmental	9	-	-	Chloroplast
Arabidopsis thaliana	AT1G63700.1	401-655	Pkinase	STE_STE11	2.4e-103	Dispersed	10	-	-	Nucleus
Arabidopsis thaliana	AT1G64210.1	310-576	Pkinase	RLK-Pelle_LRR-III	8.8e-106	WGD/segmental	1	4-22,231-253	1-19	Plasma Membrane
Arabidopsis thaliana	AT1G64300.1	274-508	Pkinase_Tyr	TKL_Gdt	3.8e-83	WGD/segmental	3	-	-	Nucleus
Arabidopsis thaliana	AT1G64630.1	19-271	Pkinase	WNK_NRBP	2e-135	Dispersed	6	-	-	Chloroplast
Arabidopsis thaliana	AT1G65190.1	91-261	Pkinase	RLK-Pelle_RLCK-XII-2	9.2e-80	Proximal	0	-	-	Nucleus
Arabidopsis thaliana	AT1G65250.1	93-315	Pkinase	RLK-Pelle_RLCK-XII-2	1.4e-83	Proximal	0	-	-	Nucleus
Arabidopsis thaliana	AT1G65790.1	521-792	Pkinase_Tyr	RLK-Pelle_DLSV	8.1e-124	Tandem	6	10-32,436-457	1-27	Chloroplast
Arabidopsis thaliana	AT1G65800.1	525-796	Pkinase_Tyr	RLK-Pelle_DLSV	4.7e-124	Tandem	6	10-32,440-461	1-27	Extracellular
Arabidopsis thaliana	AT1G66150.1	590-863	Pkinase	RLK-Pelle_LRR-IX	6.7e-162	WGD/segmental	1	481-503	1-23	Plasma Membrane
Arabidopsis thaliana	AT1G66460.1	130-408	Pkinase	RLK-Pelle_RLCK-VI	3.2e-112	WGD/segmental	5	-	-	Chloroplast
Arabidopsis thaliana	AT1G66750.1	15-293	Pkinase	CMGC_CDK-CDK7	1.3e-168	Dispersed	5	-	-	Cytosol
Arabidopsis thaliana	AT1G66830.1	403-677	Pkinase_Tyr	RLK-Pelle_LRR-III	8.9e-88	Dispersed	1	4-23,304-326	1-21	Plasma Membrane
Arabidopsis thaliana	AT1G66880.1	969-1239	Pkinase_Tyr	RLK-Pelle_WAK_LRK10L-1	2.1e-130	WGD/segmental	8	873-895	-	Nucleus
Arabidopsis thaliana	AT1G66910.1	350-620	Pkinase_Tyr	RLK-Pelle_LRK10L-2	1.5e-136	Tandem	1	15-37,277-299	1-30	Plasma Membrane
Arabidopsis thaliana	AT1G66920.2	311-577	Pkinase	RLK-Pelle_LRK10L-2	2.5e-134	Tandem	2	-	1-26	Plasma Membrane
Arabidopsis thaliana	AT1G66930.1	348-621	Pkinase_Tyr	RLK-Pelle_LRK10L-2	2.3e-133	Tandem	3	282-304	-	Nucleus
Arabidopsis thaliana	AT1G66980.1	807-1078	Pkinase_Tyr	RLK-Pelle_LRK10L-2	1.9e-134	Tandem	9	752-774	1-36	Plasma Membrane
Arabidopsis thaliana	AT1G67000.1	558-838	Pkinase_Tyr	RLK-Pelle_LRK10L-2	1.7e-131	WGD/segmental	4	496-518	1-27	Plasma Membrane
Arabidopsis thaliana	AT1G67470.1	70-266	Pkinase	RLK-Pelle_RLCK-XII-2	6.9e-84	Dispersed	0	-	-	Cytosol
Arabidopsis thaliana	AT1G67510.1	415-709	Pkinase	RLK-Pelle_LRR-III	7.6e-96	Dispersed	1	-	1-22	Plasma Membrane
Arabidopsis thaliana	AT1G67520.1	422-583	Pkinase	RLK-Pelle_DLSV	2e-78	Dispersed	4	-	1-22	Extracellular
Arabidopsis thaliana	AT1G67580.1	406-697	Pkinase	CMGC_CDK-PITSLRE	3.2e-178	Dispersed	5	-	-	Nucleus
Arabidopsis thaliana	AT1G67720.1	608-873	Pkinase_Tyr	RLK-Pelle_LRR-I-1	9.4e-114	Dispersed	14	535-557	1-21	Plasma Membrane
Arabidopsis thaliana	AT1G67890.1	487-738	Pkinase_Tyr	TKL_CTR1-DRK-2	1.4e-146	Dispersed	12	-	-	Nucleus
Arabidopsis thaliana	AT1G68400.1	366-610	Pkinase	RLK-Pelle_LRR-III	1.8e-111	Dispersed	1	278-300	1-27	Plasma Membrane
Arabidopsis thaliana	AT1G68690.1	378-581	Pkinase	RLK-Pelle_PERK-1	2.1e-145	Dispersed	8	281-303	-	Chloroplast
Arabidopsis thaliana	AT1G68830.1	135-452	Pkinase	Group-Pl-4	5.4e-152	Dispersed	9	-	-	Chloroplast
Arabidopsis thaliana	AT1G69220.1	249-503	Pkinase	STE_STE20-Pl	4e-168	Dispersed	17	-	-	Nucleus
Arabidopsis thaliana	AT1G69270.1	263-529	Pkinase	RLK-Pelle_LRR-XV	1.6e-128	Dispersed	0	199-221	1-19	Plasma Membrane
Arabidopsis thaliana	AT1G69730.1	448-714	Pkinase	RLK-Pelle_WAK	2.2e-109	Dispersed	2	372-394	1-23	Extracellular
Arabidopsis thaliana	AT1G69790.1	87-362	Pkinase_Tyr	RLK-Pelle_RLCK-VIIa-2	6e-134	WGD/segmental	4	-	-	Cytosol
Arabidopsis thaliana	AT1G69910.1	326-617	Pkinase	RLK-Pelle_WAK_LRK10L-1	3.1e-119	Dispersed	0	255-277	1-26	Vacuolar Membrane
Arabidopsis thaliana	AT1G69990.1	320-562	Pkinase_Tyr	RLK-Pelle_LRR-Xa	2.4e-129	WGD/segmental	0	216-238	1-18	Chloroplast
Arabidopsis thaliana	AT1G70110.1	345-551	Pkinase	RLK-Pelle_L-LEC	5.3e-115	WGD/segmental	1	289-311	1-18	Plasma Membrane
Arabidopsis thaliana	AT1G70130.1	335-536	Pkinase	RLK-Pelle_L-LEC	2.3e-112	Proximal	1	225-247,278-300	1-23	Plasma Membrane
Arabidopsis thaliana	AT1G70250.1	461-734	Pkinase_Tyr	RLK-Pelle_LRK10L-2	2.2e-131	Dispersed	5	-	1-19	Plasma Membrane
Arabidopsis thaliana	AT1G70430.1	16-266	Pkinase	STE_STE20-Fray	1.7e-134	WGD/segmental	17	-	-	Cytosol
Arabidopsis thaliana	AT1G70450.1	50-254	Pkinase	RLK-Pelle_PERK-1	1.6e-146	WGD/segmental	6	-	-	Cytosol
Arabidopsis thaliana	AT1G70460.1	356-626	Pkinase_Tyr	RLK-Pelle_PERK-1	2.3e-157	WGD/segmental	7	237-256	-	Nucleus
Arabidopsis thaliana	AT1G70520.1	327-537	Pkinase	RLK-Pelle_DLSV	2.2e-109	Tandem	6	5-24,261-283	1-29	Vacuolar Membrane
Arabidopsis thaliana	AT1G70530.1	326-589	Pkinase_Tyr	RLK-Pelle_DLSV	3.4e-106	Tandem	7	261-283	1-20	Plasma Membrane
Arabidopsis thaliana	AT1G70740.1	65-329	Pkinase_Tyr	RLK-Pelle_DLSV	2.9e-116	Dispersed	5	-	-	Chloroplast
Arabidopsis thaliana	AT1G71410.1	110-343	Pkinase	SCY1_SCYL2	8.3e-147	WGD/segmental	13	-	-	Chloroplast
Arabidopsis thaliana	AT1G71530.1	147-431	Pkinase	CMGC_CDK-CRK7-CDK9	9.3e-152	WGD/segmental	6	-	-	Cytosol
Arabidopsis thaliana	AT1G71830.1	303-573	Pkinase	RLK-Pelle_LRR-II	6.3e-157	Dispersed	10	4-26,240-262	1-26	Plasma Membrane
Arabidopsis thaliana	AT1G72180.1	685-956	Pkinase	RLK-Pelle_LRR-XI-1	2.2e-98	Dispersed	3	7-29,622-641	-	Plasma Membrane
Arabidopsis thaliana	AT1G72300.1	806-1072	Pkinase_Tyr	RLK-Pelle_LRR-Xb-1	7.7e-129	WGD/segmental	0	21-43,717-739	-	Plasma Membrane
Arabidopsis thaliana	AT1G72460.1	366-630	Pkinase_Tyr	RLK-Pelle_LRR-III	5.3e-85	Dispersed	1	253-272	1-21	Plasma Membrane
Arabidopsis thaliana	AT1G72540.1	86-359	Pkinase	RLK-Pelle_RLCK-VIIa-2	1.3e-126	Dispersed	4	-	-	Chloroplast
Arabidopsis thaliana	AT1G72710.1	10-225	Pkinase	CK1_CK1	8.1e-144	Dispersed	13	-	-	Nucleus
Arabidopsis thaliana	AT1G72760.1	387-638	Pkinase_Tyr	RLK-Pelle_RLCK-IXb	1.9e-117	WGD/segmental	9	-	-	Nucleus
Arabidopsis thaliana	AT1G73080.1	829-1105	Pkinase	RLK-Pelle_LRR-XI-1	1.5e-97	Tandem	1	7-29,770-792	-	Plasma Membrane
Arabidopsis thaliana	AT1G73450.1	841-1143	Pkinase	CMGC_DYRK-PRP4	2.9e-155	Tandem	6	-	-	Nucleus
Arabidopsis thaliana	AT1G73460.1	858-1160	Pkinase	CMGC_DYRK-PRP4	3.5e-155	Tandem	6	-	-	Nucleus
Arabidopsis thaliana	AT1G73500.1	48-306	Pkinase	STE_STE7	6.1e-115	WGD/segmental	0	-	-	Nucleus
Arabidopsis thaliana	AT1G73660.1	749-1000	Pkinase_Tyr	TKL_CTR1-DRK-2	7e-144	WGD/segmental	12	-	-	Endoplasmic Reticulum
Arabidopsis thaliana	AT1G73670.1	90-381	Pkinase	CMGC_MAPK	1.4e-143	WGD/segmental	10	-	-	Cytosol
Arabidopsis thaliana	AT1G73690.1	13-291	Pkinase	CMGC_CDK-CDK7	4.1e-172	WGD/segmental	6	-	-	Cytosol
Arabidopsis thaliana	AT1G74330.1	121-407	Pkinase	CMGC_CDK-CRK7-CDK9	1.7e-151	WGD/segmental	8	-	-	Nucleus
Arabidopsis thaliana	AT1G74360.1	815-1083	Pkinase	RLK-Pelle_LRR-Xb-2	8.9e-171	Dispersed	1	16-38,732-754	-	Plasma Membrane
Arabidopsis thaliana	AT1G74490.1	95-306	Pkinase	RLK-Pelle_RLCK-VIIa-2	5.4e-125	Dispersed	4	-	-	Nucleus
Arabidopsis thaliana	AT1G74740.1	61-317	Pkinase	CAMK_CDPK	2.8e-125	WGD/segmental	6	-	-	Cytosol
Arabidopsis thaliana	AT1G75640.1	842-1059	Pkinase_Tyr	RLK-Pelle_LRR-VII-3	5.2e-124	WGD/segmental	0	755-777	1-24	Cytosol
Arabidopsis thaliana	AT1G75820.1	693-967	Pkinase_Tyr	RLK-Pelle_LRR-XI-1	1.1e-111	Dispersed	1	641-659	1-24	Extracellular
Arabidopsis thaliana	AT1G76040.2	112-370	Pkinase	CAMK_CDPK	1.7e-125	Dispersed	7	-	-	Cytosol
Arabidopsis thaliana	AT1G76360.1	167-443	Pkinase_Tyr	RLK-Pelle_RLCK-VIIa-2	9.5e-134	WGD/segmental	5	-	-	Chloroplast
Arabidopsis thaliana	AT1G76370.1	76-341	Pkinase	RLK-Pelle_RLCK-VIIa-1	4.6e-142	WGD/segmental	5	-	-	Chloroplast
Arabidopsis thaliana	AT1G76540.1	14-304	Pkinase	CMGC_CDK-Pl	1.5e-157	WGD/segmental	7	-	-	Cytosol
Arabidopsis thaliana	AT1G77280.1	448-654	Pkinase	RLK-Pelle_RLCK-VI	4.1e-127	WGD/segmental	10	-	-	Chloroplast
Arabidopsis thaliana	AT1G77720.1	400-693	Pkinase	TTK	1.7e-172	WGD/segmental	5	-	-	Nucleus
Arabidopsis thaliana	AT1G78290.2	4-260	Pkinase	CAMK_OST1L	7.2e-124	Dispersed	5	-	-	Cytosol
Arabidopsis thaliana	AT1G78530.1	77-342	Pkinase	RLK-Pelle_LRR-XIIIa	1e-128	Dispersed	4	7-29	-	Chloroplast
Arabidopsis thaliana	AT1G78940.2	451-702	Pkinase_Tyr	RLK-Pelle_RLCK-IXb	1.1e-116	WGD/segmental	9	-	-	Nucleus
Arabidopsis thaliana	AT1G78980.1	407-670	Pkinase	RLK-Pelle_LRR-V	9.6e-128	WGD/segmental	14	273-295	1-22	Plasma Membrane
Arabidopsis thaliana	AT1G79250.1	147-299,356-480	Pkinase,Pkinase	AGC_RSK-2	1.5e-131	WGD/segmental	2	-	-	Nucleus
Arabidopsis thaliana	AT1G79570.1	966-1226	Pkinase_Tyr	TKL-Pl-6	8.4e-134	WGD/segmental	9	-	-	Nucleus
Arabidopsis thaliana	AT1G79620.1	640-907	Pkinase_Tyr	RLK-Pelle_LRR-VIII-1	2e-130	Dispersed	18	13-32,565-587	-	Plasma Membrane
Arabidopsis thaliana	AT1G79640.1	16-277	Pkinase	STE_STE20-Fray	3e-149	Dispersed	20	-	-	Nucleus
Arabidopsis thaliana	AT1G79670.1	422-690	Pkinase_Tyr	RLK-Pelle_WAK	2.9e-110	WGD/segmental	2	7-29,349-371	1-27	Plasma Membrane
Arabidopsis thaliana	AT1G79680.1	435-700	Pkinase	RLK-Pelle_WAK	1.1e-109	Dispersed	2	358-380	1-24	Chloroplast
Arabidopsis thaliana	AT1G80640.1	153-408	Pkinase_Tyr	RLK-Pelle_RLCK-X	2.4e-139	Dispersed	9	7-23,73-95	1-22	Vacuolar Membrane
Arabidopsis thaliana	AT1G80870.1	82-232,544-659	Pkinase,Pkinase	RLK-Pelle_RLCK-XI	3.1e-128	Dispersed	0	20-42	-	Mitochondria
Arabidopsis thaliana	AT2G01210.1	410-704	Pkinase	RLK-Pelle_LRR-III	1.2e-99	Dispersed	1	-	1-20	Plasma Membrane
Arabidopsis thaliana	AT2G01450.1	16-307	Pkinase	CMGC_MAPK	7.8e-139	Dispersed	9	-	-	Nucleus
Arabidopsis thaliana	AT2G01820.1	586-861	Pkinase	RLK-Pelle_LRR-IX	4.2e-162	WGD/segmental	1	483-505	1-24	Plasma Membrane
Arabidopsis thaliana	AT2G01950.1	841-1052	Pkinase	RLK-Pelle_LRR-Xb-1	2.8e-124	Dispersed	0	756-778	1-28	Chloroplast/Mitochondria
Arabidopsis thaliana	AT2G02220.1	736-1003	Pkinase	RLK-Pelle_LRR-Xb-1	1.9e-130	Dispersed	0	658-680	1-25	Plasma Membrane
Arabidopsis thaliana	AT2G02780.1	469-650	Pkinase_Tyr	RLK-Pelle_LRR-VI-1	1.7e-97	WGD/segmental	6	5-24,352-374	1-25	Plasma Membrane
Arabidopsis thaliana	AT2G02800.1	87-363	Pkinase_Tyr	RLK-Pelle_RLCK-VIIa-2	4.5e-139	WGD/segmental	5	-	-	Cytosol
Arabidopsis thaliana	AT2G04300.1	543-807	Pkinase_Tyr	RLK-Pelle_LRR-I-1	2.4e-128	Dispersed	13	7-24,481-503	1-26	Plasma Membrane
Arabidopsis thaliana	AT2G05060.1	16-275	Pkinase	STE_STE11	9.2e-83	Dispersed	0	-	-	Nucleus
Arabidopsis thaliana	AT2G05940.1	91-364	Pkinase_Tyr	RLK-Pelle_RLCK-VIIa-2	4.2e-140	Dispersed	3	-	-	Nucleus
Arabidopsis thaliana	AT2G07020.1	422-676	Pkinase_Tyr	RLK-Pelle_RLCK-IXb	1e-117	Dispersed	6	-	-	Cytosol
Arabidopsis thaliana	AT2G07040.1	342-607	Pkinase	RLK-Pelle_LRR-III	1.2e-93	Dispersed	2	5-22,245-267	1-21	Plasma Membrane
Arabidopsis thaliana	AT2G07180.1	95-367	Pkinase_Tyr	RLK-Pelle_RLCK-VIIa-2	2.5e-136	Dispersed	5	-	-	Nucleus
Arabidopsis thaliana	AT2G11520.1	229-497	Pkinase_Tyr	RLK-Pelle_RLCK-IV	1.3e-135	Dispersed	7	-	1-30	Plasma Membrane
Arabidopsis thaliana	AT2G13790.1	295-565	Pkinase	RLK-Pelle_LRR-II	3.9e-153	Tandem	10	232-254	1-29	Plasma Membrane
Arabidopsis thaliana	AT2G13800.1	276-546	Pkinase	RLK-Pelle_LRR-II	6.2e-150	Tandem	10	214-236	1-24	Vacuolar Membrane
Arabidopsis thaliana	AT2G14440.1	584-849	Pkinase_Tyr	RLK-Pelle_LRR-I-1	3e-123	Proximal	13	527-549	1-23	Plasma Membrane
Arabidopsis thaliana	AT2G14510.1	566-831	Pkinase_Tyr	RLK-Pelle_LRR-I-1	3.8e-123	Proximal	12	509-531	1-23	Chloroplast
Arabidopsis thaliana	AT2G15300.1	484-737	Pkinase	RLK-Pelle_LRR-III	4.4e-75	WGD/segmental	1	336-358	1-23	Plasma Membrane
Arabidopsis thaliana	AT2G16250.1	533-806	Pkinase_Tyr	RLK-Pelle_LRR-XIV	4.4e-143	WGD/segmental	3	7-29,451-473	1-28	Plasma Membrane
Arabidopsis thaliana	AT2G16750.1	279-542	Pkinase	RLK-Pelle_RLCK-VI	3.4e-117	WGD/segmental	10	-	-	Chloroplast
Arabidopsis thaliana	AT2G17090.1	66-202	Pkinase_Tyr	RLK-Pelle_RLCK-XII-1	2.5e-96	WGD/segmental	8	-	-	Nucleus
Arabidopsis thaliana	AT2G17170.1	79-205	Pkinase_Tyr	RLK-Pelle_RLCK-XII-1	1.6e-80	Tandem	6	-	-	Cytosol
Arabidopsis thaliana	AT2G17220.1	90-367	Pkinase_Tyr	RLK-Pelle_RLCK-VIIa-2	3.7e-132	WGD/segmental	5	-	-	Chloroplast
Arabidopsis thaliana	AT2G17290.1	85-343	Pkinase	CAMK_CDPK	1.9e-123	WGD/segmental	7	-	-	Cytosol
Arabidopsis thaliana	AT2G17520.1	417-704	Pkinase	IRE1	8.7e-154	Dispersed	7	-	1-28	Plasma Membrane
Arabidopsis thaliana	AT2G17530.1	39-178,254-415	Pkinase,Pkinase	CMGC_SRPK	8.7e-181	WGD/segmental	3	-	-	Cytosol
Arabidopsis thaliana	AT2G17700.1	286-535	Pkinase_Tyr	TKL-Pl-4	1.4e-114	WGD/segmental	14	-	-	Cytosol
Arabidopsis thaliana	AT2G17890.1	108-368	Pkinase	CAMK_CDPK	5.8e-118	WGD/segmental	11	-	-	Chloroplast
Arabidopsis thaliana	AT2G18170.1	33-319	Pkinase	CMGC_MAPK	1.2e-142	WGD/segmental	2	-	-	Cytosol
Arabidopsis thaliana	AT2G18470.1	288-555	Pkinase_Tyr	RLK-Pelle_PERK-1	2.5e-153	Dispersed	8	150-172	-	Nucleus
Arabidopsis thaliana	AT2G18530.1	13-156	Pkinase	STE_STE11	3.8e-47	Dispersed	3	7-29	-	Extracellular
Arabidopsis thaliana	AT2G18890.1	70-283	Pkinase	RLK-Pelle_RLCK-VI	2.8e-114	Dispersed	6	-	-	Mitochondria
Arabidopsis thaliana	AT2G19130.1	496-764	Pkinase	RLK-Pelle_SD-2b	4.1e-126	Dispersed	0	441-463	1-22	Nucleus
Arabidopsis thaliana	AT2G19190.1	577-839	Pkinase	RLK-Pelle_LRR-I-1	6e-121	WGD/segmental	12	7-24,517-539	1-24	Plasma Membrane
Arabidopsis thaliana	AT2G19210.1	578-846	Pkinase_Tyr	RLK-Pelle_LRR-I-1	2.9e-118	Tandem	12	4-23,517-539	1-25	Plasma Membrane
Arabidopsis thaliana	AT2G19230.1	573-837	Pkinase	RLK-Pelle_LRR-I-1	3.4e-119	WGD/segmental	16	4-23,517-539	1-24	Plasma Membrane
Arabidopsis thaliana	AT2G19400.1	107-254,303-414	Pkinase,Pkinase	AGC_NDR	2.5e-157	Dispersed	12	-	-	Nucleus
Arabidopsis thaliana	AT2G19410.1	445-698	Pkinase_Tyr	RLK-Pelle_RLCK-IXb	3e-110	WGD/segmental	8	-	-	Cytosol
Arabidopsis thaliana	AT2G19470.1	10-227	Pkinase	CK1_CK1	1e-144	WGD/segmental	13	-	-	Nucleus
Arabidopsis thaliana	AT2G20050.1	799-1038	Pkinase	AGC_PKA-PKG	4.5e-98	Dispersed	13	-	-	Chloroplast
Arabidopsis thaliana	AT2G20300.1	351-616	Pkinase_Tyr	RLK-Pelle_Extensin	2.5e-146	Dispersed	7	7-29,259-281	1-19	Chloroplast
Arabidopsis thaliana	AT2G20470.1	127-421	Pkinase	AGC_NDR	1.9e-162	Dispersed	12	-	-	Nucleus
Arabidopsis thaliana	AT2G20635.1	225-446	Pkinase	BUB	2.1e-153	Dispersed	13	-	-	Nucleus
Arabidopsis thaliana	AT2G20850.1	481-752	Pkinase_Tyr	RLK-Pelle_LRR-V	4.1e-133	Dispersed	14	12-34,315-337	1-31	Vacuolar Membrane
Arabidopsis thaliana	AT2G21480.1	528-739	Pkinase_Tyr	RLK-Pelle_CrRLK1L-1	1.7e-148	WGD/segmental	0	21-43,441-463	1-39	Plasma Membrane
Arabidopsis thaliana	AT2G23030.1	4-260	Pkinase	CAMK_OST1L	4.7e-120	Dispersed	8	-	-	Cytosol
Arabidopsis thaliana	AT2G23070.1	132-417	Pkinase	CMGC_CK2	3.9e-185	WGD/segmental	9	-	-	Chloroplast
Arabidopsis thaliana	AT2G23080.1	34-319	Pkinase	CMGC_CK2	3.3e-185	Tandem	9	-	-	Nucleus
Arabidopsis thaliana	AT2G23200.1	493-756	Pkinase_Tyr	RLK-Pelle_CrRLK1L-1	5.8e-132	Dispersed	0	10-27,402-424	1-28	Plasma Membrane
Arabidopsis thaliana	AT2G23300.1	461-751	Pkinase	RLK-Pelle_LRR-III	3.1e-76	WGD/segmental	1	9-31,334-356	-	Plasma Membrane
Arabidopsis thaliana	AT2G23450.2	348-617	Pkinase	RLK-Pelle_WAK_LRK10L-1	3.9e-129	Dispersed	3	15-37,283-305	-	Chloroplast
Arabidopsis thaliana	AT2G23770.1	385-594	Pkinase_Tyr	RLK-Pelle_LysM	1.8e-73	Dispersed	0	272-294	1-22	Plasma Membrane
Arabidopsis thaliana	AT2G23950.1	300-566	Pkinase	RLK-Pelle_LRR-II	3.1e-142	WGD/segmental	10	235-257	1-27	Plasma Membrane
Arabidopsis thaliana	AT2G24130.1	663-949	Pkinase	RLK-Pelle_LRR-XII-1	2.4e-97	Dispersed	2	-	1-20	Plasma Membrane
Arabidopsis thaliana	AT2G24230.1	550-841	Pkinase	RLK-Pelle_LRR-VII-2	9.1e-144	Dispersed	0	456-478	1-23	Plasma Membrane
Arabidopsis thaliana	AT2G24360.1	132-384	Pkinase_Tyr	TKL-Pl-4	1.6e-117	WGD/segmental	2	-	-	Chloroplast
Arabidopsis thaliana	AT2G24370.1	481-737	Pkinase	RLK-Pelle_RLCK-IXb	2.3e-120	WGD/segmental	9	-	-	Nucleus
Arabidopsis thaliana	AT2G25090.1	15-278	Pkinase	CAMK_CAMKL-CHK1	5.7e-125	WGD/segmental	1	-	-	Cytosol
Arabidopsis thaliana	AT2G25220.2	152-419	Pkinase	RLK-Pelle_RLCK-X	2.2e-157	WGD/segmental	9	47-69	-	Chloroplast
Arabidopsis thaliana	AT2G25760.2	107-335	Pkinase	CK1_CK1-Pl	3.6e-162	Dispersed	15	-	-	Nucleus
Arabidopsis thaliana	AT2G25790.1	710-937	Pkinase	RLK-Pelle_Singleton	1.2e-111	Dispersed	1	636-658	1-29	Plasma Membrane
Arabidopsis thaliana	AT2G25880.1	27-276	Pkinase	Aur	1.6e-157	Dispersed	8	-	-	Cytosol
Arabidopsis thaliana	AT2G26290.1	91-365	Pkinase_Tyr	RLK-Pelle_RLCK-VIIa-2	5.7e-136	Dispersed	4	-	-	Cytosol
Arabidopsis thaliana	AT2G26330.1	651-911	Pkinase	RLK-Pelle_LRR-XIIIb	4.7e-152	Dispersed	26	7-24	1-24	Plasma Membrane
Arabidopsis thaliana	AT2G26700.1	88-238,355-465	Pkinase,Pkinase	AGC_RSK-2	2.9e-120	Dispersed	2	-	-	Nucleus
Arabidopsis thaliana	AT2G26730.1	355-614	Pkinase	RLK-Pelle_LRR-III	4.6e-118	Dispersed	1	259-281	1-23	Plasma Membrane
Arabidopsis thaliana	AT2G26980.4	24-279	Pkinase	CAMK_CAMKL-CHK1	1.4e-137	Dispersed	14	-	-	Nucleus
Arabidopsis thaliana	AT2G27060.1	735-935	Pkinase_Tyr	RLK-Pelle_LRR-III	1.2e-74	Dispersed	2	566-588	1-20	Vacuolar Membrane
Arabidopsis thaliana	AT2G28250.1	212-490	Pkinase	RLK-Pelle_RLCK-XVI	5.4e-178	Dispersed	8	103-125	1-23	Plasma Membrane
Arabidopsis thaliana	AT2G28590.1	103-368	Pkinase	RLK-Pelle_RLCK-VIIa-1	3e-146	WGD/segmental	4	-	-	Nucleus
Arabidopsis thaliana	AT2G28930.1	84-362	Pkinase_Tyr	RLK-Pelle_RLCK-VIIa-2	8.8e-142	WGD/segmental	4	-	-	Chloroplast
Arabidopsis thaliana	AT2G28940.2	107-387	Pkinase_Tyr	RLK-Pelle_RLCK-VIIa-2	5.1e-127	Dispersed	3	-	-	Cytosol
Arabidopsis thaliana	AT2G28960.1	575-842	Pkinase_Tyr	RLK-Pelle_LRR-I-1	5.6e-127	Proximal	12	7-24,510-532	1-24	Plasma Membrane
Arabidopsis thaliana	AT2G28970.1	482-746	Pkinase	RLK-Pelle_LRR-I-1	3.1e-130	Tandem	13	410-432	1-19	Plasma Membrane
Arabidopsis thaliana	AT2G28990.1	580-844	Pkinase	RLK-Pelle_LRR-I-1	1.4e-125	Tandem	12	507-529	1-19	Plasma Membrane
Arabidopsis thaliana	AT2G29000.1	568-832	Pkinase	RLK-Pelle_LRR-I-1	7e-128	WGD/segmental	12	7-24,507-529	1-24	Plasma Membrane
Arabidopsis thaliana	AT2G29220.1	356-609	Pkinase_Tyr	RLK-Pelle_L-LEC	3.8e-85	WGD/segmental	0	304-326	1-23	Plasma Membrane
Arabidopsis thaliana	AT2G29250.1	355-610	Pkinase_Tyr	RLK-Pelle_L-LEC	2.7e-84	Tandem	0	304-326	1-23	Plasma Membrane
Arabidopsis thaliana	AT2G30040.1	21-270	Pkinase	STE_STE11	9.9e-83	WGD/segmental	0	405-427	-	Chloroplast
Arabidopsis thaliana	AT2G30360.1	21-277	Pkinase	CAMK_CAMKL-CHK1	4.2e-132	Dispersed	0	-	-	Chloroplast
Arabidopsis thaliana	AT2G30730.1	52-325	Pkinase_Tyr	RLK-Pelle_RLCK-VIII	2.1e-160	WGD/segmental	5	-	-	Cytosol
Arabidopsis thaliana	AT2G30740.1	75-349	Pkinase_Tyr	RLK-Pelle_RLCK-VIII	1.6e-168	Tandem	7	-	-	Cytosol
Arabidopsis thaliana	AT2G30940.2	169-394	Pkinase	RLK-Pelle_RLCK-V	3.1e-98	Dispersed	5	54-76	-	Chloroplast
Arabidopsis thaliana	AT2G30980.1	72-356	Pkinase	CMGC_GSK	6.3e-185	WGD/segmental	11	-	-	Nucleus
Arabidopsis thaliana	AT2G31010.1	520-765	Pkinase_Tyr	TKL_CTR1-DRK-1	6.4e-139	Dispersed	16	-	-	Nucleus
Arabidopsis thaliana	AT2G31500.1	66-324	Pkinase	CAMK_CDPK	2.9e-123	Dispersed	6	-	-	Chloroplast
Arabidopsis thaliana	AT2G31800.1	203-453	Pkinase_Tyr	TKL-Pl-5	1.4e-110	Dispersed	11	-	-	Mitochondria
Arabidopsis thaliana	AT2G31880.1	350-631	Pkinase	RLK-Pelle_LRR-XI-2	2.3e-113	Dispersed	0	10-32,284-306	1-31	Plasma Membrane
Arabidopsis thaliana	AT2G32510.1	4-259	Pkinase	STE_STE11	2e-95	WGD/segmental	0	-	-	Chloroplast
Arabidopsis thaliana	AT2G32800.1	120-351,538-809	Pkinase,Pkinase_Tyr	RLK-Pelle_L-LEC	5e-188	Dispersed	0	-	-	Nucleus
Arabidopsis thaliana	AT2G32850.2	30-290	Pkinase	NAK	1.1e-130	Dispersed	7	-	-	Nucleus
Arabidopsis thaliana	AT2G33170.1	820-1096	Pkinase	RLK-Pelle_LRR-XI-1	3.1e-112	Dispersed	3	754-776	-	Plasma Membrane
Arabidopsis thaliana	AT2G33580.1	380-638	Pkinase	RLK-Pelle_LysM	9.5e-98	Dispersed	0	278-300	1-26	Chloroplast
Arabidopsis thaliana	AT2G34180.1	57-311	Pkinase	CAMK_CAMKL-CHK1	4.8e-132	WGD/segmental	0	-	-	Chloroplast
Arabidopsis thaliana	AT2G34290.1	3-264	Pkinase	STE_STE11	1.5e-82	Dispersed	0	-	-	Cytosol
Arabidopsis thaliana	AT2G34650.1	76-227,289-394	Pkinase,Pkinase	AGC_RSK-2	3.8e-121	Dispersed	1	-	-	Nucleus
Arabidopsis thaliana	AT2G35050.1	975-1236	Pkinase_Tyr	TKL-Pl-6	4.6e-132	Dispersed	8	-	-	Nucleus
Arabidopsis thaliana	AT2G35620.1	306-569	Pkinase	RLK-Pelle_LRR-XIIIa	2.5e-133	WGD/segmental	13	238-260	1-28	Chloroplast
Arabidopsis thaliana	AT2G35890.1	132-390	Pkinase	CAMK_CDPK	5.2e-124	Dispersed	5	-	-	Nucleus
Arabidopsis thaliana	AT2G36350.1	560-708,795-898	Pkinase,Pkinase	AGC_RSK-2	1.1e-128	WGD/segmental	2	-	-	Nucleus
Arabidopsis thaliana	AT2G36570.1	361-640	Pkinase	RLK-Pelle_LRR-III	1.3e-109	Dispersed	1	270-292	1-21	Plasma Membrane
Arabidopsis thaliana	AT2G37050.3	605-807	Pkinase_Tyr	RLK-Pelle_LRR-I-1	1.2e-110	Dispersed	14	530-552	1-23	Plasma Membrane
Arabidopsis thaliana	AT2G37710.1	348-616	Pkinase	RLK-Pelle_L-LEC	5.4e-120	WGD/segmental	0	294-313	1-22	Plasma Membrane
Arabidopsis thaliana	AT2G37840.1	14-269	Pkinase	Group-Pl-3	6.8e-141	WGD/segmental	12	-	-	Chloroplast
Arabidopsis thaliana	AT2G38490.1	52-306	Pkinase	CAMK_CAMKL-CHK1	1.6e-123	WGD/segmental	0	7-26	1-26	Cytosol
Arabidopsis thaliana	AT2G38620.2	4-303	Pkinase	CMGC_CDK-Pl	9.4e-159	WGD/segmental	3	-	-	Cytosol
Arabidopsis thaliana	AT2G38910.1	134-391	Pkinase	CAMK_CDPK	3.2e-125	Dispersed	6	-	-	Chloroplast
Arabidopsis thaliana	AT2G39110.1	95-372	Pkinase_Tyr	RLK-Pelle_RLCK-VIIa-2	1.8e-124	Dispersed	4	-	-	Cytosol
Arabidopsis thaliana	AT2G39180.1	523-677	Pkinase_Tyr	RLK-Pelle_CR4L	4.5e-83	Dispersed	0	7-29,432-454	1-22	Plasma Membrane
Arabidopsis thaliana	AT2G39360.1	492-687	Pkinase_Tyr	RLK-Pelle_CrRLK1L-1	3.7e-142	Dispersed	0	411-433	1-21	Plasma Membrane
Arabidopsis thaliana	AT2G39660.1	71-349	Pkinase_Tyr	RLK-Pelle_RLCK-VIIa-2	1e-135	WGD/segmental	5	-	-	Nucleus
Arabidopsis thaliana	AT2G40120.1	263-563	Pkinase	CMGC_DYRK-PRP4	4.8e-146	Dispersed	5	-	-	Cytosol
Arabidopsis thaliana	AT2G40270.1	203-457	Pkinase_Tyr	RLK-Pelle_LRR-VI-2	4.2e-110	WGD/segmental	5	139-161	1-23	Plasma Membrane
Arabidopsis thaliana	AT2G40500.1	21-266	Pkinase	STE_STE11	4.8e-64	Proximal	0	-	-	Cytosol
Arabidopsis thaliana	AT2G40560.1	20-274	Pkinase	STE_STE11	1.1e-62	Proximal	0	-	-	Chloroplast
Arabidopsis thaliana	AT2G40580.1	15-269	Pkinase	STE_STE11	4e-64	Proximal	0	-	-	Cytosol
Arabidopsis thaliana	AT2G40730.1	40-245	Pkinase	SCY1_SCYL1	5.8e-115	Dispersed	20	-	-	Chloroplast
Arabidopsis thaliana	AT2G40860.1	33-307	Pkinase	TKL-Pl-3	1e-158	Dispersed	11	-	-	Chloroplast
Arabidopsis thaliana	AT2G41140.1	123-385	Pkinase	CAMK_CDPK	2.2e-119	WGD/segmental	10	-	-	Cytosol
Arabidopsis thaliana	AT2G41820.1	611-882	Pkinase_Tyr	RLK-Pelle_LRR-XI-1	6.3e-85	Dispersed	1	535-557	1-23	Plasma Membrane
Arabidopsis thaliana	AT2G41860.1	54-312	Pkinase	CAMK_CDPK	2.8e-128	WGD/segmental	6	-	-	Chloroplast
Arabidopsis thaliana	AT2G41910.1	8-276	Pkinase	STE_STE11	6.3e-81	Tandem	0	353-372	-	Cytosol
Arabidopsis thaliana	AT2G41920.1	14-278	Pkinase	STE_STE11	4.3e-82	Tandem	0	-	-	Nucleus
Arabidopsis thaliana	AT2G41930.1	6-276	Pkinase	STE_STE11	4.8e-79	Tandem	0	-	-	Nucleus
Arabidopsis thaliana	AT2G41970.1	77-350	Pkinase_Tyr	RLK-Pelle_RLCK-VIII	2.4e-160	Dispersed	7	-	-	Cytoskeleton
Arabidopsis thaliana	AT2G42290.1	350-638	Pkinase	RLK-Pelle_LRR-III	1.6e-90	WGD/segmental	1	-	1-23	Plasma Membrane
Arabidopsis thaliana	AT2G42550.1	11-274	Pkinase	STE_STE11	6.1e-82	Dispersed	0	-	-	Nucleus
Arabidopsis thaliana	AT2G42640.1	528-773	Pkinase_Tyr	TKL_CTR1-DRK-1	2.5e-123	WGD/segmental	16	-	-	Nucleus
Arabidopsis thaliana	AT2G42880.1	25-316	Pkinase	CMGC_MAPK	7.8e-147	Dispersed	9	-	-	Cytosol
Arabidopsis thaliana	AT2G42960.1	186-450	Pkinase	RLK-Pelle_RLCK-V	3.9e-157	WGD/segmental	6	25-47	-	Chloroplast
Arabidopsis thaliana	AT2G43230.2	150-423	Pkinase_Tyr	RLK-Pelle_RLCK-VIII	1.4e-168	WGD/segmental	7	-	-	Cytosol
Arabidopsis thaliana	AT2G43690.1	338-546	Pkinase	RLK-Pelle_L-LEC	1.2e-108	WGD/segmental	0	7-29,235-257,278-300	1-26	Plasma Membrane
Arabidopsis thaliana	AT2G43700.1	337-543	Pkinase	RLK-Pelle_L-LEC	4.6e-114	Tandem	2	278-300	1-25	Plasma Membrane
Arabidopsis thaliana	AT2G43790.1	68-348	Pkinase	CMGC_MAPK	2e-144	WGD/segmental	5	-	-	Cytoskeleton
Arabidopsis thaliana	AT2G43850.1	206-455	Pkinase_Tyr	TKL-Pl-5	1e-109	WGD/segmental	11	-	-	Chloroplast
Arabidopsis thaliana	AT2G44830.1	364-514,592-697	Pkinase,Pkinase	AGC_RSK-2	1.7e-132	Dispersed	2	-	-	Nucleus
Arabidopsis thaliana	AT2G45340.1	421-684	Pkinase_Tyr	RLK-Pelle_LRR-IV	1.6e-137	WGD/segmental	3	313-335	1-19	Plasma Membrane
Arabidopsis thaliana	AT2G45490.1	22-273	Pkinase	Aur	4.8e-148	Dispersed	5	-	-	Cytosol
Arabidopsis thaliana	AT2G45590.1	93-250,532-651	Pkinase,Pkinase	RLK-Pelle_RLCK-XI	6.4e-137	Dispersed	0	29-51	-	Chloroplast
Arabidopsis thaliana	AT2G45910.1	485-730	Pkinase	RLK-Pelle_RLCK-IXb	2.6e-106	WGD/segmental	9	-	-	Cytosol
Arabidopsis thaliana	AT2G46070.1	45-327	Pkinase	CMGC_MAPK	4.4e-138	WGD/segmental	5	-	-	Cytosol
Arabidopsis thaliana	AT2G46700.1	143-405	Pkinase	CAMK_CDPK	2.5e-112	Dispersed	10	-	-	Cytosol
Arabidopsis thaliana	AT2G46850.1	358-503	Pkinase_Tyr	RLK-Pelle_URK-3	3.5e-82	Dispersed	2	10-32,284-306	1-28	Chloroplast
Arabidopsis thaliana	AT2G47060.4	77-282	Pkinase_Tyr	RLK-Pelle_RLCK-VIII	5.2e-159	WGD/segmental	6	-	-	Cytosol
Arabidopsis thaliana	AT2G48010.1	286-557	Pkinase_Tyr	RLK-Pelle_RKF3	3.9e-108	Dispersed	0	213-235	1-20	Plasma Membrane
Arabidopsis thaliana	AT3G01085.1	115-400	Pkinase	CMGC_CDK-CRK7-CDK9	1.9e-145	Dispersed	7	-	-	Nucleus
Arabidopsis thaliana	AT3G01090.2	42-294	Pkinase	CAMK_AMPK	1.4e-159	Dispersed	10	-	-	Chloroplast
Arabidopsis thaliana	AT3G01300.1	140-416	Pkinase_Tyr	RLK-Pelle_RLCK-VIIa-2	6.1e-141	WGD/segmental	5	-	-	Nucleus
Arabidopsis thaliana	AT3G01490.1	110-382	Pkinase_Tyr	TKL-Pl-4	4.5e-115	Dispersed	4	-	-	Nucleus
Arabidopsis thaliana	AT3G01840.1	362-613	Pkinase_Tyr	RLK-Pelle_LysM	8e-64	Dispersed	1	242-264	1-25	Vacuolar Membrane
Arabidopsis thaliana	AT3G02130.1	876-1073	Pkinase	RLK-Pelle_LRR-XV	2.6e-125	Dispersed	0	21-43,812-834	-	Plasma Membrane
Arabidopsis thaliana	AT3G02810.1	66-336	Pkinase	RLK-Pelle_RLCK-VIIa-1	6.3e-141	WGD/segmental	4	-	-	Nucleus
Arabidopsis thaliana	AT3G02880.1	349-608	Pkinase	RLK-Pelle_LRR-III	3.6e-104	WGD/segmental	2	7-24,253-275	1-24	Plasma Membrane
Arabidopsis thaliana	AT3G03770.1	478-745	Pkinase	RLK-Pelle_LRR-VI-1	6.8e-120	Dispersed	9	390-412	1-22	Plasma Membrane
Arabidopsis thaliana	AT3G03940.1	140-372	Pkinase	CK1_CK1-Pl	8.9e-164	Tandem	16	-	-	Nucleus
Arabidopsis thaliana	AT3G04530.1	11-269	Pkinase	CAMK_CDPK	4e-89	Dispersed	1	-	-	Cytosol
Arabidopsis thaliana	AT3G04690.1	521-784	Pkinase_Tyr	RLK-Pelle_CrRLK1L-1	1.6e-148	WGD/segmental	1	430-452	1-26	Plasma Membrane
Arabidopsis thaliana	AT3G04810.1	4-257	Pkinase	NEK	6.5e-124	WGD/segmental	15	-	-	Nucleus
Arabidopsis thaliana	AT3G04910.1	27-281	Pkinase	WNK_NRBP	4.3e-141	WGD/segmental	6	-	-	Nucleus
Arabidopsis thaliana	AT3G05050.1	138-425	Pkinase	CMGC_CDK-CRK7-CDK9	5.5e-147	Dispersed	7	-	-	Nucleus
Arabidopsis thaliana	AT3G05140.1	147-407	Pkinase_Tyr	RLK-Pelle_RLCK-VI	2.4e-116	Dispersed	6	-	-	Nucleus
Arabidopsis thaliana	AT3G05840.2	73-357	Pkinase	CMGC_GSK	5.2e-190	WGD/segmental	11	-	-	Cytosol
Arabidopsis thaliana	AT3G06030.1	69-330	Pkinase	STE_STE11	1.3e-101	Dispersed	16	-	-	Nucleus
Arabidopsis thaliana	AT3G06230.1	55-293	Pkinase	STE_STE7	1.2e-94	Dispersed	0	-	-	Chloroplast
Arabidopsis thaliana	AT3G06620.1	494-746	Pkinase_Tyr	TKL_CTR1-DRK-2	1.7e-147	WGD/segmental	12	-	-	Nucleus
Arabidopsis thaliana	AT3G06630.1	434-670	Pkinase_Tyr	TKL_CTR1-DRK-2	1e-139	Tandem	11	-	-	Nucleus
Arabidopsis thaliana	AT3G06640.1	446-698	Pkinase_Tyr	TKL_CTR1-DRK-2	4.3e-144	Tandem	14	-	-	Nucleus
Arabidopsis thaliana	AT3G07070.1	81-349	Pkinase	RLK-Pelle_RLCK-VIIa-1	1.1e-150	WGD/segmental	5	-	-	Cytosol
Arabidopsis thaliana	AT3G07980.1	21-274	Pkinase	STE_STE-Pl	9.8e-164	Dispersed	23	-	-	Chloroplast
Arabidopsis thaliana	AT3G08680.1	345-610	Pkinase_Tyr	RLK-Pelle_LRR-III	2.5e-111	Dispersed	3	4-23,260-282	1-22	Plasma Membrane
Arabidopsis thaliana	AT3G08720.1	140-395	Pkinase	AGC-Pl	8.6e-164	Tandem	5	-	-	Nucleus
Arabidopsis thaliana	AT3G08730.1	134-389	Pkinase	AGC-Pl	4.9e-163	Tandem	5	-	-	Mitochondria
Arabidopsis thaliana	AT3G08760.1	217-452	Pkinase_Tyr	RLK-Pelle_RLCK-II	4.8e-112	Dispersed	3	-	-	Nucleus
Arabidopsis thaliana	AT3G08870.1	368-633	Pkinase	RLK-Pelle_L-LEC	1.2e-106	Dispersed	0	10-29,311-333	1-29	Plasma Membrane
Arabidopsis thaliana	AT3G09010.1	50-316	Pkinase_Tyr	RLK-Pelle_DLSV	3.4e-106	Dispersed	5	-	-	Chloroplast
Arabidopsis thaliana	AT3G09240.1	58-294	Pkinase_Tyr	RLK-Pelle_RLCK-XII-1	7.9e-131	WGD/segmental	8	-	-	Cytosol
Arabidopsis thaliana	AT3G09780.1	521-673	Pkinase	RLK-Pelle_CR4L	2.4e-83	Dispersed	0	-	1-23	Extracellular
Arabidopsis thaliana	AT3G09830.1	89-363	Pkinase_Tyr	RLK-Pelle_RLCK-VIIa-2	1.5e-125	WGD/segmental	4	-	-	Nucleus
Arabidopsis thaliana	AT3G10540.1	47-312	Pkinase	AGC_PDK1	1.8e-152	WGD/segmental	10	-	-	Cytosol
Arabidopsis thaliana	AT3G10660.1	186-444	Pkinase	CAMK_CDPK	2.2e-126	WGD/segmental	6	-	-	Chloroplast
Arabidopsis thaliana	AT3G11870.1	135-408	Pkinase	IRE1	2.7e-130	Dispersed	4	2-22	1-17	Vacuolar Membrane
Arabidopsis thaliana	AT3G12200.2	19-281	Pkinase	NEK	4.7e-107	Dispersed	13	-	-	Nucleus
Arabidopsis thaliana	AT3G12690.1	186-336,406-509	Pkinase,Pkinase	AGC_RSK-2	3.8e-131	WGD/segmental	3	-	-	Cytosol
Arabidopsis thaliana	AT3G13065.1	418-682	Pkinase_Tyr	RLK-Pelle_LRR-V	6.4e-125	WGD/segmental	14	5-24,277-299	1-25	Plasma Membrane
Arabidopsis thaliana	AT3G13380.1	860-1129	Pkinase	RLK-Pelle_LRR-Xb-1	9.1e-128	WGD/segmental	1	773-795	1-23	Plasma Membrane
Arabidopsis thaliana	AT3G13530.1	21-274	Pkinase	STE_STE-Pl	4.6e-166	Dispersed	23	-	-	Nucleus
Arabidopsis thaliana	AT3G13670.1	137-424	Pkinase	CK1_CK1-Pl	2.2e-164	Dispersed	15	-	-	Nucleus
Arabidopsis thaliana	AT3G13690.1	415-678	Pkinase	RLK-Pelle_PERK-2	1.8e-162	WGD/segmental	9	-	-	Mitochondria
Arabidopsis thaliana	AT3G14350.1	421-690	Pkinase_Tyr	RLK-Pelle_LRR-V	4.4e-139	Dispersed	15	290-312	1-25	Plasma Membrane
Arabidopsis thaliana	AT3G14370.1	90-237,292-396	Pkinase,Pkinase	AGC_RSK-2	1.2e-115	WGD/segmental	0	-	-	Nucleus
Arabidopsis thaliana	AT3G14720.1	25-316	Pkinase	CMGC_MAPK	2.1e-146	WGD/segmental	9	-	-	Cytosol
Arabidopsis thaliana	AT3G14840.2	676-943	Pkinase_Tyr	RLK-Pelle_DLSV	3.7e-110	WGD/segmental	23	7-29,614-636	1-26	Vacuolar Membrane
Arabidopsis thaliana	AT3G15220.1	16-267	Pkinase	STE_STE20-YSK	2.3e-160	WGD/segmental	20	-	-	Nucleus
Arabidopsis thaliana	AT3G15890.1	41-311	Pkinase_Tyr	RLK-Pelle_RLCK-XV	3.6e-147	WGD/segmental	3	-	-	Cytosol
Arabidopsis thaliana	AT3G16030.1	531-799	Pkinase_Tyr	RLK-Pelle_DLSV	8.9e-118	Dispersed	7	423-445	1-22	Plasma Membrane
Arabidopsis thaliana	AT3G17410.1	73-345	Pkinase_Tyr	RLK-Pelle_RLCK-VIII	5.9e-165	WGD/segmental	7	-	-	Cytosol
Arabidopsis thaliana	AT3G17420.1	155-422	Pkinase	RLK-Pelle_RLCK-V	1.8e-152	Dispersed	6	21-40	-	Chloroplast
Arabidopsis thaliana	AT3G17510.1	20-275	Pkinase	CAMK_CAMKL-CHK1	5.3e-123	WGD/segmental	11	-	-	Endoplasmic Reticulum
Arabidopsis thaliana	AT3G17750.1	827-1129	Pkinase	CMGC_DYRK-PRP4	1.4e-152	Dispersed	7	-	-	Nucleus
Arabidopsis thaliana	AT3G17840.1	368-633	Pkinase	RLK-Pelle_LRR-III	1.9e-109	WGD/segmental	1	266-288	1-29	Plasma Membrane
Arabidopsis thaliana	AT3G17850.1	883-1171	Pkinase	AGC_MAST	6.3e-177	WGD/segmental	16	-	-	Chloroplast
Arabidopsis thaliana	AT3G18040.1	23-314	Pkinase	CMGC_MAPK	9.2e-145	Dispersed	10	-	-	Cytosol
Arabidopsis thaliana	AT3G18750.1	30-285	Pkinase	WNK_NRBP	1.6e-141	WGD/segmental	7	-	-	Chloroplast
Arabidopsis thaliana	AT3G18810.1	340-609	Pkinase_Tyr	RLK-Pelle_PERK-1	1.6e-152	WGD/segmental	6	187-209,392-409	-	Nucleus
Arabidopsis thaliana	AT3G19100.1	146-406	Pkinase	CAMK_CDPK	4.3e-119	WGD/segmental	9	-	-	Cytosol
Arabidopsis thaliana	AT3G19300.1	330-592	Pkinase	RLK-Pelle_URK-1	5.6e-157	WGD/segmental	8	2-24,253-275	1-28	Plasma Membrane
Arabidopsis thaliana	AT3G19700.1	672-963	Pkinase_Tyr	RLK-Pelle_LRR-XI-1	2.8e-102	Dispersed	1	616-635	1-19	Plasma Membrane
Arabidopsis thaliana	AT3G20190.1	376-642	Pkinase_Tyr	RLK-Pelle_LRR-III	1.4e-94	WGD/segmental	2	20-39,280-302	-	Plasma Membrane
Arabidopsis thaliana	AT3G20200.1	456-707	Pkinase_Tyr	RLK-Pelle_RLCK-IXb	4.3e-115	Dispersed	10	-	-	Chloroplast
Arabidopsis thaliana	AT3G20410.1	91-349	Pkinase	CAMK_CDPK	8.1e-127	WGD/segmental	7	-	-	Chloroplast
Arabidopsis thaliana	AT3G20530.1	84-353	Pkinase	RLK-Pelle_RLCK-VIIa-1	8.5e-152	Dispersed	4	-	-	Chloroplast
Arabidopsis thaliana	AT3G20830.1	23-180,235-330	Pkinase,Pkinase	AGC_RSK-2	1.7e-102	WGD/segmental	0	-	-	Nucleus
Arabidopsis thaliana	AT3G20860.1	15-267	Pkinase	NEK	5.8e-120	Dispersed	12	-	-	Nucleus
Arabidopsis thaliana	AT3G21220.1	71-325	Pkinase	STE_STE7	1.5e-116	WGD/segmental	0	-	-	Nucleus
Arabidopsis thaliana	AT3G21340.1	594-858	Pkinase_Tyr	RLK-Pelle_LRR-I-1	2.2e-131	WGD/segmental	12	7-25,521-543	1-27	Plasma Membrane
Arabidopsis thaliana	AT3G21450.1	13-156	Pkinase_Tyr	RLK-Pelle_RLCK-IXa	8.5e-78	Dispersed	5	-	-	Cytosol
Arabidopsis thaliana	AT3G21630.1	325-589	Pkinase_Tyr	RLK-Pelle_LysM	2.7e-96	Dispersed	11	232-254	1-23	Plasma Membrane
Arabidopsis thaliana	AT3G22420.2	27-313	Pkinase	WNK_NRBP	7.9e-131	Dispersed	4	-	-	Cytosol
Arabidopsis thaliana	AT3G22750.1	74-349	Pkinase_Tyr	TKL-Pl-4	6.1e-116	WGD/segmental	5	-	-	Cytosol
Arabidopsis thaliana	AT3G23000.1	25-280	Pkinase	CAMK_CAMKL-CHK1	1.9e-121	WGD/segmental	0	-	-	Plasma Membrane
Arabidopsis thaliana	AT3G23310.1	122-269,312-421	Pkinase,Pkinase	AGC_NDR	9.4e-168	WGD/segmental	13	-	-	Nucleus
Arabidopsis thaliana	AT3G23340.1	10-227	Pkinase	CK1_CK1	2.2e-145	WGD/segmental	13	-	-	Nucleus
Arabidopsis thaliana	AT3G23750.1	581-852	Pkinase_Tyr	RLK-Pelle_LRR-IX	9.1e-160	Proximal	1	7-24,473-495	1-24	Plasma Membrane
Arabidopsis thaliana	AT3G24240.1	790-1062	Pkinase_Tyr	RLK-Pelle_LRR-XI-1	6.5e-111	Dispersed	1	7-29,726-748	1-33	Plasma Membrane
Arabidopsis thaliana	AT3G24540.1	183-452	Pkinase_Tyr	RLK-Pelle_PERK-1	2.5e-152	Proximal	8	123-145	-	Chloroplast
Arabidopsis thaliana	AT3G24550.1	284-553	Pkinase_Tyr	RLK-Pelle_PERK-1	5.8e-156	Proximal	7	139-161	-	Chloroplast
Arabidopsis thaliana	AT3G24660.1	377-649	Pkinase_Tyr	RLK-Pelle_LRR-III	3e-86	Dispersed	1	301-323	1-24	Plasma Membrane
Arabidopsis thaliana	AT3G24715.1	840-1098	Pkinase_Tyr	TKL-Pl-6	1.4e-130	Dispersed	8	-	-	Nucleus
Arabidopsis thaliana	AT3G24790.1	51-320	Pkinase_Tyr	RLK-Pelle_RLCK-VIIa-1	1.3e-149	WGD/segmental	4	-	-	Chloroplast
Arabidopsis thaliana	AT3G25250.1	18-178,228-329	Pkinase,Pkinase	AGC_RSK-2	9.8e-101	WGD/segmental	1	-	-	Nucleus
Arabidopsis thaliana	AT3G25490.1	111-377	Pkinase_Tyr	RLK-Pelle_WAK	7.2e-108	Dispersed	1	7-24,29-51	-	Plasma Membrane
Arabidopsis thaliana	AT3G25560.3	313-579	Pkinase	RLK-Pelle_LRR-II	1.2e-146	Dispersed	11	249-271	1-32	Vacuolar Membrane
Arabidopsis thaliana	AT3G25840.1	617-932	Pkinase	CMGC_DYRK-PRP4	3.7e-140	WGD/segmental	14	-	-	Nucleus
Arabidopsis thaliana	AT3G26700.1	82-348	Pkinase_Tyr	RLK-Pelle_RLCK-IXa	1.7e-139	Dispersed	7	5-27	-	Chloroplast
Arabidopsis thaliana	AT3G26940.1	75-278	Pkinase	RLK-Pelle_RLCK-VIIa-1	9.4e-132	Dispersed	4	-	-	Nucleus
Arabidopsis thaliana	AT3G27560.1	29-286	Pkinase_Tyr	TKL-Pl-4	5.9e-105	WGD/segmental	5	-	-	Cytoskeleton
Arabidopsis thaliana	AT3G27580.1	183-334,413-516	Pkinase,Pkinase	AGC_RSK-2	5e-128	Dispersed	1	-	-	Chloroplast
Arabidopsis thaliana	AT3G28040.1	728-999	Pkinase	RLK-Pelle_LRR-VII-1	4.4e-125	Dispersed	1	645-667	1-26	Plasma Membrane
Arabidopsis thaliana	AT3G28450.1	330-571	Pkinase_Tyr	RLK-Pelle_LRR-Xa	1.3e-126	WGD/segmental	0	12-29,230-252	1-28	Plasma Membrane
Arabidopsis thaliana	AT3G28690.2	107-383	Pkinase_Tyr	RLK-Pelle_RLCK-VIIa-2	1.1e-141	Dispersed	5	-	-	Cytosol
Arabidopsis thaliana	AT3G29160.1	20-272	Pkinase	CAMK_AMPK	5.8e-160	WGD/segmental	10	-	-	Cytosol
Arabidopsis thaliana	AT3G42880.1	362-626	Pkinase	RLK-Pelle_LRR-III	2.6e-96	WGD/segmental	1	251-270	1-19	Plasma Membrane
Arabidopsis thaliana	AT3G44200.1	8-262	Pkinase	NEK	6.3e-122	Dispersed	13	-	-	Nucleus
Arabidopsis thaliana	AT3G44610.1	74-240,310-413	Pkinase,Pkinase	AGC_RSK-2	1.9e-119	Dispersed	2	-	-	Nucleus
Arabidopsis thaliana	AT3G44850.1	45-185,317-481	Pkinase,Pkinase	CMGC_SRPK	4.4e-177	WGD/segmental	3	-	-	Cytosol
Arabidopsis thaliana	AT3G45240.1	109-369	Pkinase	CAMK_CAMKL-LKB	1.2e-128	Dispersed	10	-	-	Cytosol
Arabidopsis thaliana	AT3G45330.1	352-615	Pkinase_Tyr	RLK-Pelle_L-LEC	5.6e-103	Tandem	0	5-22,241-263,293-315	1-19	Plasma Membrane
Arabidopsis thaliana	AT3G45410.1	344-608	Pkinase	RLK-Pelle_L-LEC	2.8e-107	Tandem	0	287-309	1-21	Plasma Membrane
Arabidopsis thaliana	AT3G45420.1	351-616	Pkinase	RLK-Pelle_L-LEC	1.2e-107	Tandem	0	295-317	1-21	Plasma Membrane
Arabidopsis thaliana	AT3G45430.1	344-544	Pkinase	RLK-Pelle_L-LEC	1.8e-112	WGD/segmental	0	235-257,287-309	1-22	Chloroplast
Arabidopsis thaliana	AT3G45440.1	343-608	Pkinase	RLK-Pelle_L-LEC	3.5e-107	WGD/segmental	0	234-256,286-308	1-21	Endoplasmic Reticulum
Arabidopsis thaliana	AT3G45640.1	44-324	Pkinase	CMGC_MAPK	7.5e-143	Dispersed	5	-	-	Cytosol
Arabidopsis thaliana	AT3G45670.1	99-365	Pkinase	STE_STE11	1.8e-81	Proximal	0	-	-	Nucleus
Arabidopsis thaliana	AT3G45780.1	665-952	Pkinase	AGC_RSK-2	4.1e-127	Dispersed	20	-	-	Nucleus
Arabidopsis thaliana	AT3G45790.1	98-356	Pkinase	STE_STE11	1.5e-81	Proximal	1	-	-	Cytosol
Arabidopsis thaliana	AT3G45860.1	354-624	Pkinase_Tyr	RLK-Pelle_DLSV	9.5e-125	Dispersed	6	288-310	1-16	Chloroplast
Arabidopsis thaliana	AT3G45920.1	2-146	Pkinase	RLK-Pelle_LRR-I-1	5.7e-63	Dispersed	1	-	-	Cytosol
Arabidopsis thaliana	AT3G46140.1	98-369	Pkinase	STE_STE11	3e-86	Proximal	0	-	-	Cytosol
Arabidopsis thaliana	AT3G46160.1	65-332	Pkinase	STE_STE11	3.9e-79	Proximal	0	-	-	Chloroplast
Arabidopsis thaliana	AT3G46290.1	488-748	Pkinase_Tyr	RLK-Pelle_CrRLK1L-1	3.4e-153	WGD/segmental	1	406-428	-	Plasma Membrane
Arabidopsis thaliana	AT3G46330.1	568-833	Pkinase_Tyr	RLK-Pelle_LRR-I-1	8.6e-125	WGD/segmental	11	5-23,516-535	1-25	Vacuolar Membrane
Arabidopsis thaliana	AT3G46340.1	587-854	Pkinase_Tyr	RLK-Pelle_LRR-I-1	5.8e-124	Tandem	12	7-25,514-536	1-25	Plasma Membrane
Arabidopsis thaliana	AT3G46350.1	566-833	Pkinase_Tyr	RLK-Pelle_LRR-I-1	1.2e-125	WGD/segmental	13	7-24,492-514	1-24	Plasma Membrane
Arabidopsis thaliana	AT3G46370.1	489-753	Pkinase_Tyr	RLK-Pelle_LRR-I-1	4.3e-124	Proximal	11	428-450	-	Chloroplast
Arabidopsis thaliana	AT3G46400.1	577-843	Pkinase_Tyr	RLK-Pelle_LRR-I-1	3.8e-127	WGD/segmental	12	7-29,509-531	1-24	Plasma Membrane
Arabidopsis thaliana	AT3G46410.1	33-250	Pkinase	RLK-Pelle_LRR-I-1	1.1e-109	Tandem	4	-	-	Nucleus
Arabidopsis thaliana	AT3G46420.1	533-799	Pkinase_Tyr	RLK-Pelle_LRR-I-1	8.2e-126	Tandem	12	-	1-23	Plasma Membrane
Arabidopsis thaliana	AT3G46760.1	54-310	Pkinase_Tyr	RLK-Pelle_L-LEC	2.1e-93	WGD/segmental	0	-	-	Chloroplast
Arabidopsis thaliana	AT3G46920.1	890-1151	Pkinase_Tyr	TKL-Pl-6	2e-127	Dispersed	8	-	-	Nucleus
Arabidopsis thaliana	AT3G46930.1	163-415	Pkinase_Tyr	TKL-Pl-4	1.8e-98	WGD/segmental	4	-	-	Nucleus
Arabidopsis thaliana	AT3G47090.1	703-923	Pkinase	RLK-Pelle_LRR-XII-1	9.6e-117	Proximal	1	643-665	1-19	Chloroplast
Arabidopsis thaliana	AT3G47110.1	721-941	Pkinase	RLK-Pelle_LRR-XII-1	1.4e-114	Proximal	1	657-679	1-30	Plasma Membrane
Arabidopsis thaliana	AT3G47570.1	704-922	Pkinase	RLK-Pelle_LRR-XII-1	3.9e-118	Tandem	1	644-666	1-19	Cytosol
Arabidopsis thaliana	AT3G47580.1	705-945	Pkinase	RLK-Pelle_LRR-XII-1	3.6e-114	Tandem	1	645-667	1-19	Chloroplast
Arabidopsis thaliana	AT3G48260.1	25-280	Pkinase	WNK_NRBP	1.8e-139	Dispersed	7	-	-	Chloroplast
Arabidopsis thaliana	AT3G48750.1	4-287	Pkinase	CMGC_CDK-Pl	5.9e-153	WGD/segmental	8	-	-	Cytosol
Arabidopsis thaliana	AT3G49060.1	465-708	Pkinase_Tyr	RLK-Pelle_RLCK-IXb	9.4e-91	Dispersed	9	-	-	Nucleus
Arabidopsis thaliana	AT3G49370.1	142-404	Pkinase	CAMK_CDPK	2.5e-112	WGD/segmental	10	-	-	Chloroplast
Arabidopsis thaliana	AT3G49670.1	692-961	Pkinase_Tyr	RLK-Pelle_LRR-XI-1	5.7e-120	WGD/segmental	1	638-657	1-18	Plasma Membrane
Arabidopsis thaliana	AT3G50000.1	104-389	Pkinase	CMGC_CK2	3.4e-188	WGD/segmental	9	-	1-31	Vacuolar Membrane
Arabidopsis thaliana	AT3G50230.1	386-641	Pkinase	RLK-Pelle_LRR-III	6.6e-83	WGD/segmental	1	295-317	1-21	Plasma Membrane
Arabidopsis thaliana	AT3G50310.1	5-268	Pkinase	STE_STE11	6.1e-91	WGD/segmental	0	-	-	Cytosol
Arabidopsis thaliana	AT3G50500.2	23-286	Pkinase	CAMK_OST1L	5.6e-122	WGD/segmental	8	-	-	Cytosol
Arabidopsis thaliana	AT3G50530.2	148-441	Pkinase	CAMK_CDPK	9.4e-120	Dispersed	9	-	-	Chloroplast
Arabidopsis thaliana	AT3G50720.1	51-304	Pkinase_Tyr	TKL-Pl-4	1.2e-88	WGD/segmental	5	-	-	Chloroplast
Arabidopsis thaliana	AT3G50730.1	37-294	Pkinase_Tyr	TKL-Pl-4	4.5e-90	Tandem	5	-	-	Chloroplast
Arabidopsis thaliana	AT3G51550.1	539-803	Pkinase_Tyr	RLK-Pelle_CrRLK1L-1	2.9e-151	Dispersed	1	12-31,447-469	1-27	Plasma Membrane
Arabidopsis thaliana	AT3G51630.1	29-283	Pkinase	WNK_NRBP	1.7e-134	Dispersed	5	-	-	Cytosol
Arabidopsis thaliana	AT3G51740.1	541-805	Pkinase_Tyr	RLK-Pelle_LRR-III	3.8e-98	Dispersed	1	13-35,460-482	1-35	Plasma Membrane
Arabidopsis thaliana	AT3G51850.1	56-312	Pkinase	CAMK_CDPK	6.4e-125	Dispersed	6	-	-	Cytosol
Arabidopsis thaliana	AT3G51990.1	61-326	Pkinase	RLK-Pelle_CR4L	4.8e-96	Dispersed	0	-	-	Chloroplast
Arabidopsis thaliana	AT3G52530.1	71-242	Pkinase_Tyr	RLK-Pelle_RLCK-XII-2	3.8e-79	Dispersed	0	-	-	Nucleus
Arabidopsis thaliana	AT3G52890.1	539-687,776-879	Pkinase,Pkinase	AGC_RSK-2	5.3e-128	WGD/segmental	1	-	-	Nucleus
Arabidopsis thaliana	AT3G53030.1	42-182,303-466	Pkinase,Pkinase	CMGC_SRPK	3.5e-178	Dispersed	3	-	-	Nucleus
Arabidopsis thaliana	AT3G53380.1	377-648	Pkinase	RLK-Pelle_L-LEC	1.8e-111	Dispersed	0	318-340	1-21	Plasma Membrane
Arabidopsis thaliana	AT3G53570.1	115-443	Pkinase	CMGC_CLK	1.2e-200	Dispersed	11	-	-	Cytosol
Arabidopsis thaliana	AT3G53590.1	437-727	Pkinase	RLK-Pelle_LRR-VIII-1	2.5e-124	Dispersed	16	-	-	Chloroplast
Arabidopsis thaliana	AT3G53640.1	323-639	Pkinase	CMGC_DYRK-PRP4	1.9e-140	Dispersed	0	-	-	Cytosol
Arabidopsis thaliana	AT3G53810.1	347-617	Pkinase	RLK-Pelle_L-LEC	8.3e-120	WGD/segmental	0	7-29,105-127,289-311	1-22	Plasma Membrane
Arabidopsis thaliana	AT3G53840.1	355-628	Pkinase	RLK-Pelle_WAK_LRK10L-1	2e-119	Dispersed	2	5-22,280-302	1-25	Chloroplast
Arabidopsis thaliana	AT3G53930.2	20-277	Pkinase	Group-Pl-3	6.3e-139	WGD/segmental	12	-	-	Chloroplast
Arabidopsis thaliana	AT3G54030.1	70-307	Pkinase_Tyr	RLK-Pelle_RLCK-XII-1	5.4e-139	Dispersed	8	-	-	Chloroplast
Arabidopsis thaliana	AT3G54180.1	4-301	Pkinase	CMGC_CDK-Pl	1.9e-158	WGD/segmental	3	-	-	Cytosol
Arabidopsis thaliana	AT3G55450.2	101-381	Pkinase_Tyr	RLK-Pelle_RLCK-VIIa-2	1.2e-135	WGD/segmental	5	21-43	-	Chloroplast
Arabidopsis thaliana	AT3G55550.1	348-552	Pkinase	RLK-Pelle_L-LEC	8.1e-121	Dispersed	0	4-23,289-311	1-21	Chloroplast
Arabidopsis thaliana	AT3G55950.1	497-725	Pkinase	RLK-Pelle_CR4L	4.6e-109	Dispersed	0	7-29,396-418	-	Chloroplast
Arabidopsis thaliana	AT3G56050.1	211-469	Pkinase_Tyr	RLK-Pelle_LRR-VI-2	2.3e-113	WGD/segmental	5	145-167	-	Plasma Membrane
Arabidopsis thaliana	AT3G56100.1	489-691	Pkinase_Tyr	RLK-Pelle_LRR-III	6.3e-79	Dispersed	3	374-396,567-589	1-48	Plasma Membrane
Arabidopsis thaliana	AT3G56370.1	680-888	Pkinase_Tyr	RLK-Pelle_LRR-VII-1	1.1e-130	Dispersed	2	604-626	1-20	Plasma Membrane
Arabidopsis thaliana	AT3G56760.1	124-386	Pkinase	CAMK_CDPK	2.1e-119	WGD/segmental	10	-	-	Cytosol
Arabidopsis thaliana	AT3G57120.1	163-422	Pkinase	RLK-Pelle_LysM	1.1e-86	Dispersed	0	-	-	Nucleus
Arabidopsis thaliana	AT3G57530.1	63-321	Pkinase	CAMK_CDPK	5.9e-128	WGD/segmental	7	-	-	Peroxisome
Arabidopsis thaliana	AT3G57640.1	84-282	Pkinase	RLK-Pelle_RLCK-XII-2	1.7e-79	Proximal	0	-	-	Mitochondria
Arabidopsis thaliana	AT3G57700.1	77-257	Pkinase	RLK-Pelle_RLCK-XII-2	3.2e-84	Tandem	0	-	-	Chloroplast
Arabidopsis thaliana	AT3G57710.1	81-337	Pkinase	RLK-Pelle_RLCK-XII-2	7.9e-90	Tandem	0	-	-	Chloroplast
Arabidopsis thaliana	AT3G57720.1	91-347	Pkinase	RLK-Pelle_RLCK-XII-2	2.6e-89	Tandem	0	-	-	Cytosol
Arabidopsis thaliana	AT3G57730.1	88-342	Pkinase	RLK-Pelle_RLCK-XII-2	1.6e-88	Tandem	0	256-275	-	Chloroplast
Arabidopsis thaliana	AT3G57740.1	77-277	Pkinase_Tyr	RLK-Pelle_RLCK-XII-2	1e-83	Tandem	0	-	-	Cytosol
Arabidopsis thaliana	AT3G57750.1	69-295	Pkinase	RLK-Pelle_RLCK-XII-2	4.1e-86	Tandem	0	232-250	-	Chloroplast
Arabidopsis thaliana	AT3G57770.1	98-230	Pkinase_Tyr	RLK-Pelle_RLCK-XII-2	2.3e-70	Proximal	1	-	-	Cytosol
Arabidopsis thaliana	AT3G57830.1	370-652	Pkinase	RLK-Pelle_LRR-III	1.2e-89	WGD/segmental	1	277-299,361-383	-	Plasma Membrane
Arabidopsis thaliana	AT3G58640.1	554-801	Pkinase_Tyr	TKL_CTR1-DRK-1	2.6e-137	WGD/segmental	16	-	-	Nucleus
Arabidopsis thaliana	AT3G58690.1	88-299	Pkinase	RLK-Pelle_Extensin	2.9e-136	Dispersed	5	13-35	-	Chloroplast
Arabidopsis thaliana	AT3G58760.1	171-424	Pkinase_Tyr	TKL-Pl-5	4.2e-114	Dispersed	11	-	-	Chloroplast
Arabidopsis thaliana	AT3G59110.1	192-459	Pkinase	RLK-Pelle_RLCK-V	2.4e-157	WGD/segmental	7	25-47	-	Chloroplast
Arabidopsis thaliana	AT3G59350.1	117-391	Pkinase_Tyr	RLK-Pelle_RLCK-VIII	6.3e-169	WGD/segmental	5	-	-	Cytosol
Arabidopsis thaliana	AT3G59410.2	449-754	Pkinase	PEK_GCN2	4e-178	Dispersed	28	-	-	Nucleus
Arabidopsis thaliana	AT3G59420.1	512-781	Pkinase	RLK-Pelle_CR4L	1.3e-109	Dispersed	0	12-34,433-455	1-29	Chloroplast
Arabidopsis thaliana	AT3G59700.1	338-547	Pkinase	RLK-Pelle_L-LEC	1.2e-115	WGD/segmental	0	5-27,229-251,282-304	1-25	Vacuolar Membrane
Arabidopsis thaliana	AT3G59730.1	335-514	Pkinase	RLK-Pelle_L-LEC	1.9e-82	Tandem	0	279-301	-	Vacuolar Membrane
Arabidopsis thaliana	AT3G59740.1	333-545	Pkinase	RLK-Pelle_L-LEC	1.2e-113	Tandem	0	277-299	1-22	Plasma Membrane
Arabidopsis thaliana	AT3G59750.1	303-511	Pkinase	RLK-Pelle_L-LEC	3.9e-114	Tandem	1	247-269	1-24	Vacuolar Membrane
Arabidopsis thaliana	AT3G59790.1	64-345	Pkinase	CMGC_MAPK	1.6e-136	WGD/segmental	5	-	-	Cytosol
Arabidopsis thaliana	AT3G59830.1	203-453	Pkinase_Tyr	TKL-Pl-5	1.5e-106	WGD/segmental	10	-	-	Chloroplast
Arabidopsis thaliana	AT3G61160.2	109-393	Pkinase	CMGC_GSK	1.6e-178	Dispersed	12	-	-	Mitochondria
Arabidopsis thaliana	AT3G61960.1	12-268	Pkinase	Group-Pl-3	5.4e-134	Dispersed	12	-	-	Nucleus
Arabidopsis thaliana	AT3G62220.1	73-345	Pkinase_Tyr	RLK-Pelle_RLCK-VIII	2.6e-163	WGD/segmental	7	-	-	Cytosol
Arabidopsis thaliana	AT3G63260.1	84-362	Pkinase_Tyr	TKL-Pl-4	1.9e-115	WGD/segmental	5	-	-	Cytoskeleton
Arabidopsis thaliana	AT3G63280.1	4-257	Pkinase	NEK	9.7e-123	Dispersed	15	-	-	Nucleus
Arabidopsis thaliana	AT3G63340.2	782-1069	Pkinase	CMGC_GSKL	1.1e-140	Tandem	19	7-26	1-30	Chloroplast
Arabidopsis thaliana	AT4G00330.1	124-394	Pkinase	RLK-Pelle_RLCK-IV	1.8e-140	Dispersed	5	-	-	Chloroplast
Arabidopsis thaliana	AT4G00340.1	486-682	Pkinase	RLK-Pelle_SD-2b	5.8e-116	Dispersed	1	425-447	1-23	Chloroplast
Arabidopsis thaliana	AT4G00710.1	71-309	Pkinase_Tyr	RLK-Pelle_RLCK-XII-1	4.1e-140	WGD/segmental	10	-	-	Nucleus
Arabidopsis thaliana	AT4G00720.1	138-422	Pkinase	CMGC_GSK	1.3e-186	Dispersed	12	-	-	Mitochondria
Arabidopsis thaliana	AT4G00960.1	59-321	Pkinase	RLK-Pelle_DLSV	6.5e-115	Tandem	5	-	-	Cytosol
Arabidopsis thaliana	AT4G00970.1	347-616	Pkinase_Tyr	RLK-Pelle_DLSV	7.3e-121	Tandem	6	13-32,281-303	1-27	Vacuolar Membrane
Arabidopsis thaliana	AT4G01330.2	165-431	Pkinase	RLK-Pelle_RLCK-V	2.3e-158	WGD/segmental	6	27-49	-	Chloroplast
Arabidopsis thaliana	AT4G01370.1	47-329	Pkinase	CMGC_MAPK	4.1e-145	WGD/segmental	5	-	-	Cytosol
Arabidopsis thaliana	AT4G02010.1	381-653	Pkinase	RLK-Pelle_Extensin	1.3e-144	Dispersed	7	17-36,306-328	-	Plasma Membrane
Arabidopsis thaliana	AT4G02410.1	356-624	Pkinase	RLK-Pelle_L-LEC	2.6e-118	Tandem	0	241-263,299-321	1-24	Plasma Membrane
Arabidopsis thaliana	AT4G02420.1	351-619	Pkinase	RLK-Pelle_L-LEC	4.9e-120	Tandem	0	294-316	1-21	Vacuolar Membrane
Arabidopsis thaliana	AT4G02630.1	164-431	Pkinase	RLK-Pelle_RLCK-V	9.3e-154	Dispersed	0	22-44	-	Chloroplast
Arabidopsis thaliana	AT4G03230.1	693-959	Pkinase_Tyr	RLK-Pelle_DLSV	2e-121	Dispersed	7	-	1-19	Chloroplast
Arabidopsis thaliana	AT4G03390.1	488-759	Pkinase_Tyr	RLK-Pelle_LRR-V	8.7e-136	Dispersed	16	7-26,36-58,317-339	1-29	Plasma Membrane
Arabidopsis thaliana	AT4G04490.1	341-604	Pkinase_Tyr	RLK-Pelle_DLSV	1.4e-116	Tandem	6	7-29,280-302	1-26	Vacuolar Membrane
Arabidopsis thaliana	AT4G04500.1	346-617	Pkinase	RLK-Pelle_DLSV	4.3e-118	Tandem	5	7-29,44-66,287-309	1-26	Plasma Membrane
Arabidopsis thaliana	AT4G04510.1	340-540	Pkinase	RLK-Pelle_DLSV	2.8e-115	Tandem	6	280-302	1-25	Plasma Membrane
Arabidopsis thaliana	AT4G04540.1	356-616	Pkinase_Tyr	RLK-Pelle_DLSV	5.4e-117	Tandem	6	15-37,288-310	1-27	Plasma Membrane
Arabidopsis thaliana	AT4G04570.1	349-610	Pkinase	RLK-Pelle_DLSV	8.6e-117	Tandem	6	5-27,286-308	1-27	Plasma Membrane
Arabidopsis thaliana	AT4G04695.1	30-290	Pkinase	CAMK_CDPK	2e-110	WGD/segmental	7	-	-	Chloroplast
Arabidopsis thaliana	AT4G04700.1	30-290	Pkinase	CAMK_CDPK	5.6e-111	Tandem	7	-	-	Cytosol
Arabidopsis thaliana	AT4G04710.1	44-291	Pkinase	CAMK_CDPK	2.2e-100	Tandem	11	-	-	Cytosol
Arabidopsis thaliana	AT4G04720.1	80-338	Pkinase	CAMK_CDPK	8.8e-127	WGD/segmental	7	-	-	Cytosol
Arabidopsis thaliana	AT4G04740.2	69-327	Pkinase	CAMK_CDPK	1.8e-120	Proximal	10	-	-	Cytosol
Arabidopsis thaliana	AT4G04960.1	348-618	Pkinase	RLK-Pelle_L-LEC	5.2e-103	Dispersed	0	288-310	1-20	Plasma Membrane
Arabidopsis thaliana	AT4G05200.1	350-615	Pkinase_Tyr	RLK-Pelle_DLSV	4.2e-125	WGD/segmental	6	285-307	1-25	Plasma Membrane
Arabidopsis thaliana	AT4G08470.1	305-557	Pkinase	STE_STE11	2.3e-91	WGD/segmental	9	-	-	Nucleus
Arabidopsis thaliana	AT4G08480.1	502-755	Pkinase	STE_STE11	2.2e-87	Tandem	8	-	-	Cytosol
Arabidopsis thaliana	AT4G08500.1	334-587	Pkinase	STE_STE11	5.8e-94	Proximal	8	-	-	Nucleus
Arabidopsis thaliana	AT4G08800.1	72-195	Pkinase	CK1_CK1	8.5e-108	Dispersed	11	-	-	Nucleus
Arabidopsis thaliana	AT4G08850.1	779-1040	Pkinase	RLK-Pelle_LRR-XI-1	2.7e-92	Dispersed	1	28-47,710-732	-	Plasma Membrane
Arabidopsis thaliana	AT4G09570.1	27-283	Pkinase	CAMK_CDPK	4.1e-122	WGD/segmental	6	-	-	Chloroplast
Arabidopsis thaliana	AT4G10010.1	2-260	Pkinase	CMGC_CDK-CRK7-CDK9	2.8e-139	WGD/segmental	6	-	-	Nucleus
Arabidopsis thaliana	AT4G10390.1	44-323	Pkinase	RLK-Pelle_RLCK-XIII	2.5e-142	WGD/segmental	1	-	-	Nucleus
Arabidopsis thaliana	AT4G10730.1	47-308	Pkinase	STE_STE20-Fray	2.9e-150	WGD/segmental	20	-	-	Cytosol
Arabidopsis thaliana	AT4G11330.1	47-329	Pkinase	CMGC_MAPK	2e-143	WGD/segmental	5	-	-	Cytosol
Arabidopsis thaliana	AT4G11460.1	349-619	Pkinase_Tyr	RLK-Pelle_DLSV	1.6e-122	Tandem	6	7-26,286-308	1-24	Vacuolar Membrane
Arabidopsis thaliana	AT4G11470.1	342-610	Pkinase_Tyr	RLK-Pelle_DLSV	1.5e-126	Tandem	5	2-24,280-302	1-23	Vacuolar Membrane
Arabidopsis thaliana	AT4G11480.1	324-600	Pkinase_Tyr	RLK-Pelle_DLSV	1.1e-124	WGD/segmental	5	5-24,261-283	1-23	Vacuolar Membrane
Arabidopsis thaliana	AT4G11490.1	325-592	Pkinase_Tyr	RLK-Pelle_DLSV	1.6e-124	Proximal	6	7-24,267-289	1-25	Plasma Membrane
Arabidopsis thaliana	AT4G11530.1	349-614	Pkinase_Tyr	RLK-Pelle_DLSV	7.8e-126	Tandem	6	285-307	1-23	Plasma Membrane
Arabidopsis thaliana	AT4G11890.3	43-308	Pkinase	RLK-Pelle_DSLV	2.6e-171	Dispersed	5	-	-	Cytosol/Nucleus
Arabidopsis thaliana	AT4G11900.1	538-805	Pkinase	RLK-Pelle_DLSV	2.3e-121	Dispersed	6	7-24,467-489	1-26	Vacuolar Membrane
Arabidopsis thaliana	AT4G12020.2	1627-1877	Pkinase	STE_STE11	3.2e-83	Dispersed	15	-	-	Nucleus
Arabidopsis thaliana	AT4G13000.1	22-182,223-322	Pkinase,Pkinase	AGC_RSK-2	3.2e-100	WGD/segmental	0	-	-	Cytosol
Arabidopsis thaliana	AT4G13020.3	12-291	Pkinase	CMGC_RCK	1.1e-154	Dispersed	15	-	-	Chloroplast
Arabidopsis thaliana	AT4G13190.1	74-342	Pkinase	RLK-Pelle_RLCK-VIIa-1	1.2e-145	WGD/segmental	4	-	-	Cytosol
Arabidopsis thaliana	AT4G14340.1	16-236	Pkinase	CK1_CK1	3.5e-143	WGD/segmental	13	-	-	Nucleus
Arabidopsis thaliana	AT4G14350.1	121-418	Pkinase	AGC_NDR	1.5e-167	WGD/segmental	13	-	-	Nucleus
Arabidopsis thaliana	AT4G14480.1	15-293	Pkinase	STE_STE20-Fray	7.4e-131	Dispersed	0	-	-	Nucleus
Arabidopsis thaliana	AT4G14580.1	21-277	Pkinase	CAMK_CAMKL-CHK1	1.6e-123	WGD/segmental	0	-	-	Chloroplast
Arabidopsis thaliana	AT4G14780.1	62-335	Pkinase_Tyr	TKL-Pl-4	8.5e-116	WGD/segmental	5	-	-	Cytosol
Arabidopsis thaliana	AT4G16970.1	401-548,720-856	Pkinase,Pkinase	Group-Pl-2	4.3e-189	Dispersed	13	-	-	Nucleus
Arabidopsis thaliana	AT4G17660.1	95-368	Pkinase_Tyr	RLK-Pelle_RLCK-VIIa-2	3e-121	WGD/segmental	3	-	-	Chloroplast
Arabidopsis thaliana	AT4G18250.1	521-796	Pkinase_Tyr	RLK-Pelle_LRK10L-2	1.3e-133	Dispersed	4	464-486	-	Chloroplast
Arabidopsis thaliana	AT4G18640.1	397-647	Pkinase_Tyr	RLK-Pelle_LRR-VI-2	2.1e-117	WGD/segmental	12	10-32,320-342	1-25	Chloroplast
Arabidopsis thaliana	AT4G18700.1	26-280	Pkinase	CAMK_CAMKL-CHK1	1e-136	WGD/segmental	0	209-226	-	Chloroplast
Arabidopsis thaliana	AT4G18710.1	40-324	Pkinase	CMGC_GSK	9.9e-185	Dispersed	9	-	-	Cytosol
Arabidopsis thaliana	AT4G18950.1	167-413	Pkinase_Tyr	TKL-Pl-5	1.4e-110	Dispersed	11	-	-	Cytosol
Arabidopsis thaliana	AT4G19110.2	4-283	Pkinase	CMGC_RCK	1.2e-167	Dispersed	15	-	-	Nucleus
Arabidopsis thaliana	AT4G20140.1	956-1233	Pkinase	RLK-Pelle_LRR-XI-1	1.9e-105	WGD/segmental	1	876-898	1-18	Plasma Membrane
Arabidopsis thaliana	AT4G20270.1	712-981	Pkinase	RLK-Pelle_LRR-XI-1	7.7e-114	Dispersed	1	5-27,659-678	1-21	Plasma Membrane
Arabidopsis thaliana	AT4G20450.1	593-860	Pkinase_Tyr	RLK-Pelle_LRR-I-1	1.6e-127	Dispersed	11	7-24,539-561	1-24	Plasma Membrane
Arabidopsis thaliana	AT4G21230.1	334-603	Pkinase_Tyr	RLK-Pelle_DLSV	8.3e-117	WGD/segmental	6	5-24,274-296	1-24	Vacuolar Membrane
Arabidopsis thaliana	AT4G21380.1	529-797	Pkinase_Tyr	RLK-Pelle_DLSV	1.6e-121	WGD/segmental	6	7-29,442-463	1-28	Extracellular
Arabidopsis thaliana	AT4G21390.1	532-796	Pkinase_Tyr	RLK-Pelle_DLSV	2.9e-124	WGD/segmental	5	7-29,440-462	1-25	Chloroplast
Arabidopsis thaliana	AT4G21400.1	364-657	Pkinase_Tyr	RLK-Pelle_DLSV	9.9e-118	Tandem	5	7-24,289-311	1-24	Plasma Membrane
Arabidopsis thaliana	AT4G21410.1	360-573	Pkinase_Tyr	RLK-Pelle_DLSV	1.5e-121	Tandem	6	287-309	1-23	Plasma Membrane
Arabidopsis thaliana	AT4G21940.2	102-360	Pkinase	CAMK_CDPK	1.3e-125	WGD/segmental	8	-	-	Cytosol
Arabidopsis thaliana	AT4G22130.1	397-669	Pkinase_Tyr	RLK-Pelle_LRR-V	4.1e-142	Dispersed	14	7-29,288-310	1-21	Plasma Membrane
Arabidopsis thaliana	AT4G22730.1	420-681	Pkinase_Tyr	RLK-Pelle_LRR-IV	2.1e-130	WGD/segmental	3	312-334	1-24	Plasma Membrane
Arabidopsis thaliana	AT4G22940.1	103-388	Pkinase	CMGC_CDK-CRK7-CDK9	8.3e-139	Dispersed	4	-	-	Nucleus
Arabidopsis thaliana	AT4G23050.2	468-719	Pkinase_Tyr	TKL_CTR1-DRK-2	1e-131	Dispersed	13	-	-	Nucleus
Arabidopsis thaliana	AT4G23130.2	346-616	Pkinase_Tyr	RLK-Pelle_DLSV	1.1e-128	Proximal	6	280-302	1-24	Vacuolar Membrane
Arabidopsis thaliana	AT4G23140.2	354-625	Pkinase_Tyr	RLK-Pelle_DLSV	2.3e-126	Tandem	6	289-311	1-24	Chloroplast
Arabidopsis thaliana	AT4G23150.1	339-576	Pkinase_Tyr	RLK-Pelle_DLSV	6.4e-128	Tandem	6	275-297	1-23	Plasma Membrane
Arabidopsis thaliana	AT4G23160.1	940-1206	Pkinase	RLK-Pelle_DLSV	4.5e-129	Tandem	9	588-610,877-899	-	Plasma Membrane
Arabidopsis thaliana	AT4G23180.1	351-617	Pkinase_Tyr	RLK-Pelle_DLSV	2.6e-130	Tandem	6	10-32,286-308	1-34	Vacuolar Membrane
Arabidopsis thaliana	AT4G23190.1	352-622	Pkinase_Tyr	RLK-Pelle_DLSV	1.4e-124	Proximal	6	5-24,291-313	1-24	Plasma Membrane
Arabidopsis thaliana	AT4G23200.1	328-596	Pkinase_Tyr	RLK-Pelle_DLSV	4.9e-126	Tandem	6	-	1-18	Chloroplast
Arabidopsis thaliana	AT4G23210.3	360-627	Pkinase_Tyr	RLK-Pelle_DLSV	2.4e-117	Tandem	6	5-24,301-320	1-24	Plasma Membrane
Arabidopsis thaliana	AT4G23220.1	411-676	Pkinase_Tyr	RLK-Pelle_DLSV	1.5e-122	Tandem	6	15-37,50-69,79-101,348-370	-	Plasma Membrane
Arabidopsis thaliana	AT4G23230.1	220-485	Pkinase_Tyr	RLK-Pelle_DLSV	2.3e-127	Proximal	6	157-179	-	Chloroplast
Arabidopsis thaliana	AT4G23240.1	30-297	Pkinase_Tyr	RLK-Pelle_DLSV	7.6e-120	Proximal	4	-	-	Cytosol
Arabidopsis thaliana	AT4G23250.1	357-626	Pkinase_Tyr	RLK-Pelle_DLSV	1.3e-124	Tandem	11	5-24,301-323,978-1000	1-26	Plasma Membrane
Arabidopsis thaliana	AT4G23260.1	342-611	Pkinase_Tyr	RLK-Pelle_DLSV	8.8e-125	Tandem	6	7-29,288-310	1-27	Plasma Membrane
Arabidopsis thaliana	AT4G23270.1	330-598	Pkinase_Tyr	RLK-Pelle_DLSV	4.8e-129	Proximal	6	4-26,263-285	1-20	Plasma Membrane
Arabidopsis thaliana	AT4G23280.1	338-606	Pkinase_Tyr	RLK-Pelle_DLSV	1.1e-127	Proximal	6	7-29,255-277	1-23	Plasma Membrane
Arabidopsis thaliana	AT4G23290.2	363-632	Pkinase	RLK-Pelle_DLSV	1.5e-121	WGD/segmental	7	281-303	1-24	Plasma Membrane
Arabidopsis thaliana	AT4G23300.1	355-627	Pkinase_Tyr	RLK-Pelle_DLSV	3.6e-115	Proximal	6	5-24,293-315	1-24	Plasma Membrane
Arabidopsis thaliana	AT4G23310.1	512-780	Pkinase_Tyr	RLK-Pelle_DLSV	6.4e-127	Proximal	5	4-23,431-453	1-23	Vacuolar Membrane
Arabidopsis thaliana	AT4G23320.1	175-377	Pkinase_Tyr	RLK-Pelle_DLSV	1.2e-101	Proximal	8	113-135	-	Chloroplast
Arabidopsis thaliana	AT4G23650.1	78-336	Pkinase	CAMK_CDPK	5.7e-125	Dispersed	8	-	-	Chloroplast
Arabidopsis thaliana	AT4G23740.1	341-602	Pkinase	RLK-Pelle_LRR-III	9.2e-113	WGD/segmental	3	257-279	1-24	Plasma Membrane
Arabidopsis thaliana	AT4G24100.1	33-294	Pkinase	STE_STE20-Fray	2.2e-151	WGD/segmental	20	-	-	Nucleus
Arabidopsis thaliana	AT4G24400.1	9-262	Pkinase	CAMK_CAMKL-CHK1	2.5e-130	Dispersed	13	-	-	Plasma Membrane
Arabidopsis thaliana	AT4G24480.1	669-928	Pkinase_Tyr	TKL_CTR1-DRK-2	4.1e-130	Dispersed	13	-	-	Nucleus
Arabidopsis thaliana	AT4G24740.1	98-423	Pkinase	CMGC_CLK	2.1e-198	Dispersed	11	-	-	Nucleus
Arabidopsis thaliana	AT4G25160.1	484-739	Pkinase_Tyr	RLK-Pelle_RLCK-IXb	2.5e-113	WGD/segmental	9	-	-	Chloroplast
Arabidopsis thaliana	AT4G25390.1	102-253,509-621	Pkinase_Tyr,Pkinase	RLK-Pelle_RLCK-XI	9.1e-137	WGD/segmental	0	38-60	-	Chloroplast
Arabidopsis thaliana	AT4G26070.2	69-328	Pkinase	STE_STE7	2.4e-111	WGD/segmental	7	-	-	Chloroplast
Arabidopsis thaliana	AT4G26100.1	10-225	Pkinase	CK1_CK1	4.3e-146	WGD/segmental	13	-	-	Cytosol
Arabidopsis thaliana	AT4G26540.1	763-968	Pkinase	RLK-Pelle_LRR-XI-1	7.8e-100	WGD/segmental	1	702-724	1-24	Plasma Membrane
Arabidopsis thaliana	AT4G26610.1	124-278,353-456	Pkinase,Pkinase	AGC_RSK-2	5.6e-133	WGD/segmental	2	-	-	Nucleus
Arabidopsis thaliana	AT4G26890.1	8-253	Pkinase	STE_STE11	4.6e-99	WGD/segmental	0	-	-	Nucleus
Arabidopsis thaliana	AT4G27290.1	467-734	Pkinase_Tyr	RLK-Pelle_DLSV	8.1e-123	WGD/segmental	4	7-29	1-23	Plasma Membrane
Arabidopsis thaliana	AT4G27300.1	504-769	Pkinase_Tyr	RLK-Pelle_DLSV	4.7e-124	Tandem	5	439-461	1-22	Vacuolar Membrane
Arabidopsis thaliana	AT4G28350.1	318-585	Pkinase	RLK-Pelle_L-LEC	4.1e-100	Dispersed	2	-	1-23	Chloroplast
Arabidopsis thaliana	AT4G28490.1	685-936	Pkinase	RLK-Pelle_LRR-XI-1	3.1e-107	Dispersed	1	622-644	1-20	Plasma Membrane
Arabidopsis thaliana	AT4G28540.1	14-231	Pkinase	CK1_CK1	1.4e-142	WGD/segmental	13	-	-	Nucleus
Arabidopsis thaliana	AT4G28650.1	701-973	Pkinase	RLK-Pelle_LRR-XI-1	1.3e-107	Dispersed	1	-	1-20	Cytosol
Arabidopsis thaliana	AT4G28670.1	332-603	Pkinase	RLK-Pelle_DLSV	3.5e-103	Dispersed	7	252-274,386-408	1-23	Plasma Membrane
Arabidopsis thaliana	AT4G28860.1	9-227	Pkinase	CK1_CK1	1.1e-138	Proximal	12	-	-	Nucleus
Arabidopsis thaliana	AT4G28880.1	9-227	Pkinase	CK1_CK1	9.1e-140	Proximal	13	-	-	Cytosol
Arabidopsis thaliana	AT4G28980.2	21-175,286-418	Pkinase,Pkinase	CMGC_CDK-CCRK	5.3e-148	Dispersed	1	-	-	Chloroplast
Arabidopsis thaliana	AT4G29050.1	345-547	Pkinase	RLK-Pelle_L-LEC	5.3e-112	Dispersed	0	287-309	1-21	Plasma Membrane
Arabidopsis thaliana	AT4G29180.2	569-793	Pkinase_Tyr	RLK-Pelle_LRR-I-1	1e-118	Dispersed	11	7-29,510-532	1-22	Plasma Membrane
Arabidopsis thaliana	AT4G29380.1	29-293	Pkinase	CMGC_Pl-Tthe	8.1e-161	Dispersed	10	-	-	Nucleus
Arabidopsis thaliana	AT4G29450.1	568-848	Pkinase_Tyr	RLK-Pelle_LRR-I-1	3.7e-115	Dispersed	10	514-536	1-21	Plasma Membrane
Arabidopsis thaliana	AT4G29810.2	82-339	Pkinase	STE_STE7	1.2e-113	WGD/segmental	7	-	-	Chloroplast
Arabidopsis thaliana	AT4G29990.1	576-842	Pkinase_Tyr	RLK-Pelle_LRR-I-1	3.6e-123	WGD/segmental	11	512-534	1-21	Plasma Membrane
Arabidopsis thaliana	AT4G30520.1	306-570	Pkinase_Tyr	RLK-Pelle_LRR-II	1.9e-142	WGD/segmental	10	240-262	1-30	Vacuolar Membrane
Arabidopsis thaliana	AT4G30960.1	24-278	Pkinase	CAMK_CAMKL-CHK1	3.7e-138	Dispersed	0	-	-	Plasma Membrane
Arabidopsis thaliana	AT4G31100.1	445-713	Pkinase	RLK-Pelle_WAK	1.4e-106	Tandem	2	369-391	1-25	Vacuolar Membrane
Arabidopsis thaliana	AT4G31110.1	456-725	Pkinase_Tyr	RLK-Pelle_WAK	1.6e-108	Tandem	2	7-26,378-400	1-28	Plasma Membrane
Arabidopsis thaliana	AT4G31170.1	132-385	Pkinase_Tyr	TKL-Pl-4	2.1e-116	WGD/segmental	3	-	-	Cytosol
Arabidopsis thaliana	AT4G31230.1	469-724	Pkinase	RLK-Pelle_RLCK-IXb	1.6e-118	WGD/segmental	8	-	-	Chloroplast
Arabidopsis thaliana	AT4G31250.1	369-635	Pkinase	RLK-Pelle_LRR-III	1.6e-95	Dispersed	2	7-26,247-269	1-26	Vacuolar Membrane
Arabidopsis thaliana	AT4G32000.2	131-398	Pkinase	RLK-Pelle_RLCK-X	3.4e-157	WGD/segmental	9	7-29,67-89	1-25	Plasma Membrane
Arabidopsis thaliana	AT4G32250.1	39-300	Pkinase_Tyr	TKL-Pl-1	5.4e-129	Dispersed	3	-	-	Cytosol
Arabidopsis thaliana	AT4G32300.1	497-762	Pkinase	RLK-Pelle_SD-2b	2.9e-120	Dispersed	0	428-450	1-21	Plasma Membrane
Arabidopsis thaliana	AT4G32660.1	71-396	Pkinase	CMGC_CLK	3.3e-194	Dispersed	11	-	-	Cytosol
Arabidopsis thaliana	AT4G32710.1	49-322	Pkinase_Tyr	RLK-Pelle_PERK-1	3.7e-146	Dispersed	7	-	-	Nucleus
Arabidopsis thaliana	AT4G32830.1	33-282	Pkinase	Aur	4.8e-158	Dispersed	8	-	-	Cytosol
Arabidopsis thaliana	AT4G33080.1	95-243,293-402	Pkinase,Pkinase	AGC_NDR	5.6e-162	Dispersed	12	-	-	Nucleus
Arabidopsis thaliana	AT4G33430.2	339-610	Pkinase_Tyr	RLK-Pelle_LRR-II	2.1e-156	Dispersed	11	164-182,274-296	1-25	Plasma Membrane
Arabidopsis thaliana	AT4G33950.1	21-277	Pkinase	CAMK_OST1L	2e-129	Dispersed	9	-	-	Cytoskeleton
Arabidopsis thaliana	AT4G34220.1	476-748	Pkinase	RLK-Pelle_LRR-III	5.7e-78	WGD/segmental	1	7-29,339-361	1-26	Vacuolar Membrane
Arabidopsis thaliana	AT4G34440.1	315-584	Pkinase_Tyr	RLK-Pelle_PERK-1	1.9e-151	Dispersed	8	187-209	-	Nucleus
Arabidopsis thaliana	AT4G34500.1	149-418	Pkinase_Tyr	RLK-Pelle_RLCK-V	1.3e-150	Dispersed	6	25-47	-	Chloroplast
Arabidopsis thaliana	AT4G35030.3	105-374	Pkinase	RLK-Pelle_RLCK-VI	3.7e-121	WGD/segmental	6	-	-	Cytosol
Arabidopsis thaliana	AT4G35230.1	90-327	Pkinase_Tyr	RLK-Pelle_RLCK-XII-1	1.8e-140	WGD/segmental	8	-	-	Nucleus
Arabidopsis thaliana	AT4G35310.1	97-355	Pkinase	CAMK_CDPK	1.9e-122	WGD/segmental	7	-	-	Cytosol
Arabidopsis thaliana	AT4G35500.2	39-179,256-417	Pkinase,Pkinase	CMGC_SRPK	8.5e-176	WGD/segmental	4	-	-	Nucleus
Arabidopsis thaliana	AT4G35600.2	91-366	Pkinase_Tyr	RLK-Pelle_RLCK-VIIa-2	1.1e-128	Dispersed	5	-	-	Chloroplast
Arabidopsis thaliana	AT4G35780.1	292-541	Pkinase_Tyr	TKL-Pl-4	6.9e-116	WGD/segmental	14	-	-	Cytosol
Arabidopsis thaliana	AT4G36070.2	71-331	Pkinase	CAMK_CDPK	3.3e-112	WGD/segmental	12	-	-	Cytosol
Arabidopsis thaliana	AT4G36180.1	857-1061	Pkinase_Tyr	RLK-Pelle_LRR-VII-3	6.2e-125	WGD/segmental	1	756-778	1-22	Plasma Membrane
Arabidopsis thaliana	AT4G36450.1	33-316	Pkinase	CMGC_MAPK	1.2e-139	WGD/segmental	1	-	-	Cytosol
Arabidopsis thaliana	AT4G36950.1	6-265	Pkinase	STE_STE11	7.9e-88	WGD/segmental	0	-	-	Extracellular
Arabidopsis thaliana	AT4G37250.1	455-746	Pkinase	RLK-Pelle_LRR-III	1.1e-77	WGD/segmental	1	5-22,330-352	1-21	Plasma Membrane
Arabidopsis thaliana	AT4G38230.2	54-312	Pkinase	CAMK_CDPK	1.4e-122	WGD/segmental	9	-	-	Cytosol
Arabidopsis thaliana	AT4G38470.1	290-539	Pkinase_Tyr	TKL-Pl-4	4.9e-116	Dispersed	15	-	-	Cytosol
Arabidopsis thaliana	AT4G38830.1	345-616	Pkinase_Tyr	RLK-Pelle_DLSV	5.2e-121	Dispersed	6	283-305	1-22	Plasma Membrane
Arabidopsis thaliana	AT4G39110.1	528-790	Pkinase_Tyr	RLK-Pelle_CrRLK1L-1	1.7e-149	WGD/segmental	0	24-46,442-464	-	Plasma Membrane
Arabidopsis thaliana	AT4G39270.1	505-782	Pkinase	RLK-Pelle_LRR-XIV	2.4e-139	WGD/segmental	3	7-24,418-440	1-25	Plasma Membrane
Arabidopsis thaliana	AT4G39400.1	883-1152	Pkinase	RLK-Pelle_LRR-Xb-1	1.5e-123	Dispersed	0	7-29,792-814	1-23	Extracellular
Arabidopsis thaliana	AT4G40010.1	4-260	Pkinase	CAMK_OST1L	3.5e-122	Dispersed	8	-	-	Cytosol
Arabidopsis thaliana	AT5G01020.1	74-346	Pkinase_Tyr	RLK-Pelle_RLCK-VIIa-2	4.3e-144	Dispersed	4	-	-	Cytosol
Arabidopsis thaliana	AT5G01060.1	82-313	Pkinase_Tyr	RLK-Pelle_RLCK-XII-1	1.4e-128	WGD/segmental	7	-	-	Chloroplast
Arabidopsis thaliana	AT5G01540.1	368-573	Pkinase	RLK-Pelle_L-LEC	1.6e-106	Tandem	0	5-24,310-332	1-26	Chloroplast
Arabidopsis thaliana	AT5G01550.1	361-628	Pkinase	RLK-Pelle_L-LEC	1.9e-106	Tandem	0	304-326	1-14	Chloroplast
Arabidopsis thaliana	AT5G01560.1	363-628	Pkinase	RLK-Pelle_L-LEC	1.4e-106	Tandem	0	306-328	1-24	Plasma Membrane
Arabidopsis thaliana	AT5G01810.1	12-266	Pkinase	CAMK_CAMKL-CHK1	3.4e-136	Dispersed	1	-	-	Chloroplast
Arabidopsis thaliana	AT5G01820.1	22-276	Pkinase	CAMK_CAMKL-CHK1	1.2e-128	WGD/segmental	0	-	-	Cytosol
Arabidopsis thaliana	AT5G01850.1	20-279	Pkinase_Tyr	TKL-Pl-4	1.8e-104	Dispersed	4	-	-	Cytosol
Arabidopsis thaliana	AT5G01890.1	688-956	Pkinase_Tyr	RLK-Pelle_LRR-VII-1	8.1e-126	Dispersed	1	608-630	1-20	Plasma Membrane
Arabidopsis thaliana	AT5G01920.1	284-477	Pkinase	Group-Pl-4	2.1e-149	Dispersed	4	-	-	Chloroplast
Arabidopsis thaliana	AT5G01950.1	628-893	Pkinase	RLK-Pelle_LRR-VIII-1	3e-130	Dispersed	19	563-585	1-25	Plasma Membrane
Arabidopsis thaliana	AT5G02070.1	364-640	Pkinase	RLK-Pelle_WAK_LRK10L-1	7.8e-124	Dispersed	3	293-315	1-33	Chloroplast
Arabidopsis thaliana	AT5G02290.1	72-349	Pkinase_Tyr	RLK-Pelle_RLCK-VIIa-2	4e-140	WGD/segmental	5	-	-	Chloroplast
Arabidopsis thaliana	AT5G02800.1	75-344	Pkinase	RLK-Pelle_RLCK-VIIa-1	1.6e-155	WGD/segmental	4	-	-	Nucleus
Arabidopsis thaliana	AT5G03140.1	375-644	Pkinase	RLK-Pelle_L-LEC	2.6e-106	Dispersed	0	315-337	1-30	Chloroplast
Arabidopsis thaliana	AT5G03320.1	86-360	Pkinase_Tyr	RLK-Pelle_RLCK-VIIa-2	3.9e-122	WGD/segmental	4	-	-	Nucleus
Arabidopsis thaliana	AT5G03640.1	542-692,775-878	Pkinase,Pkinase	AGC_RSK-2	1e-128	WGD/segmental	1	-	-	Nucleus
Arabidopsis thaliana	AT5G03730.2	551-804	Pkinase_Tyr	TKL_CTR1-DRK-2	2e-137	Dispersed	15	-	-	Chloroplast
Arabidopsis thaliana	AT5G04510.1	46-311	Pkinase	AGC_PDK1	2.8e-152	WGD/segmental	10	-	-	Cytosol
Arabidopsis thaliana	AT5G04870.1	150-408	Pkinase	CAMK_CDPK	3.3e-127	WGD/segmental	6	-	-	Chloroplast
Arabidopsis thaliana	AT5G05160.1	351-610	Pkinase	RLK-Pelle_LRR-III	3.8e-105	Dispersed	1	5-27,265-287	1-27	Extracellular
Arabidopsis thaliana	AT5G06740.1	333-604	Pkinase	RLK-Pelle_L-LEC	1.6e-109	Dispersed	0	269-291	1-20	Chloroplast
Arabidopsis thaliana	AT5G06820.1	418-691	Pkinase_Tyr	RLK-Pelle_LRR-V	4.6e-111	Dispersed	15	294-316	1-23	Plasma Membrane
Arabidopsis thaliana	AT5G06940.1	614-859	Pkinase_Tyr	RLK-Pelle_LRR-XI-1	3.4e-82	Dispersed	1	541-563	1-26	Extracellular
Arabidopsis thaliana	AT5G07070.1	12-266	Pkinase	CAMK_CAMKL-CHK1	6.2e-135	Dispersed	0	-	-	Chloroplast
Arabidopsis thaliana	AT5G07140.1	343-575	Pkinase_Tyr	TKL-Pl-7	4.5e-145	Dispersed	2	-	-	Cytosol
Arabidopsis thaliana	AT5G07150.1	307-446	Pkinase_Tyr	RLK-Pelle_LRR-VI-2	5.6e-86	Dispersed	6	15-34,232-254	-	Plasma Membrane
Arabidopsis thaliana	AT5G07180.1	654-913	Pkinase	RLK-Pelle_LRR-XIIIb	2.5e-154	WGD/segmental	26	9-28,585-607	1-27	Plasma Membrane
Arabidopsis thaliana	AT5G07280.1	920-1188	Pkinase_Tyr	RLK-Pelle_LRR-Xb-1	1.4e-124	Dispersed	0	826-848	1-18	Plasma Membrane
Arabidopsis thaliana	AT5G07620.1	80-351	Pkinase	RLK-Pelle_LRR-III	1.6e-76	WGD/segmental	1	5-27	-	Chloroplast
Arabidopsis thaliana	AT5G08160.1	59-337	Pkinase	NAK	1.7e-126	Dispersed	5	-	-	Cytoskeleton
Arabidopsis thaliana	AT5G08590.1	4-259	Pkinase	CAMK_OST1L	7.6e-128	Dispersed	8	-	-	Cytoskeleton
Arabidopsis thaliana	AT5G09890.2	103-404	Pkinase	AGC_NDR	3.2e-157	Dispersed	11	-	-	Cytosol
Arabidopsis thaliana	AT5G10020.1	772-1042	Pkinase	RLK-Pelle_LRR-III	1.1e-76	Dispersed	2	600-622	1-21	Plasma Membrane
Arabidopsis thaliana	AT5G10270.1	26-325	Pkinase	CMGC_CDK-CRK7-CDK9	4.2e-147	WGD/segmental	11	-	-	Nucleus
Arabidopsis thaliana	AT5G10290.1	291-561	Pkinase	RLK-Pelle_LRR-II	1.5e-148	WGD/segmental	10	224-246	1-31	Plasma Membrane
Arabidopsis thaliana	AT5G10520.1	156-362	Pkinase	RLK-Pelle_RLCK-VI	4.4e-114	WGD/segmental	7	-	-	Nucleus
Arabidopsis thaliana	AT5G10530.1	336-605	Pkinase	RLK-Pelle_L-LEC	3.2e-113	WGD/segmental	0	5-27,270-292	1-19	Vacuolar Membrane
Arabidopsis thaliana	AT5G10930.1	12-267	Pkinase	CAMK_CAMKL-CHK1	3.5e-134	WGD/segmental	0	-	-	Cytosol
Arabidopsis thaliana	AT5G11020.1	142-353	Pkinase	RLK-Pelle_RLCK-X	3.2e-150	WGD/segmental	9	64-86	1-18	Extracellular
Arabidopsis thaliana	AT5G11410.1	91-325	Pkinase	RLK-Pelle_RLCK-VIIa-2	1.5e-100	Tandem	5	-	-	Cytosol
Arabidopsis thaliana	AT5G11850.1	609-861	Pkinase_Tyr	TKL_CTR1-DRK-2	6.1e-143	Dispersed	12	-	-	Chloroplast
Arabidopsis thaliana	AT5G12000.1	424-677	Pkinase_Tyr	RLK-Pelle_RLCK-IXb	7.1e-122	WGD/segmental	6	-	-	Nucleus
Arabidopsis thaliana	AT5G12090.1	30-293	Pkinase	STE_STE11	2.8e-71	Dispersed	1	-	-	Nucleus
Arabidopsis thaliana	AT5G12180.1	73-331	Pkinase	CAMK_CDPK	3.6e-132	Dispersed	6	-	-	Cytosol
Arabidopsis thaliana	AT5G12480.1	59-317	Pkinase	CAMK_CDPK	2.1e-130	Dispersed	8	-	-	Cytosol
Arabidopsis thaliana	AT5G13160.1	88-299	Pkinase	RLK-Pelle_RLCK-VIIa-1	1.1e-155	Dispersed	4	-	-	Cytosol
Arabidopsis thaliana	AT5G13290.2	122-392	Pkinase	RLK-Pelle_LRR-XI-2	6.4e-97	Dispersed	1	62-84	1-32	Chloroplast
Arabidopsis thaliana	AT5G13530.1	170-424	Pkinase	TKL-Pl-1	1.4e-118	Dispersed	15	-	-	Cytosol
Arabidopsis thaliana	AT5G14210.1	494-752	Pkinase_Tyr	RLK-Pelle_LRR-VI-1	4.6e-109	Dispersed	6	398-420	1-23	Chloroplast
Arabidopsis thaliana	AT5G14640.1	74-358	Pkinase	CMGC_GSK	1.4e-189	Dispersed	12	-	-	Cytosol
Arabidopsis thaliana	AT5G14720.1	16-277	Pkinase	STE_STE20-Fray	1.2e-154	WGD/segmental	20	-	-	Nucleus
Arabidopsis thaliana	AT5G15080.1	146-422	Pkinase_Tyr	RLK-Pelle_RLCK-VIIa-2	8.9e-142	WGD/segmental	5	-	-	Nucleus
Arabidopsis thaliana	AT5G15730.2	118-373	Pkinase	RLK-Pelle_LRR-I-2	2.3e-142	Dispersed	6	7-29	-	Chloroplast
Arabidopsis thaliana	AT5G16000.1	313-580	Pkinase	RLK-Pelle_LRR-II	1.3e-144	Dispersed	8	10-32,249-271	1-31	Plasma Membrane
Arabidopsis thaliana	AT5G16500.1	76-346	Pkinase	RLK-Pelle_RLCK-VIIa-1	7.3e-139	WGD/segmental	4	-	-	Nucleus
Arabidopsis thaliana	AT5G16590.1	347-607	Pkinase	RLK-Pelle_LRR-III	1.1e-104	WGD/segmental	2	7-25,244-266	1-23	Vacuolar Membrane
Arabidopsis thaliana	AT5G16810.1	224-414	Pkinase	Group-Pl-4	1.4e-11	Singleton	11	-	-	Cytosol
Arabidopsis thaliana	AT5G16900.1	576-840	Pkinase	RLK-Pelle_LRR-I-1	9.4e-124	Dispersed	12	515-537	1-20	Chloroplast
Arabidopsis thaliana	AT5G18190.1	130-362	Pkinase	CK1_CK1-Pl	5.2e-165	WGD/segmental	16	-	-	Nucleus
Arabidopsis thaliana	AT5G18500.1	167-433	Pkinase	RLK-Pelle_RLCK-V	2.7e-155	Dispersed	7	21-43	-	Chloroplast
Arabidopsis thaliana	AT5G18610.1	88-298	Pkinase	RLK-Pelle_RLCK-VIIa-1	2.9e-157	Dispersed	5	-	-	Nucleus
Arabidopsis thaliana	AT5G18700.1	4-252	Pkinase	ULK_ULK4	1.2e-153	Dispersed	10	-	-	Nucleus
Arabidopsis thaliana	AT5G18910.1	195-457	Pkinase_Tyr	RLK-Pelle_RLCK-VI	3.9e-120	Dispersed	8	-	-	Nucleus
Arabidopsis thaliana	AT5G19010.1	25-316	Pkinase	CMGC_MAPK	2.2e-146	Dispersed	9	-	-	Cytosol
Arabidopsis thaliana	AT5G19360.1	68-326	Pkinase	CAMK_CDPK	1e-130	Dispersed	6	-	-	Cytosol
Arabidopsis thaliana	AT5G19450.1	57-315	Pkinase	CAMK_CDPK	1.9e-129	Dispersed	7	-	-	Cytosol
Arabidopsis thaliana	AT5G20050.1	107-385	Pkinase	RLK-Pelle_SD-2b	2.3e-106	Dispersed	0	6-28,33-55	-	Plasma Membrane
Arabidopsis thaliana	AT5G20480.1	714-934	Pkinase	RLK-Pelle_LRR-XII-1	5.3e-109	Dispersed	1	650-672	1-24	Plasma Membrane
Arabidopsis thaliana	AT5G20690.1	388-652	Pkinase	RLK-Pelle_LRR-III	2.7e-96	WGD/segmental	1	5-27,265-287	1-26	Extracellular
Arabidopsis thaliana	AT5G20930.1	410-683	Pkinase	TLK	1.9e-174	Dispersed	15	-	-	Nucleus
Arabidopsis thaliana	AT5G21222.1	13-268	Pkinase	CAMK_CAMKL-CHK1	5.3e-128	Proximal	11	-	-	Chloroplast
Arabidopsis thaliana	AT5G21326.1	13-268	Pkinase	CAMK_CAMKL-CHK1	1.5e-135	Proximal	14	-	-	Chloroplast
Arabidopsis thaliana	AT5G22050.2	60-199	Pkinase_Tyr	RLK-Pelle_URK-1	2.6e-74	Dispersed	6	-	-	Cytosol
Arabidopsis thaliana	AT5G22840.1	45-185,302-470	Pkinase,Pkinase	CMGC_SRPK	7.2e-177	WGD/segmental	3	-	-	Nucleus
Arabidopsis thaliana	AT5G23170.1	20-293	Pkinase_Tyr	RLK-Pelle_CR4L	2.4e-84	Dispersed	0	-	-	Cytosol
Arabidopsis thaliana	AT5G23580.1	25-280	Pkinase	CAMK_CDPK	3.3e-123	Dispersed	5	-	-	Chloroplast
Arabidopsis thaliana	AT5G24010.1	494-705	Pkinase_Tyr	RLK-Pelle_CrRLK1L-1	3.6e-145	Dispersed	0	408-430	1-24	Vacuolar Membrane
Arabidopsis thaliana	AT5G24080.1	131-396	Pkinase	RLK-Pelle_SD-2b	1e-119	Dispersed	3	71-93	-	Chloroplast
Arabidopsis thaliana	AT5G24100.1	345-608	Pkinase_Tyr	RLK-Pelle_LRR-III	2.2e-94	Dispersed	2	7-26,251-273	1-21	Plasma Membrane
Arabidopsis thaliana	AT5G24360.2	467-750	Pkinase	IRE1	5.4e-153	Dispersed	5	363-385	-	Nucleus
Arabidopsis thaliana	AT5G24430.1	143-405	Pkinase	CAMK_CDPK	5.4e-113	WGD/segmental	10	-	-	Chloroplast
Arabidopsis thaliana	AT5G25110.1	43-297	Pkinase	CAMK_CAMKL-CHK1	7.2e-135	WGD/segmental	0	-	-	Cytosol
Arabidopsis thaliana	AT5G25440.1	56-307	Pkinase_Tyr	RLK-Pelle_RLCK-VIIa-2	6.1e-83	WGD/segmental	5	-	-	Chloroplast
Arabidopsis thaliana	AT5G25930.1	689-961	Pkinase	RLK-Pelle_LRR-XI-1	2.9e-108	Proximal	1	629-651	1-22	Plasma Membrane
Arabidopsis thaliana	AT5G26150.1	425-677	Pkinase_Tyr	RLK-Pelle_RLCK-IXb	4.6e-121	WGD/segmental	6	-	-	Nucleus
Arabidopsis thaliana	AT5G26751.1	69-353	Pkinase	CMGC_GSK	2e-189	WGD/segmental	12	-	-	Cytosol
Arabidopsis thaliana	AT5G27510.1	9-269	Pkinase	STE_STE11	3.5e-79	Dispersed	0	-	-	Cytosol
Arabidopsis thaliana	AT5G27790.1	24-290	Pkinase	STE_STE11	1.2e-78	Dispersed	1	-	-	Chloroplast
Arabidopsis thaliana	AT5G28080.2	28-282	Pkinase	WNK_NRBP	2.7e-138	WGD/segmental	5	-	-	Nucleus
Arabidopsis thaliana	AT5G28290.1	4-257	Pkinase	NEK	3.7e-124	WGD/segmental	14	-	-	Nucleus
Arabidopsis thaliana	AT5G28680.1	525-788	Pkinase_Tyr	RLK-Pelle_CrRLK1L-1	6.1e-149	WGD/segmental	0	432-454	1-27	Plasma Membrane
Arabidopsis thaliana	AT5G35370.1	518-800	Pkinase	RLK-Pelle_SD-2b	1.3e-113	Dispersed	0	5-27,444-466	1-24	Plasma Membrane
Arabidopsis thaliana	AT5G35380.1	416-669	Pkinase	RLK-Pelle_RLCK-IXb	2.4e-118	Dispersed	8	-	-	Chloroplast
Arabidopsis thaliana	AT5G35390.1	361-623	Pkinase	RLK-Pelle_LRR-III	4.4e-93	Dispersed	1	9-31,257-279	1-31	Vacuolar Membrane
Arabidopsis thaliana	AT5G35410.1	11-264	Pkinase	CAMK_CAMKL-CHK1	1.1e-128	Dispersed	13	-	-	Cytosol
Arabidopsis thaliana	AT5G35580.1	80-352	Pkinase_Tyr	RLK-Pelle_RLCK-VIIa-2	6.2e-134	Dispersed	3	-	-	Cytosol
Arabidopsis thaliana	AT5G35960.1	136-341	Pkinase	RLK-Pelle_RLCK-VI	4.1e-114	Dispersed	6	-	1-25	Chloroplast
Arabidopsis thaliana	AT5G35980.1	123-464	Pkinase	CMGC_DYRK-YAK	2.6e-187	Dispersed	17	-	-	Nucleus
Arabidopsis thaliana	AT5G37450.1	608-873	Pkinase	RLK-Pelle_LRR-VIII-1	7.3e-129	Dispersed	15	540-562	1-24	Plasma Membrane
Arabidopsis thaliana	AT5G37790.1	212-490	Pkinase	RLK-Pelle_RLCK-VI	4.8e-111	WGD/segmental	5	-	-	Nucleus
Arabidopsis thaliana	AT5G38210.1	360-630	Pkinase_Tyr	RLK-Pelle_WAK_LRK10L-1	6.4e-129	WGD/segmental	3	264-286	1-33	Vacuolar Membrane
Arabidopsis thaliana	AT5G38240.1	285-545	Pkinase	RLK-Pelle_LRK10L-2	5.4e-128	Tandem	2	-	1-30	Plasma Membrane
Arabidopsis thaliana	AT5G38250.1	288-539	Pkinase_Tyr	RLK-Pelle_LRK10L-2	2.2e-122	WGD/segmental	3	-	1-30	Chloroplast
Arabidopsis thaliana	AT5G38260.1	324-593	Pkinase_Tyr	RLK-Pelle_LRK10L-2	1.8e-133	Tandem	1	264-286	1-29	Vacuolar Membrane
Arabidopsis thaliana	AT5G38280.1	335-601	Pkinase	RLK-Pelle_LRK10L-2	1.3e-134	Proximal	5	7-29,35-57,277-299	1-24	Chloroplast
Arabidopsis thaliana	AT5G38560.1	340-545	Pkinase	RLK-Pelle_PERK-1	9.2e-151	Dispersed	6	237-259	-	Chloroplast
Arabidopsis thaliana	AT5G38990.1	530-797	Pkinase_Tyr	RLK-Pelle_CrRLK1L-1	7e-135	Tandem	0	441-463	1-21	Plasma Membrane
Arabidopsis thaliana	AT5G39000.1	523-790	Pkinase_Tyr	RLK-Pelle_CrRLK1L-1	9.2e-136	Tandem	0	443-465	1-21	Plasma Membrane
Arabidopsis thaliana	AT5G39020.1	500-765	Pkinase	RLK-Pelle_LRK10L-2	2.1e-132	Proximal	0	5-24,440-462	1-21	Plasma Membrane
Arabidopsis thaliana	AT5G39030.1	503-770	Pkinase_Tyr	RLK-Pelle_LRK10L-2	2.6e-131	Proximal	0	442-464	1-17	Plasma Membrane
Arabidopsis thaliana	AT5G39390.1	211-443	Pkinase	RLK-Pelle_LRR-XII-1	1.5e-110	Dispersed	3	4-23,168-190	1-25	Plasma Membrane
Arabidopsis thaliana	AT5G39420.1	105-389	Pkinase	CMGC_CDK-CRK7-CDK9	1.4e-150	Dispersed	8	-	-	Nucleus
Arabidopsis thaliana	AT5G39440.1	19-270	Pkinase	CAMK_AMPK	5.8e-151	WGD/segmental	9	-	-	Cytosol
Arabidopsis thaliana	AT5G40030.1	115-263,341-443	Pkinase,Pkinase	AGC_RSK-2	2.6e-128	Dispersed	1	-	-	Nucleus
Arabidopsis thaliana	AT5G40380.1	317-587	Pkinase_Tyr	RLK-Pelle_DLSV	9.9e-103	Dispersed	5	10-27,253-275	1-29	Chloroplast
Arabidopsis thaliana	AT5G40440.1	86-339	Pkinase	STE_STE7	4.6e-109	Dispersed	8	-	-	Cytosol
Arabidopsis thaliana	AT5G40540.1	29-286	Pkinase_Tyr	TKL-Pl-4	1.6e-103	WGD/segmental	5	-	-	Cytoskeleton
Arabidopsis thaliana	AT5G41180.1	353-556	Pkinase_Tyr	RLK-Pelle_LRR-VI-2	4.9e-98	WGD/segmental	12	-	1-19	Vacuolar Membrane
Arabidopsis thaliana	AT5G41260.1	72-308	Pkinase_Tyr	RLK-Pelle_RLCK-XII-1	2.7e-141	WGD/segmental	9	-	-	Chloroplast
Arabidopsis thaliana	AT5G41680.1	63-349	Pkinase_Tyr	RLK-Pelle_LRR-III	5.3e-107	WGD/segmental	0	-	-	Nucleus
Arabidopsis thaliana	AT5G41730.1	272-505	Pkinase_Tyr	TKL_Gdt	1.2e-78	WGD/segmental	1	-	-	Nucleus
Arabidopsis thaliana	AT5G41990.1	32-286	Pkinase	WNK_NRBP	5.9e-139	Dispersed	6	-	-	Nucleus
Arabidopsis thaliana	AT5G42120.1	370-642	Pkinase_Tyr	RLK-Pelle_L-LEC	2.8e-95	Dispersed	0	309-331	1-25	Vacuolar Membrane
Arabidopsis thaliana	AT5G42440.1	87-352	Pkinase_Tyr	RLK-Pelle_LRR-Xb-1	6.8e-109	Dispersed	0	7-29	-	Chloroplast
Arabidopsis thaliana	AT5G43020.1	379-644	Pkinase_Tyr	RLK-Pelle_LRR-III	5.4e-85	Dispersed	1	7-26,282-304	1-24	Chloroplast
Arabidopsis thaliana	AT5G43320.1	9-228	Pkinase	CK1_CK1	4e-144	WGD/segmental	13	-	-	Nucleus
Arabidopsis thaliana	AT5G44100.1	10-227	Pkinase	CK1_CK1	1.5e-145	WGD/segmental	13	-	-	Nucleus
Arabidopsis thaliana	AT5G44290.1	137-421	Pkinase	CMGC_CDK-CRK7-CDK9	4.4e-150	WGD/segmental	8	-	-	Nucleus
Arabidopsis thaliana	AT5G44700.1	953-1229	Pkinase	RLK-Pelle_LRR-XI-1	4.3e-104	WGD/segmental	1	876-898	1-22	Extracellular
Arabidopsis thaliana	AT5G45430.1	4-283	Pkinase	CMGC_RCK	3.4e-165	Dispersed	12	-	-	Nucleus
Arabidopsis thaliana	AT5G45780.1	304-571	Pkinase_Tyr	RLK-Pelle_LRR-II	2.3e-138	Dispersed	10	239-261	-	Nucleus
Arabidopsis thaliana	AT5G45800.1	399-569	Pkinase_Tyr	RLK-Pelle_LRR-VII-2	2.9e-112	Dispersed	1	298-320	1-17	Chloroplast
Arabidopsis thaliana	AT5G45810.1	28-282	Pkinase	CAMK_CAMKL-CHK1	1.8e-135	WGD/segmental	0	211-228	-	Chloroplast
Arabidopsis thaliana	AT5G45820.1	12-266	Pkinase	CAMK_CAMKL-CHK1	1.3e-138	Tandem	0	-	-	Endoplasmic Reticulum
Arabidopsis thaliana	AT5G45840.2	426-675	Pkinase_Tyr	RLK-Pelle_LRR-VI-2	1e-115	WGD/segmental	13	348-370	1-29	Chloroplast
Arabidopsis thaliana	AT5G46080.1	67-305	Pkinase	RLK-Pelle_SD-2b	1.2e-57	Dispersed	0	7-29	-	Extracellular
Arabidopsis thaliana	AT5G46330.1	872-1152	Pkinase	RLK-Pelle_LRR-XII-1	2e-83	Dispersed	1	807-829	1-23	Plasma Membrane
Arabidopsis thaliana	AT5G46570.1	69-301	Pkinase	RLK-Pelle_RLCK-XII-1	7.3e-134	Dispersed	7	-	-	Cytosol
Arabidopsis thaliana	AT5G47070.1	91-365	Pkinase_Tyr	RLK-Pelle_RLCK-VIIa-2	2.3e-122	WGD/segmental	3	-	-	Nucleus
Arabidopsis thaliana	AT5G47750.1	192-340,424-527	Pkinase,Pkinase	AGC_RSK-2	1.5e-133	Dispersed	2	-	-	Nucleus
Arabidopsis thaliana	AT5G47850.1	448-727	Pkinase	RLK-Pelle_CR4L	8e-105	Dispersed	0	10-32,365-387	-	Plasma Membrane
Arabidopsis thaliana	AT5G48380.1	305-516	Pkinase_Tyr	RLK-Pelle_LRR-Xa	3.7e-134	Dispersed	2	6-25,227-249	1-27	Plasma Membrane
Arabidopsis thaliana	AT5G48740.1	608-875	Pkinase	RLK-Pelle_LRR-I-1	1.2e-105	Dispersed	15	266-288,547-569	1-16	Plasma Membrane
Arabidopsis thaliana	AT5G48940.1	788-1062	Pkinase_Tyr	RLK-Pelle_LRR-XI-1	1.7e-108	Dispersed	1	13-35,723-745	1-35	Plasma Membrane
Arabidopsis thaliana	AT5G49470.2	488-804	Pkinase_Tyr	TKL_CTR1-DRK-2	4.5e-141	WGD/segmental	11	-	-	Nucleus
Arabidopsis thaliana	AT5G49660.1	658-931	Pkinase	RLK-Pelle_LRR-XI-1	2.4e-110	Dispersed	1	591-613	1-22	Plasma Membrane
Arabidopsis thaliana	AT5G49760.1	633-899	Pkinase	RLK-Pelle_LRR-VIII-1	2.7e-132	Tandem	18	7-24,560-582	1-23	Vacuolar Membrane
Arabidopsis thaliana	AT5G49770.1	638-904	Pkinase_Tyr	RLK-Pelle_LRR-VIII-1	1.7e-131	Tandem	18	7-26,563-585	1-25	Plasma Membrane
Arabidopsis thaliana	AT5G49780.1	537-804	Pkinase_Tyr	RLK-Pelle_LRR-VIII-1	7.7e-129	Tandem	13	441-463	-	Nucleus
Arabidopsis thaliana	AT5G50000.1	84-355	Pkinase_Tyr	TKL-Pl-4	2e-115	Dispersed	5	-	-	Cytosol
Arabidopsis thaliana	AT5G50180.1	23-280	Pkinase_Tyr	TKL-Pl-4	8.2e-105	Dispersed	5	-	-	Cytosol
Arabidopsis thaliana	AT5G50860.1	114-398	Pkinase	CMGC_CDK-CRK7-CDK9	3.3e-155	Dispersed	6	-	-	Nucleus
Arabidopsis thaliana	AT5G51270.1	462-721	Pkinase	RLK-Pelle_RLCK-IXb	2.6e-112	WGD/segmental	8	-	-	Cytosol
Arabidopsis thaliana	AT5G51350.1	653-793	Pkinase	RLK-Pelle_LRR-XI-1	3.9e-46	Dispersed	1	591-613	1-24	Plasma Membrane
Arabidopsis thaliana	AT5G51560.1	412-673	Pkinase_Tyr	RLK-Pelle_LRR-IV	3.3e-137	Dispersed	3	307-329	1-26	Plasma Membrane
Arabidopsis thaliana	AT5G51770.1	93-249,506-621	Pkinase_Tyr,Pkinase	RLK-Pelle_RLCK-XI	2.1e-131	WGD/segmental	0	-	-	Chloroplast
Arabidopsis thaliana	AT5G53320.1	312-564	Pkinase_Tyr	RLK-Pelle_LRR-III	1.2e-98	Dispersed	1	235-257	1-20	Plasma Membrane
Arabidopsis thaliana	AT5G53450.1	231-399	Pkinase	Group-Pl-4	1.5e-53	Singleton	13	-	-	Chloroplast
Arabidopsis thaliana	AT5G53890.1	755-1022	Pkinase	RLK-Pelle_LRR-Xb-1	1.9e-127	Dispersed	1	678-700	1-16	Plasma Membrane
Arabidopsis thaliana	AT5G54380.1	514-773	Pkinase_Tyr	RLK-Pelle_CrRLK1L-1	1.8e-153	Dispersed	0	418-440	1-22	Chloroplast
Arabidopsis thaliana	AT5G54590.2	115-376	Pkinase_Tyr	RLK-Pelle_LRR-I-2	2.6e-152	Dispersed	6	7-29	-	Chloroplast
Arabidopsis thaliana	AT5G55090.1	10-256	Pkinase	STE_STE11	3.3e-99	WGD/segmental	0	-	-	Nucleus
Arabidopsis thaliana	AT5G55560.1	35-289	Pkinase	WNK_NRBP	3.4e-131	Dispersed	2	-	-	Cytosol
Arabidopsis thaliana	AT5G55830.1	365-637	Pkinase	RLK-Pelle_L-LEC	1.1e-112	Dispersed	0	7-26,306-328	1-21	Chloroplast
Arabidopsis thaliana	AT5G55910.1	110-260,343-446	Pkinase,Pkinase	AGC_RSK-2	6.3e-134	WGD/segmental	2	-	-	Nucleus
Arabidopsis thaliana	AT5G56040.2	761-967	Pkinase	RLK-Pelle_LRR-XI-1	3.8e-99	WGD/segmental	1	7-26	1-20	Plasma Membrane
Arabidopsis thaliana	AT5G56460.1	78-356	Pkinase_Tyr	RLK-Pelle_RLCK-VIIa-2	9.5e-135	Dispersed	5	-	-	Chloroplast
Arabidopsis thaliana	AT5G56580.1	71-331	Pkinase	STE_STE7	8.3e-115	Dispersed	7	-	-	Cytosol
Arabidopsis thaliana	AT5G56790.1	393-660	Pkinase_Tyr	RLK-Pelle_PERK-2	2.3e-158	WGD/segmental	8	-	-	Chloroplast
Arabidopsis thaliana	AT5G56890.1	726-997	Pkinase_Tyr	RLK-Pelle_Extensin	3.3e-147	Dispersed	13	629-651	1-20	Plasma Membrane
Arabidopsis thaliana	AT5G57015.1	9-225	Pkinase	CK1_CK1	6e-146	WGD/segmental	12	-	-	Nucleus
Arabidopsis thaliana	AT5G57035.1	427-627	Pkinase	RLK-Pelle_RLCK-IXb	2.1e-110	WGD/segmental	8	-	-	Chloroplast
Arabidopsis thaliana	AT5G57610.1	782-1044	Pkinase_Tyr	TKL-Pl-6	7.1e-132	Dispersed	8	-	-	Nucleus
Arabidopsis thaliana	AT5G57630.1	12-264	Pkinase	CAMK_CAMKL-CHK1	9.4e-114	Proximal	9	-	-	Cytosol
Arabidopsis thaliana	AT5G57670.2	267-532	Pkinase	RLK-Pelle_RLCK-VI	1.6e-115	Dispersed	9	-	-	Nucleus
Arabidopsis thaliana	AT5G58140.2	579-864	Pkinase	AGC_RSK-2	8.3e-128	Dispersed	22	-	-	Nucleus
Arabidopsis thaliana	AT5G58150.1	545-776	Pkinase_Tyr	RLK-Pelle_LRR-VII-2	1.3e-109	Dispersed	0	437-459	1-21	Vacuolar Membrane
Arabidopsis thaliana	AT5G58300.1	361-624	Pkinase	RLK-Pelle_LRR-III	4.7e-113	Dispersed	2	21-43,283-305	-	Plasma Membrane
Arabidopsis thaliana	AT5G58350.1	23-277	Pkinase	WNK_NRBP	4.1e-133	Dispersed	6	-	-	Nucleus
Arabidopsis thaliana	AT5G58380.1	12-266	Pkinase	CAMK_CAMKL-CHK1	2.1e-134	Dispersed	1	-	-	Chloroplast
Arabidopsis thaliana	AT5G58520.1	384-598	Pkinase_Tyr	TKL-Pl-7	5e-145	Dispersed	2	-	-	Nucleus
Arabidopsis thaliana	AT5G58540.1	205-453	Pkinase_Tyr	RLK-Pelle_LRR-VI-2	3.4e-104	Dispersed	4	145-167	1-29	Chloroplast
Arabidopsis thaliana	AT5G58940.1	148-422	Pkinase	RLK-Pelle_RLCK-IV	5.7e-139	Dispersed	5	-	-	Nucleus
Arabidopsis thaliana	AT5G58950.1	212-463	Pkinase_Tyr	TKL-Pl-4	2.4e-108	WGD/segmental	3	-	-	Nucleus
Arabidopsis thaliana	AT5G59010.1	69-306	Pkinase_Tyr	RLK-Pelle_RLCK-XII-1	9.8e-142	WGD/segmental	9	-	-	Chloroplast
Arabidopsis thaliana	AT5G59260.1	356-622	Pkinase	RLK-Pelle_L-LEC	5.8e-115	WGD/segmental	0	2-24	1-24	Plasma Membrane
Arabidopsis thaliana	AT5G59270.1	350-616	Pkinase	RLK-Pelle_L-LEC	5e-116	Tandem	1	7-24,88-110,293-315	1-24	Plasma Membrane
Arabidopsis thaliana	AT5G59650.1	590-854	Pkinase	RLK-Pelle_LRR-I-1	1.2e-124	Tandem	12	519-541	1-23	Plasma Membrane
Arabidopsis thaliana	AT5G59660.1	554-749	Pkinase	RLK-Pelle_LRR-I-1	1.1e-98	Tandem	16	446-468	-	Plasma Membrane
Arabidopsis thaliana	AT5G59670.1	566-833	Pkinase_Tyr	RLK-Pelle_LRR-I-1	2.4e-121	Tandem	12	500-522	1-22	Plasma Membrane
Arabidopsis thaliana	AT5G59680.1	583-846	Pkinase	RLK-Pelle_LRR-I-1	3.4e-122	WGD/segmental	12	509-531	1-23	Cytosol
Arabidopsis thaliana	AT5G59700.1	485-681	Pkinase_Tyr	RLK-Pelle_CrRLK1L-1	7.1e-151	WGD/segmental	1	7-29,406-428	-	Plasma Membrane
Arabidopsis thaliana	AT5G60080.1	75-287	Pkinase	RLK-Pelle_RLCK-XVII	9.4e-151	WGD/segmental	4	-	-	Cytosol
Arabidopsis thaliana	AT5G60090.1	94-373	Pkinase_Tyr	RLK-Pelle_RLCK-XVII	2.2e-185	Tandem	4	-	-	Cytosol
Arabidopsis thaliana	AT5G60270.1	342-609	Pkinase	RLK-Pelle_L-LEC	9.2e-108	WGD/segmental	0	233-255,286-308	1-19	Plasma Membrane
Arabidopsis thaliana	AT5G60280.1	339-538	Pkinase	RLK-Pelle_L-LEC	6e-105	Tandem	0	283-305	1-23	Plasma Membrane
Arabidopsis thaliana	AT5G60300.3	345-609	Pkinase	RLK-Pelle_L-LEC	1.7e-112	WGD/segmental	2	288-310	1-21	Chloroplast
Arabidopsis thaliana	AT5G60310.1	343-546	Pkinase	RLK-Pelle_L-LEC	1.6e-91	Tandem	1	235-257,288-310	1-22	Vacuolar Membrane
Arabidopsis thaliana	AT5G60320.1	349-614	Pkinase	RLK-Pelle_L-LEC	4.2e-109	WGD/segmental	0	240-262,293-315	1-22	Plasma Membrane
Arabidopsis thaliana	AT5G60550.1	108-370	Pkinase	CAMK_CAMKL-LKB	1.7e-127	Dispersed	12	-	-	Chloroplast
Arabidopsis thaliana	AT5G60900.1	450-713	Pkinase	RLK-Pelle_SD-2b	2.2e-105	Dispersed	3	-	1-24	Vacuolar Membrane
Arabidopsis thaliana	AT5G61350.1	530-729	Pkinase_Tyr	RLK-Pelle_CrRLK1L-1	4.7e-146	Dispersed	0	424-446	1-27	Vacuolar Membrane
Arabidopsis thaliana	AT5G61480.1	722-993	Pkinase	RLK-Pelle_LRR-XI-1	3.4e-111	Dispersed	1	7-29,652-674	-	Plasma Membrane
Arabidopsis thaliana	AT5G61550.2	492-746	Pkinase	RLK-Pelle_RLCK-IXb	1.4e-111	Tandem	9	-	-	Chloroplast
Arabidopsis thaliana	AT5G61560.1	431-690	Pkinase	RLK-Pelle_RLCK-IXb	1e-112	Tandem	10	-	-	Cytosol
Arabidopsis thaliana	AT5G61570.1	86-356	Pkinase_Tyr	RLK-Pelle_LRR-III	2.9e-71	WGD/segmental	1	9-31	-	Chloroplast
Arabidopsis thaliana	AT5G62230.1	652-910	Pkinase	RLK-Pelle_LRR-XIIIb	1.5e-156	WGD/segmental	26	7-26,582-604	1-25	Plasma Membrane
Arabidopsis thaliana	AT5G62310.1	755-1043	Pkinase	AGC_MAST	5.2e-172	Dispersed	16	-	-	Nucleus
Arabidopsis thaliana	AT5G62710.1	314-580	Pkinase	RLK-Pelle_LRR-XIIIa	1.5e-132	Dispersed	12	10-32,241-263	-	Plasma Membrane
Arabidopsis thaliana	AT5G63370.1	297-593	Pkinase	CMGC_CDK-PITSLRE	7.4e-167	Dispersed	0	-	-	Nucleus
Arabidopsis thaliana	AT5G63410.1	413-663	Pkinase_Tyr	RLK-Pelle_LRR-VI-1	1.1e-107	Dispersed	6	316-338	1-22	Extracellular
Arabidopsis thaliana	AT5G63610.1	25-333	Pkinase	CMGC_CDK-CDK8	4.8e-196	WGD/segmental	1	-	-	Chloroplast
Arabidopsis thaliana	AT5G63650.1	4-259	Pkinase	CAMK_OST1L	4.4e-128	Dispersed	8	-	-	Cytoskeleton
Arabidopsis thaliana	AT5G63710.1	290-560	Pkinase	RLK-Pelle_LRR-II	3.7e-139	Dispersed	10	-	-	Plasma Membrane
Arabidopsis thaliana	AT5G63930.1	809-1074	Pkinase	RLK-Pelle_LRR-XI-1	4.1e-111	Dispersed	1	7-29,738-760	1-26	Plasma Membrane
Arabidopsis thaliana	AT5G63940.1	364-625	Pkinase	RLK-Pelle_RLCK-VI	9.2e-117	Dispersed	9	-	-	Cytosol
Arabidopsis thaliana	AT5G64960.1	26-325	Pkinase	CMGC_CDK-CRK7-CDK9	8.1e-147	WGD/segmental	12	-	-	Nucleus
Arabidopsis thaliana	AT5G65240.2	285-556	Pkinase	RLK-Pelle_LRR-II	3.1e-148	WGD/segmental	11	218-240	1-20	Plasma Membrane
Arabidopsis thaliana	AT5G65500.1	457-601	Pkinase_Tyr	RLK-Pelle_RLCK-IXb	1.9e-62	Dispersed	6	-	-	Nucleus
Arabidopsis thaliana	AT5G65530.1	147-412	Pkinase_Tyr	RLK-Pelle_RLCK-VI	1.4e-119	WGD/segmental	7	-	-	Cytosol
Arabidopsis thaliana	AT5G65600.1	351-626	Pkinase	RLK-Pelle_L-LEC	4.5e-111	WGD/segmental	0	21-43,119-141,285-307	-	Vacuolar Membrane
Arabidopsis thaliana	AT5G65700.1	696-963	Pkinase	RLK-Pelle_LRR-XI-1	1.6e-120	WGD/segmental	1	642-661	1-19	Plasma Membrane
Arabidopsis thaliana	AT5G65710.1	688-910	Pkinase	RLK-Pelle_LRR-XI-1	1.4e-109	Tandem	1	631-653	1-24	Plasma Membrane
Arabidopsis thaliana	AT5G66210.2	62-322	Pkinase	CAMK_CDPK	1.5e-113	WGD/segmental	13	-	-	Chloroplast
Arabidopsis thaliana	AT5G66710.1	72-328	Pkinase_Tyr	TKL-Pl-4	1e-93	WGD/segmental	5	-	-	Nucleus
Arabidopsis thaliana	AT5G66790.1	317-590	Pkinase_Tyr	RLK-Pelle_WAK_LRK10L-1	1.7e-125	Dispersed	2	5-27,248-270	1-22	Chloroplast
Arabidopsis thaliana	AT5G66850.1	347-607	Pkinase	STE_STE11	2.5e-96	Dispersed	10	-	-	Nucleus
Arabidopsis thaliana	AT5G66880.1	22-278	Pkinase	CAMK_OST1L	5.2e-126	WGD/segmental	8	-	-	Cytosol
Arabidopsis thaliana	AT5G67080.1	6-269	Pkinase	STE_STE11	9.1e-90	WGD/segmental	0	-	-	Nucleus
Arabidopsis thaliana	AT5G67200.1	396-651	Pkinase	RLK-Pelle_LRR-III	4.4e-85	WGD/segmental	1	285-307	1-21	Vacuolar Membrane
Arabidopsis thaliana	AT5G67280.1	458-739	Pkinase	RLK-Pelle_LRR-III	3.8e-78	WGD/segmental	1	12-34,338-360	-	Plasma Membrane
Arabidopsis thaliana	AT5G67380.1	110-395	Pkinase	CMGC_CK2	1.8e-188	WGD/segmental	9	-	1-36	Cytosol
Fragaria vesca	mrna00117.1	56-210,280-385	Pkinase,Pkinase	AGC_RSK-2	2.2e-120	Dispersed	1	-	-	Nucleus
Fragaria vesca	mrna00174.1	1494-1698	Pkinase	RLK-Pelle_SD-2b	1.9e-99	Proximal	10	-	-	Plasma Membrane
Fragaria vesca	mrna00184.1	344-611	Pkinase	RLK-Pelle_SD-2b	1.3e-102	Tandem	1	282-301	-	Endoplasmic Reticulum
Fragaria vesca	mrna00249.1	498-768	Pkinase_Tyr	RLK-Pelle_DLSV	1.5e-123	Dispersed	10	-	-	Nucleus
Fragaria vesca	mrna00297.1	625-915	Pkinase	CMGC_GSK	8.3e-187	Dispersed	18	-	-	Cytosol
Fragaria vesca	mrna00306.1	360-606	Pkinase_Tyr	RLK-Pelle_DLSV	1.2e-103	Dispersed	7	5-24,291-313	1-19	Plasma Membrane
Fragaria vesca	mrna00362.1	74-337	Pkinase	CMGC_Pl-Tthe	7.3e-156	Dispersed	16	-	-	Nucleus
Fragaria vesca	mrna00364.1	486-752	Pkinase_Tyr	RLK-Pelle_LRR-VI-1	1e-97	Dispersed	6	5-22,397-419	1-26	Vacuolar Membrane
Fragaria vesca	mrna00397.1	11-260	Pkinase	STE_STE11	7.4e-62	Dispersed	19	-	-	Nucleus
Fragaria vesca	mrna00433.1	361-621	Pkinase_Tyr	RLK-Pelle_PERK-2	7.4e-98	Dispersed	8	-	-	Nucleus
Fragaria vesca	mrna00435.1	10-259	Pkinase	STE_STE11	5.4e-63	Dispersed	0	-	-	Cytosol
Fragaria vesca	mrna00461.1	417-692	Pkinase	RLK-Pelle_L-LEC	2.2e-108	Tandem	2	80-102,349-371	-	Plasma Membrane
Fragaria vesca	mrna00531.1	324-591	Pkinase_Tyr	RLK-Pelle_LysM	4.7e-101	Dispersed	11	228-250	1-28	Chloroplast
Fragaria vesca	mrna00546.1	468-750	Pkinase_Tyr	RLK-Pelle_LRR-III	1.1e-85	Dispersed	3	381-403	-	Plasma Membrane
Fragaria vesca	mrna00632.1	353-629	Pkinase_Tyr	RLK-Pelle_PERK-1	4.4e-152	Dispersed	7	237-259	-	Nucleus
Fragaria vesca	mrna00635.1	17-278	Pkinase	STE_STE20-Fray	6.1e-146	WGD/segmental	15	-	-	Cytosol
Fragaria vesca	mrna00654.1	74-338	Pkinase_Tyr	TKL-Pl-4	1.9e-106	WGD/segmental	3	-	-	Nucleus
Fragaria vesca	mrna00659.1	317-520	Pkinase	RLK-Pelle_URK-2	3.3e-95	Dispersed	7	20-37,247-269	-	Plasma Membrane
Fragaria vesca	mrna00688.1	65-340	Pkinase	RLK-Pelle_RLCK-VIIb	6.3e-160	Dispersed	6	-	-	Nucleus
Fragaria vesca	mrna00740.1	324-577	Pkinase_Tyr	RLK-Pelle_LRR-Xa	2.1e-132	WGD/segmental	0	223-245	1-22	Plasma Membrane
Fragaria vesca	mrna00785.1	39-248	Pkinase	SCY1_SCYL1	5.2e-111	Dispersed	19	-	-	Mitochondria
Fragaria vesca	mrna00825.1	51-283	Pkinase	STE_STE-Pl	4.2e-143	Dispersed	23	-	-	Chloroplast
Fragaria vesca	mrna00857.1	364-629	Pkinase	RLK-Pelle_LRR-III	1.1e-94	Dispersed	1	9-31,262-284	1-28	Vacuolar Membrane
Fragaria vesca	mrna00864.1	84-350	Pkinase	RLK-Pelle_LRR-Xb-1	1.3e-129	Dispersed	0	7-29	-	Endoplasmic Reticulum
Fragaria vesca	mrna00967.1	362-627	Pkinase	RLK-Pelle_L-LEC	1.9e-119	Tandem	0	13-35,291-313	1-30	Plasma Membrane
Fragaria vesca	mrna00986.1	16-267	Pkinase	STE_STE20-YSK	1.8e-157	Dispersed	18	-	-	Nucleus
Fragaria vesca	mrna01077.1	603-863	Pkinase_Tyr	RLK-Pelle_LRR-XI-1	1.4e-92	Dispersed	3	-	1-29	Plasma Membrane
Fragaria vesca	mrna01133.1	25-205	Pkinase	WNK_NRBP	6.5e-86	Proximal	1	-	-	Nucleus
Fragaria vesca	mrna01144.1	25-285	Pkinase	WNK_NRBP	3.7e-121	Proximal	0	-	-	Nucleus
Fragaria vesca	mrna01195.1	896-1166	Pkinase	RLK-Pelle_LRR-Xb-1	1.6e-124	Proximal	0	810-832	1-21	Plasma Membrane
Fragaria vesca	mrna01269.1	578-853	Pkinase	RLK-Pelle_RLCK-VIIa-2	6.9e-138	Dispersed	14	-	-	Chloroplast
Fragaria vesca	mrna01309.1	118-278,353-456	Pkinase,Pkinase	AGC_RSK-2	9.8e-132	Dispersed	1	-	-	Nucleus
Fragaria vesca	mrna01316.1	322-566	Pkinase_Tyr	RLK-Pelle_LRR-Xa	4.6e-130	WGD/segmental	0	4-26,221-243	1-24	Vacuolar Membrane
Fragaria vesca	mrna01360.1	78-343	Pkinase	RLK-Pelle_RLCK-VIIa-1	1.6e-133	Dispersed	4	-	-	Cytosol
Fragaria vesca	mrna01404.1	123-326	Pkinase_Tyr	RLK-Pelle_RLCK-IXa	2.7e-99	Dispersed	7	5-27,521-543	-	Plasma Membrane
Fragaria vesca	mrna01491.1	772-1042	Pkinase	RLK-Pelle_LRR-XI-1	1.8e-98	Dispersed	1	713-735	1-34	Chloroplast
Fragaria vesca	mrna01549.1	89-374	Pkinase	CMGC_CK2	1.1e-188	WGD/segmental	9	7-26	1-27	Chloroplast
Fragaria vesca	mrna01596.1	65-341	Pkinase_Tyr	RLK-Pelle_RLCK-VIIa-2	3.4e-133	Dispersed	8	-	-	Cytosol
Fragaria vesca	mrna01822.1	181-457	Pkinase	RLK-Pelle_RLCK-XIII	1.1e-117	Dispersed	1	101-123	-	Plasma Membrane
Fragaria vesca	mrna01884.1	127-365	Pkinase	CK1_CK1-Pl	1.2e-147	Tandem	4	-	-	Nucleus
Fragaria vesca	mrna01904.1	16-277	Pkinase	STE_STE20-Fray	6e-151	Dispersed	19	-	-	Nucleus
Fragaria vesca	mrna01964.1	423-692	Pkinase_Tyr	RLK-Pelle_DLSV	1.4e-123	Tandem	10	13-35,355-377	-	Chloroplast
Fragaria vesca	mrna01965.1	252-399	Pkinase_Tyr	RLK-Pelle_DLSV	4.1e-81	WGD/segmental	3	7-29,44-66	1-28	Nucleus
Fragaria vesca	mrna02004.1	499-765	Pkinase	RLK-Pelle_SD-2b	1.6e-123	Proximal	0	444-466	1-27	Plasma Membrane
Fragaria vesca	mrna02011.1	800-952,1719-1757,2493-2742,2874-2959,3000-3067,3308-3404,3467-3537	Pkinase_Tyr,Pkinase,Pkinase_Tyr,Pkinase_Tyr,Pkinase_Tyr,Pkinase_Tyr,Pkinase_Tyr	RLK-Pelle_DLSV	0	Tandem	44	1584-1606,2400-2422,2805-2827,3126-3145,3239-3261,3404-3426	-	Plasma Membrane
Fragaria vesca	mrna02101.1	116-348	Pkinase	CK1_CK1-Pl	3.2e-152	Dispersed	17	-	-	Chloroplast
Fragaria vesca	mrna02258.1	318-570	Pkinase	STE_STE11	1.4e-91	Dispersed	12	-	-	Nucleus
Fragaria vesca	mrna02382.1	228-479	Pkinase_Tyr	TKL-Pl-4	8.9e-112	Dispersed	2	-	-	Nucleus
Fragaria vesca	mrna02384.1	206-473	Pkinase	RLK-Pelle_L-LEC	2.6e-104	WGD/segmental	0	147-169	-	Cytosol
Fragaria vesca	mrna02553.1	92-304	Pkinase	CMGC_CK2	2.5e-160	WGD/segmental	8	-	-	Chloroplast
Fragaria vesca	mrna02685.1	658-909	Pkinase_Tyr	TKL_CTR1-DRK-2	3.4e-141	Dispersed	13	-	-	Chloroplast
Fragaria vesca	mrna02695.1	361-622	Pkinase	RLK-Pelle_LRR-III	3.7e-82	Dispersed	0	-	1-22	Vacuolar Membrane
Fragaria vesca	mrna03038.1	434-693	Pkinase_Tyr	RLK-Pelle_LRR-XII-1	2.6e-100	Dispersed	8	115-137,373-395	-	Plasma Membrane
Fragaria vesca	mrna03054.1	80-356	Pkinase_Tyr	RLK-Pelle_RLCK-VIIa-2	3.4e-126	WGD/segmental	3	-	-	Cytosol
Fragaria vesca	mrna03142.1	149-417	Pkinase	RLK-Pelle_RLCK-VIIa-1	7.1e-153	Dispersed	8	-	-	Chloroplast
Fragaria vesca	mrna03200.1	44-306	Pkinase	STE_STE11	4e-64	Dispersed	0	-	-	Cytosol
[truncated: 5,615 more rows]

## Sheet: Supplementary Table 4
Supplementary Table 4. Conserved domains of LRR-RLK subfamily members in Arabidopsis and Rosaceae.
[truncated: 1,624 more rows]

[truncated: 13 more sheets: Supplementary Table 5, Supplementary Table 6, Supplementary Table 7, Supplementary Table 8, Supplementary Table 9, Supplementary Table 10, Supplementary Table 11, Supplementary Table 12, Supplementary Table 13, Supplementary Table 14, Supplementary Table 15, Supplementary Table 16, Supplementary Table 17]
